# Supplementary material for: The landscape and driver potential of site-specific hotspots across cancer genomes
Source: NPJ Genom Med. 2021 May 13;6:33. doi: 10.1038/s41525-021-00197-6 (PMC8119706; doi:10.1038/s41525-021-00197-6)
Supplement: Supplementary file 2 — Supplementary Data 1 [file 41525_2021_197_MOESM2_ESM.xlsx]

## Sheet: Supplementary Data 1
SNV hotspots with four or more mutations
id	chr	pos	n	region	gene	cgc	np50	tss_dist	homo	dbSNP	dbSNP_rs	palindrome	repeats	repeats_tf	selfChain	coreSS	knownDriver	s1	s1pct	s2	s2pct	s3	s3pct	median_caf	nb_caf	nb_single	p_caf	median_exp	nb_exp	nb_wt	p_exp	p_comb	log2	phastElement	phastElementScore	encodeSum	encodeEnhancer	encodeDHS	encodeTFP	encodeLincRNA	encodePseudogene	encodeMiscRNA	encodeMiRNA	encodeSnRNA	encodeRRNA	encodeSnoRNA	flag	codingMissense	optimal_apobec_substrate
17_7577022	17	7577022	10	protein-coding	TP53	tsg	8	NA	FALSE	FALSE	NA	NA	NA	FALSE	FALSE	FALSE	TRUE	SBS1_P	66.27	SBS64_P	10.32	SBS18_P	4	2.15559	10	91	0.061075	-1.46072	5	349	0.000183	0.000139	12.815	TRUE	402	1	0	0	1	0	0	0	0	0	0	0	green	NA	FALSE
17_7578212	17	7578212	21	protein-coding	TP53	tsg	66	NA	FALSE	FALSE	NA	NA	NA	FALSE	FALSE	FALSE	TRUE	SBS1_P	52.63	SBS62_S	6.98	SBS13_P	5.81	0.0016	21	91	0.982153	-1.14249	7	349	6.3e-05	0.000659	10.568	TRUE	290	0	0	0	0	0	0	0	0	0	0	0	green	NA	FALSE
2_36237947	2	36237947	4	intronic/intergenic	CRIM1	non-cancer	5	-345489	FALSE	FALSE	NA	NA	NA	FALSE	FALSE	FALSE	FALSE	SBS61_S	46.44	SBS2_P	14.14	SBS63_S	10.53	0.583493	4	22486	0.024902	1.69571	4	573	0.002734	0.000721	10.4369	FALSE	NA	0	0	0	0	0	0	0	0	0	0	0	NA	NA	FALSE
6_50842854	6	50842854	12	intronic/intergenic	TFAP2B	non-cancer	1	56249	TRUE	FALSE	NA	loop	NA	FALSE	FALSE	FALSE	FALSE	SBS64_P	22.11	SBS18_P	11.69	SBS71_P	10.48	0.773583	12	8236	0.005981	-0.404113	7	553	0.012248	0.000771	10.3414	FALSE	NA	0	0	0	0	0	0	0	0	0	0	0	green	NA	FALSE
10_66024990	10	66024990	5	intronic/intergenic	REEP3	non-cancer	2	743684	FALSE	FALSE	NA	NA	DNA	TRUE	FALSE	FALSE	FALSE	SBS17b_P	71.12	SBS17a_P	20.16	SBS28_P	2.22	0.825727	5	19814	0.004339	2.02905	2	584	0.021991	0.000979	9.99667	FALSE	NA	0	0	0	0	0	0	0	0	0	0	0	NA	NA	FALSE
3_178952085	3	178952085	41	protein-coding	PIK3CA	oncogene	12	NA	FALSE	FALSE	NA	NA	NA	FALSE	TRUE	FALSE	TRUE	SBS12_P	26.55	SBS16_P	19.73	SBS39_P	7.85	0.683322	41	51	0.000733	-0.083739	20	445	0.133763	0.001003	9.96201	TRUE	717	2	0	0	2	0	0	0	0	0	0	0	green	NA	FALSE
16_76789886	16	76789886	4	intronic/intergenic	RP11-58C22.1	non-cancer	2	202572	FALSE	FALSE	NA	NA	LINE	TRUE	FALSE	FALSE	FALSE	SBS62_S	35.31	SBS61_S	25.75	SBS1_P	22.38	1.2418	4	6673	0.003245	-0.140028	3	477	0.037796	0.001227	9.67025	FALSE	NA	0	0	0	0	0	0	0	0	0	0	0	NA	NA	FALSE
10_135411968	10	135411968	6	intronic/intergenic	FRG2B	non-cancer	1	28278	FALSE	FALSE	NA	NA	LINE	TRUE	TRUE	FALSE	FALSE	SBS62_S	46.88	SBS61_S	24.4	SBS1_P	15.28	0.359579	6	323	0.170852	-0.140028	5	42	0.000879	0.001472	9.40757	FALSE	NA	0	0	0	0	0	0	0	0	0	0	0	green	NA	FALSE
15_20189895	15	20189895	4	intronic/intergenic	GOLGA6L6	non-cancer	1	557128	FALSE	FALSE	NA	loop	LINE	TRUE	TRUE	FALSE	FALSE	SBS17b_P	95.21	SBS28_P	2.44	SBS71_P	0.49	0.9931	4	9070	0.001476	NA	0	652	NA	0.001476	9.40372	FALSE	NA	0	0	0	0	0	0	0	0	0	0	0	NA	NA	FALSE
14_84379259	14	84379259	5	intronic/intergenic	RP11-497E19.2	non-cancer	5	-1615768	FALSE	FALSE	NA	NA	NA	FALSE	FALSE	FALSE	FALSE	SBS64_P	19.64	SBS22_P	15.79	SBS61_S	10.78	0.960454	5	36140	0.005151	2.11501	2	969	0.029451	0.001486	9.39454	FALSE	NA	0	0	0	0	0	0	0	0	0	0	0	NA	NA	FALSE
4_14467538	4	14467538	4	intronic/intergenic	CPEB2	non-cancer	5	-536760	FALSE	FALSE	NA	NA	LTR	TRUE	FALSE	FALSE	FALSE	SBS17b_P	61.74	SBS17a_P	31.93	SBS28_P	1.58	2.17239	4	8965	0.001508	1.43087	1	643	NA	0.001508	9.37305	FALSE	NA	0	0	0	0	0	0	0	0	0	0	0	NA	NA	FALSE
8_115372559	8	115372559	4	intronic/intergenic	RP11-67H2.1	non-cancer	9	759937	FALSE	FALSE	NA	NA	LINE	TRUE	FALSE	FALSE	FALSE	SBS17b_P	95.35	SBS28_P	2.71	SBS17a_P	1.23	1.89672	4	27850	0.001534	-0.345254	1	864	NA	0.001534	9.34856	FALSE	NA	0	0	0	0	0	0	0	0	0	0	0	NA	NA	FALSE
3_6952348	3	6952348	4	intronic/intergenic	GRM7	non-cancer	0	49272	FALSE	FALSE	NA	NA	SINE	TRUE	FALSE	FALSE	FALSE	SBS61_S	40.97	SBS62_S	27.19	SBS10a_S	17.17	0.565291	4	22570	0.051347	-0.836645	4	535	0.00311	0.001556	9.3281	FALSE	NA	1	0	1	0	0	0	0	0	0	0	0	green	NA	FALSE
4_150267346	4	150267346	4	intronic/intergenic	DCLK2	non-cancer	2	-732834	FALSE	FALSE	NA	NA	NA	FALSE	FALSE	FALSE	FALSE	SBS61_S	28.91	SBS13_P	22.51	SBS66_S	14.1	1.38797	4	9752	0.00119	0.354785	4	650	0.174534	0.001969	8.98859	FALSE	NA	0	0	0	0	0	0	0	0	0	0	0	NA	NA	FALSE
4_65614357	4	65614357	5	intronic/intergenic	TECRL	non-cancer	3	-339288	FALSE	FALSE	NA	NA	LINE	TRUE	FALSE	FALSE	FALSE	SBS17b_P	56.34	SBS17a_P	15.53	SBS26_S	4.24	0.932165	5	40677	0.006304	1.26382	2	642	0.03333	0.001989	8.97345	FALSE	NA	0	0	0	0	0	0	0	0	0	0	0	NA	NA	FALSE
6_137930332	6	137930332	4	intronic/intergenic	OLIG3	non-cancer	1	-115025	FALSE	FALSE	NA	NA	NA	FALSE	FALSE	FALSE	FALSE	SBS62_S	50.6	SBS61_S	14.59	SBS1_P	13.93	1.15103	4	2708	0.011087	-0.316321	4	561	0.019109	0.002004	8.96275	FALSE	NA	0	0	0	0	0	0	0	0	0	0	0	NA	NA	FALSE
7_153517744	7	153517744	5	intronic/intergenic	DPP6	non-cancer	2	-67025	FALSE	FALSE	NA	NA	LTR	TRUE	TRUE	FALSE	FALSE	SBS17b_P	73.13	SBS17a_P	16.81	SBS28_P	7.32	1.46432	5	21358	0.002005	-0.34859	1	472	NA	0.002005	8.96185	FALSE	NA	0	0	0	0	0	0	0	0	0	0	0	NA	NA	FALSE
8_43723106	8	43723106	8	intronic/intergenic	HGSNAT	non-cancer	2	727550	FALSE	FALSE	NA	NA	LINE	TRUE	FALSE	FALSE	FALSE	SBS37_P	33.73	SBS12_P	17.19	SBS39_P	9.94	0.834239	8	11501	0.00204	NA	0	507	NA	0.00204	8.93733	FALSE	NA	0	0	0	0	0	0	0	0	0	0	0	yellow	NA	FALSE
3_102854911	3	102854911	4	intronic/intergenic	ZPLD1	non-cancer	3	700952	FALSE	FALSE	NA	NA	NA	FALSE	FALSE	FALSE	FALSE	SBS17b_P	60.49	SBS17a_P	25.1	SBS12_P	4.27	1.41494	4	27045	0.002194	-0.222279	1	560	NA	0.002194	8.83207	FALSE	NA	1	0	1	0	0	0	0	0	0	0	0	NA	NA	FALSE
7_108714070	7	108714070	12	intronic/intergenic	FLJ00325	non-cancer	7	-173415	FALSE	FALSE	NA	NA	NA	FALSE	FALSE	FALSE	FALSE	SBS17b_P	87.43	SBS17a_P	5.16	SBS28_P	2.54	0.293734	12	19352	0.067278	-0.4385	3	691	0.003626	0.002273	8.78095	FALSE	NA	1	0	1	0	0	0	0	0	0	0	0	green	NA	FALSE
17_53084820	17	53084820	4	intronic/intergenic	STXBP4	non-cancer	1	21239	FALSE	FALSE	NA	NA	NA	FALSE	FALSE	FALSE	FALSE	SBS62_S	52.7	SBS61_S	27.11	SBS10a_S	10.56	0.791545	4	952	0.016458	1.24156	4	536	0.016203	0.002461	8.66638	FALSE	NA	0	0	0	0	0	0	0	0	0	0	0	NA	NA	FALSE
19_488639	19	488639	5	intronic/intergenic	F2RL3	non-cancer	0	0	FALSE	FALSE	NA	NA	NA	FALSE	TRUE	FALSE	FALSE	SBS13_P	36.08	SBS2_P	18.28	SBS1_P	13.49	1.04764	5	100687	0.004188	0.138411	4	597	0.067638	0.002597	8.58867	FALSE	NA	46	1	1	44	0	0	0	0	0	0	0	NA	NA	TRUE
7_140453136	7	140453136	14	protein-coding	BRAF	oncogene	7	NA	FALSE	FALSE	NA	NA	NA	FALSE	TRUE	FALSE	TRUE	SBS8_P	15.51	SBS30_P	9.55	SBS39_P	9.17	0.233813	14	24	0.046661	0.353212	11	481	0.006244	0.002663	8.55264	TRUE	725	0	0	0	0	0	0	0	0	0	0	0	green	NA	FALSE
13_58299162	13	58299162	4	protein-coding	PCDH17	non-cancer	5	NA	FALSE	FALSE	NA	loop	NA	FALSE	FALSE	FALSE	FALSE	SBS17b_P	67.67	SBS17a_P	13.58	SBS77_P	6.05	1.7716	4	70	0.002677	-0.898263	1	537	NA	0.002677	8.54498	TRUE	584	1	1	0	0	0	0	0	0	0	0	0	NA	NA	FALSE
19_27890180	19	27890180	4	intronic/intergenic	UQCRFS1	non-cancer	5	1813845	FALSE	FALSE	NA	NA	Satellite	TRUE	FALSE	FALSE	FALSE	SBS17b_P	74.09	SBS61_S	18.5	SBS63_S	2.29	1.57032	4	37259	0.002798	-0.813327	1	562	NA	0.002798	8.48152	FALSE	NA	0	0	0	0	0	0	0	0	0	0	0	NA	NA	FALSE
7_68431404	7	68431404	4	intronic/intergenic	AUTS2	non-cancer	2	-633236	FALSE	FALSE	NA	NA	NA	FALSE	TRUE	FALSE	FALSE	SBS17b_P	80.98	SBS17a_P	12.82	SBS28_P	2.87	1.47459	4	32260	0.002827	1.30571	1	493	NA	0.002827	8.4664	FALSE	NA	0	0	0	0	0	0	0	0	0	0	0	NA	NA	FALSE
17_7577538	17	7577538	26	protein-coding	TP53	tsg	125	NA	FALSE	FALSE	NA	NA	NA	FALSE	FALSE	FALSE	TRUE	SBS1_P	62.25	SBS39_P	8.02	SBS64_P	5	1.06	26	91	0.018788	0.469412	18	349	0.01659	0.002828	8.46593	TRUE	482	0	0	0	0	0	0	0	0	0	0	0	green	NA	FALSE
15_41721646	15	41721646	4	intronic/intergenic	RTF1	non-cancer	0	12332	TRUE	FALSE	NA	NA	NA	FALSE	TRUE	FALSE	FALSE	SBS76_S	18.51	SBS21_S	14.92	SBS12_P	11.77	0.903707	4	259	0.006317	0.751904	3	656	0.050116	0.002867	8.44601	FALSE	NA	0	0	0	0	0	0	0	0	0	0	0	NA	NA	FALSE
11_91513722	11	91513722	4	intronic/intergenic	FAT3	unclassified cancer	1	-571557	FALSE	FALSE	NA	NA	NA	FALSE	FALSE	FALSE	FALSE	SBS62_S	38.37	SBS61_S	26.17	SBS66_S	17.24	1.36637	4	18165	0.007427	-0.436571	4	542	0.044556	0.002983	8.38917	FALSE	NA	0	0	0	0	0	0	0	0	0	0	0	green	NA	FALSE
11_82427904	11	82427904	4	intronic/intergenic	FAM181B	non-cancer	0	16867	FALSE	FALSE	NA	NA	DNA	TRUE	TRUE	FALSE	FALSE	SBS61_S	41.11	SBS10a_S	25.04	SBS62_S	13.36	1.98148	4	29865	0.003191	0.06568	4	593	0.115196	0.003275	8.25438	FALSE	NA	0	0	0	0	0	0	0	0	0	0	0	green	NA	FALSE
1_192037931	1	192037931	4	intronic/intergenic	RGS18	non-cancer	4	-89837	FALSE	FALSE	NA	NA	LTR	TRUE	FALSE	FALSE	FALSE	SBS17b_P	54.06	SBS28_P	8.45	SBS12_P	8.23	1.35763	4	19674	0.003353	0.246505	1	467	NA	0.003353	8.22024	FALSE	NA	0	0	0	0	0	0	0	0	0	0	0	NA	NA	FALSE
8_108772215	8	108772215	4	intronic/intergenic	ANGPT1	non-cancer	2	-262429	FALSE	FALSE	NA	NA	NA	FALSE	FALSE	FALSE	FALSE	SBS17b_P	77.38	SBS17a_P	8.37	SBS28_P	6.86	1.29759	4	10597	0.005322	-0.867035	2	436	0.072743	0.003429	8.18803	FALSE	NA	0	0	0	0	0	0	0	0	0	0	0	NA	NA	FALSE
2_56955751	2	56955751	4	intronic/intergenic	CCDC85A	non-cancer	3	543991	FALSE	FALSE	NA	NA	NA	FALSE	FALSE	FALSE	FALSE	SBS17b_P	81.99	SBS17a_P	10.14	SBS28_P	6.48	1.80006	4	16949	0.003434	-0.621971	1	571	NA	0.003434	8.18573	FALSE	NA	0	0	0	0	0	0	0	0	0	0	0	NA	NA	FALSE
2_135614269	2	135614269	4	intronic/intergenic	ACMSD	non-cancer	2	18016	FALSE	FALSE	NA	NA	LINE	TRUE	FALSE	FALSE	FALSE	SBS61_S	35.23	SBS62_S	27.19	SBS10a_S	18.5	1.50114	4	799	0.001357	-0.379677	4	577	0.286629	0.003443	8.18219	FALSE	NA	0	0	0	0	0	0	0	0	0	0	0	NA	NA	FALSE
2_114947853	2	114947853	4	intronic/intergenic	DPP10	non-cancer	1	-252503	FALSE	FALSE	NA	NA	SINE	TRUE	FALSE	FALSE	FALSE	SBS62_S	23.67	SBS61_S	23.52	SBS66_S	14.86	1.29237	4	35621	0.029609	1.14048	3	551	0.014038	0.003652	8.09714	FALSE	NA	0	0	0	0	0	0	0	0	0	0	0	NA	NA	FALSE
6_123477724	6	123477724	5	intronic/intergenic	CLVS2	non-cancer	1	158801	FALSE	FALSE	NA	NA	Low_complexity	TRUE	FALSE	FALSE	FALSE	SBS10a_S	14.99	SBS64_P	14.04	SBS18_P	12.4	1.45826	5	5524	0.003765	-0.40839	3	535	0.114188	0.003762	8.05421	FALSE	NA	0	0	0	0	0	0	0	0	0	0	0	NA	NA	FALSE
4_121279572	4	121279572	5	intronic/intergenic	MAD2L1	non-cancer	0	-291683	FALSE	FALSE	NA	NA	NA	FALSE	FALSE	FALSE	FALSE	SBS62_S	32.97	SBS61_S	18.34	SBS1_P	10.02	0.819757	5	7180	0.012107	0.970349	4	651	0.036392	0.003845	8.02271	TRUE	475	0	0	0	0	0	0	0	0	0	0	0	NA	NA	FALSE
17_7576855	17	7576855	6	protein-coding	TP53	tsg	10	NA	FALSE	FALSE	NA	NA	NA	FALSE	FALSE	FALSE	FALSE	SBS2_P	42.24	SBS13_P	27.79	SBS69_P	19.74	1.07374	6	91	0.06935	-1.31476	3	349	0.006568	0.00396	7.98025	TRUE	443	64	0	1	63	0	0	0	0	0	0	0	NA	NA	FALSE
17_7578275	17	7578275	5	protein-coding	TP53	tsg	55	NA	FALSE	FALSE	NA	NA	NA	FALSE	FALSE	FALSE	FALSE	SBS2_P	25.94	SBS13_P	22.87	SBS69_P	20.38	0.702535	5	91	0.208651	-1.16659	4	349	0.002231	0.004037	7.95262	TRUE	375	0	0	0	0	0	0	0	0	0	0	0	NA	NA	FALSE
1_102715883	1	102715883	4	intronic/intergenic	OLFM3	non-cancer	1	-253511	FALSE	FALSE	NA	NA	NA	FALSE	FALSE	FALSE	FALSE	SBS17b_P	83.31	SBS17a_P	14.18	SBS28_P	0.64	1.41065	4	15725	0.004234	-0.377964	1	594	NA	0.004234	7.88368	FALSE	NA	0	0	0	0	0	0	0	0	0	0	0	NA	NA	FALSE
4_22944674	4	22944674	5	intronic/intergenic	GPR125	non-cancer	2	-427267	FALSE	FALSE	NA	NA	NA	FALSE	FALSE	FALSE	FALSE	SBS39_P	17.98	SBS44_S	17.37	SBS73_S	13.88	1.25811	5	9253	0.000996	0.606804	4	643	0.523942	0.004467	7.80658	FALSE	NA	2	0	0	2	0	0	0	0	0	0	0	NA	NA	FALSE
6_113600452	6	113600452	4	intronic/intergenic	MARCKS	non-cancer	1	-578470	FALSE	FALSE	NA	NA	NA	FALSE	FALSE	FALSE	FALSE	SBS62_S	58.2	SBS61_S	26.9	SBS63_S	6.28	1.35806	4	7055	0.023201	1.02912	4	565	0.022522	0.004471	7.80509	FALSE	NA	0	0	0	0	0	0	0	0	0	0	0	green	NA	FALSE
11_56593944	11	56593944	4	intronic/intergenic	OR9G4	non-cancer	5	-82657	TRUE	FALSE	NA	NA	LINE	TRUE	TRUE	FALSE	FALSE	SBS26_S	47.24	SBS44_S	18.46	SBS76_S	12.76	1.43296	4	1624	0.001778	-0.145392	4	450	0.302024	0.004579	7.77064	FALSE	NA	0	0	0	0	0	0	0	0	0	0	0	NA	NA	FALSE
14_43781462	14	43781462	4	intronic/intergenic	FSCB	non-cancer	2	1194728	FALSE	FALSE	NA	NA	LTR	TRUE	FALSE	FALSE	FALSE	SBS13_P	40.87	SBS61_S	11.47	SBS5_P	9.16	1.63528	4	22788	0.031274	-0.166848	4	553	0.01754	0.004667	7.74321	FALSE	NA	0	0	0	0	0	0	0	0	0	0	0	NA	NA	FALSE
9_112281265	9	112281265	4	intronic/intergenic	PTPN3	non-cancer	0	-55551	FALSE	FALSE	NA	loop	LINE	TRUE	FALSE	FALSE	FALSE	SBS2_P	54.14	SBS13_P	40.17	SBS69_P	1.59	1.71194	4	901	0.000788	-0.364204	3	593	0.714075	0.004774	7.71069	TRUE	268	2	1	0	1	0	0	0	0	0	0	0	NA	NA	TRUE
14_97988675	14	97988675	8	intronic/intergenic	RP11-204N11.1	non-cancer	3	229544	FALSE	FALSE	NA	NA	NA	FALSE	FALSE	FALSE	FALSE	SBS17b_P	91.11	SBS28_P	3.79	SBS17a_P	2.39	0.803789	8	8840	0.004898	NA	0	878	NA	0.004898	7.67348	FALSE	NA	0	0	0	0	0	0	0	0	0	0	0	green	NA	FALSE
10_53260249	10	53260249	5	intronic/intergenic	CSTF2T	non-cancer	2	199060	FALSE	FALSE	NA	NA	NA	FALSE	FALSE	FALSE	FALSE	SBS17b_P	67.62	SBS17a_P	8.7	SBS61_S	8.01	0.71478	5	8776	0.002265	0.569729	2	602	0.260889	0.004983	7.64872	FALSE	NA	0	0	0	0	0	0	0	0	0	0	0	NA	NA	FALSE
4_166882849	4	166882849	6	intronic/intergenic	TLL1	non-cancer	1	87792	FALSE	FALSE	NA	NA	LINE	TRUE	FALSE	FALSE	FALSE	SBS17b_P	86.75	SBS28_P	5.08	SBS17a_P	1.77	0.596761	6	12831	0.039213	-0.691157	3	617	0.015245	0.005035	7.63385	FALSE	NA	0	0	0	0	0	0	0	0	0	0	0	green	NA	FALSE
10_4513142	10	4513142	5	intronic/intergenic	AKR1E2	non-cancer	2	-354038	TRUE	FALSE	NA	NA	NA	FALSE	FALSE	FALSE	FALSE	SBS64_P	20.67	SBS22_P	16.45	SBS71_P	9.57	0.332152	5	5326	0.064404	-0.993633	3	562	0.009293	0.00504	7.63232	FALSE	NA	0	0	0	0	0	0	0	0	0	0	0	NA	NA	FALSE
11_49656958	11	49656958	7	intronic/intergenic	OR4C13	non-cancer	4	-317017	FALSE	FALSE	NA	NA	DNA	TRUE	TRUE	FALSE	FALSE	SBS17b_P	89.57	SBS17a_P	4.42	SBS28_P	3.51	1.23461	7	6650	0.005052	-0.274102	1	427	NA	0.005052	7.62904	FALSE	NA	0	0	0	0	0	0	0	0	0	0	0	green	NA	FALSE
10_64339458	10	64339458	4	intronic/intergenic	ZNF365	non-cancer	1	203505	FALSE	FALSE	NA	NA	NA	FALSE	FALSE	FALSE	FALSE	SBS17b_P	75.07	SBS17a_P	16.1	SBS28_P	4.97	0.905499	4	2672	0.005189	NA	0	561	NA	0.005189	7.59022	FALSE	NA	0	0	0	0	0	0	0	0	0	0	0	NA	NA	FALSE
3_134411153	3	134411153	4	intronic/intergenic	KY	non-cancer	1	-41351	FALSE	FALSE	NA	NA	LINE	TRUE	FALSE	FALSE	FALSE	SBS62_S	56.19	SBS1_P	20.49	SBS10a_S	7.29	0.489303	4	1226	0.131323	-0.786037	4	547	0.004714	0.005192	7.5894	FALSE	NA	0	0	0	0	0	0	0	0	0	0	0	NA	NA	FALSE
7_145471582	7	145471582	4	intronic/intergenic	CNTNAP2	tsg	5	-342387	FALSE	FALSE	NA	NA	NA	FALSE	FALSE	FALSE	FALSE	SBS17b_P	73.05	SBS17a_P	7.93	SBS28_P	5.47	0.719903	4	41819	0.022199	2.32	2	470	0.028168	0.005238	7.57672	FALSE	NA	0	0	0	0	0	0	0	0	0	0	0	NA	NA	FALSE
12_88712363	12	88712363	4	intronic/intergenic	TMTC3	non-cancer	2	170270	FALSE	FALSE	NA	NA	NA	FALSE	FALSE	FALSE	FALSE	SBS62_S	29.44	SBS61_S	27.5	SBS66_S	18.23	0.421912	4	1813	0.130234	1.02942	4	548	0.004839	0.005274	7.56677	FALSE	NA	0	0	0	0	0	0	0	0	0	0	0	green	NA	FALSE
8_106327314	8	106327314	4	intronic/intergenic	ZFPM2	non-cancer	0	-3856	FALSE	FALSE	NA	NA	DNA	TRUE	FALSE	FALSE	FALSE	SBS17b_P	80.14	SBS17a_P	4.44	SBS73_S	3.27	1.32605	4	14442	0.003703	-0.660465	2	438	0.172979	0.00535	7.54614	FALSE	NA	0	0	0	0	0	0	0	0	0	0	0	NA	NA	FALSE
14_19113807	14	19113807	4	intronic/intergenic	OR11H12	non-cancer	3	-263787	FALSE	FALSE	NA	NA	DNA	TRUE	TRUE	FALSE	FALSE	SBS61_S	38.22	SBS62_S	26.81	SBS10a_S	12.81	0.361463	4	3411	0.082797	-0.152133	4	564	0.007811	0.005396	7.53384	FALSE	NA	1	0	1	0	0	0	0	0	0	0	0	yellow	NA	FALSE
7_126750672	7	126750672	4	intronic/intergenic	GRM8	non-cancer	1	132586	TRUE	TRUE	rs72420950	loop	NA	FALSE	FALSE	FALSE	FALSE	SBS22_P	23.52	SBS64_P	16.83	SBS71_P	8.08	1.02937	4	21244	0.005655	-0.916033	1	496	NA	0.005655	7.46638	FALSE	NA	0	0	0	0	0	0	0	0	0	0	0	NA	NA	FALSE
9_24909242	9	24909242	4	intronic/intergenic	IZUMO3	non-cancer	2	-363298	FALSE	FALSE	NA	NA	LTR	TRUE	FALSE	FALSE	FALSE	SBS17b_P	93.36	SBS28_P	4.74	SBS17a_P	0.84	1.57114	4	17493	0.005713	-0.484138	1	563	NA	0.005713	7.45141	FALSE	NA	0	0	0	0	0	0	0	0	0	0	0	NA	NA	FALSE
3_196576796	3	196576796	4	intronic/intergenic	SENP5	non-cancer	2	-35257	TRUE	FALSE	NA	NA	Simple_repeat	TRUE	TRUE	FALSE	FALSE	SBS64_P	15.77	SBS8_P	13.3	SBS17b_P	9.9	1.92205	4	575	0.017954	-1.53	2	481	0.039533	0.005856	7.41589	FALSE	NA	0	0	0	0	0	0	0	0	0	0	0	NA	NA	FALSE
8_125981604	8	125981604	7	intronic/intergenic	ZNF572	non-cancer	3	-6279	TRUE	FALSE	NA	NA	SINE	TRUE	FALSE	FALSE	FALSE	SBS12_P	13.34	SBS68_P	9.7	SBS26_S	8.65	0.527778	7	1143	0.115344	-1.05716	4	426	0.00617	0.00587	7.41239	FALSE	NA	0	0	0	0	0	0	0	0	0	0	0	NA	NA	FALSE
4_36799828	4	36799828	4	intronic/intergenic	KIAA1239	non-cancer	0	-446862	FALSE	FALSE	NA	NA	LINE	TRUE	FALSE	FALSE	FALSE	SBS1_P	24.56	SBS62_S	21.44	SBS7a_S	16.75	0.709112	4	7446	0.044942	-0.529964	3	640	0.016067	0.005945	7.39408	FALSE	NA	0	0	0	0	0	0	0	0	0	0	0	NA	NA	FALSE
2_117560749	2	117560749	4	intronic/intergenic	DDX18	non-cancer	5	-1011605	FALSE	FALSE	NA	NA	LTR	TRUE	FALSE	FALSE	FALSE	SBS62_S	50.7	SBS61_S	33.53	SBS63_S	8.26	1.37898	4	29874	0.012412	0.923341	4	578	0.059533	0.006067	7.36486	FALSE	NA	1	0	0	1	0	0	0	0	0	0	0	green	NA	FALSE
2_167172834	2	167172834	4	intronic/intergenic	SCN9A	non-cancer	2	-4568	FALSE	FALSE	NA	NA	LINE	TRUE	FALSE	FALSE	FALSE	SBS62_S	23.3	SBS61_S	21.64	SBS63_S	11.61	0.950462	4	2044	0.065807	1.34366	4	559	0.011274	0.006088	7.35977	FALSE	NA	0	0	0	0	0	0	0	0	0	0	0	green	NA	FALSE
18_14917602	18	14917602	6	intronic/intergenic	ANKRD30B	non-cancer	3	169183	FALSE	FALSE	NA	NA	NA	FALSE	TRUE	FALSE	FALSE	SBS17b_P	75.14	SBS39_P	5.23	SBS28_P	4.01	1.02306	6	5880	0.006591	2.85523	1	592	NA	0.006591	7.24538	FALSE	NA	0	0	0	0	0	0	0	0	0	0	0	NA	NA	FALSE
3_88985077	3	88985077	7	intronic/intergenic	EPHA3	unclassified cancer	1	-171822	FALSE	FALSE	NA	NA	NA	FALSE	FALSE	FALSE	FALSE	SBS17b_P	90.23	SBS28_P	6.01	SBS17a_P	0.98	0.600638	7	30875	0.006767	-0.101021	1	476	NA	0.006767	7.2073	FALSE	NA	0	0	0	0	0	0	0	0	0	0	0	green	NA	FALSE
5_25720518	5	25720518	7	intronic/intergenic	CDH10	tsg	4	-1126919	FALSE	FALSE	NA	loop	LINE	TRUE	FALSE	FALSE	FALSE	SBS64_P	26.86	SBS8_P	19.66	SBS39_P	8.64	0.429742	7	38522	0.08798	-0.507666	4	507	0.009591	0.006816	7.19684	FALSE	NA	0	0	0	0	0	0	0	0	0	0	0	green	NA	FALSE
13_69026460	13	69026460	5	intronic/intergenic	PCDH9	non-cancer	2	-1223888	FALSE	FALSE	NA	NA	NA	FALSE	FALSE	FALSE	FALSE	SBS17b_P	84.34	SBS17a_P	7.39	SBS28_P	1.73	1.40853	5	64135	0.004611	-0.46251	2	545	0.183861	0.006844	7.19098	FALSE	NA	0	0	0	0	0	0	0	0	0	0	0	NA	NA	FALSE
10_111073991	10	111073991	4	intronic/intergenic	XPNPEP1	non-cancer	1	609200	FALSE	FALSE	NA	NA	LTR	TRUE	FALSE	FALSE	FALSE	SBS17b_P	59.39	SBS17a_P	10.77	SBS28_P	10.24	0.851812	4	19791	0.097697	1.41072	3	574	0.008979	0.007052	7.14784	FALSE	NA	0	0	0	0	0	0	0	0	0	0	0	NA	NA	FALSE
11_51491264	11	51491264	5	intronic/intergenic	OR4C46	non-cancer	1	-24018	FALSE	FALSE	NA	NA	LINE	TRUE	TRUE	FALSE	FALSE	SBS17b_P	51.17	SBS17a_P	20.43	SBS12_P	10.45	0.384302	5	2375	0.067782	-0.308101	2	362	0.013276	0.007211	7.11557	FALSE	NA	0	0	0	0	0	0	0	0	0	0	0	NA	NA	FALSE
11_127384311	11	127384311	4	intronic/intergenic	KIRREL3	non-cancer	5	-513906	FALSE	FALSE	NA	NA	LINE	TRUE	FALSE	FALSE	FALSE	SBS17b_P	77.15	SBS28_P	7.16	SBS17a_P	6.33	0.877729	4	15691	0.00726	NA	0	611	NA	0.00726	7.10586	FALSE	NA	0	0	0	0	0	0	0	0	0	0	0	NA	NA	FALSE
8_140860785	8	140860785	4	intronic/intergenic	C8orf17	non-cancer	3	-83745	FALSE	FALSE	NA	NA	Simple_repeat	TRUE	FALSE	FALSE	FALSE	SBS6_S	24.51	SBS44_S	23.54	SBS76_S	10.36	0.698121	4	2902	0.014457	-0.567595	4	975	0.06283	0.00727	7.10383	FALSE	NA	2	1	1	0	0	0	0	0	0	0	0	NA	NA	FALSE
15_87975430	15	87975430	4	intronic/intergenic	NTRK3	oncogene	0	823954	FALSE	FALSE	NA	NA	SINE	TRUE	FALSE	FALSE	FALSE	SBS17b_P	71.93	SBS63_S	10.55	SBS61_S	6.38	0.857621	4	18506	0.012914	1.37484	2	596	0.071582	0.007383	7.08162	FALSE	NA	0	0	0	0	0	0	0	0	0	0	0	NA	NA	FALSE
3_104661843	3	104661843	4	intronic/intergenic	ALCAM	non-cancer	2	-424410	TRUE	FALSE	NA	NA	SINE	TRUE	FALSE	FALSE	FALSE	SBS6_S	15.56	SBS21_S	15	SBS61_S	12.58	1.1598	4	24676	0.0036	0.167428	4	562	0.258191	0.007418	7.07482	FALSE	NA	0	0	0	0	0	0	0	0	0	0	0	NA	NA	FALSE
5_66065699	5	66065699	4	intronic/intergenic	MAST4	non-cancer	1	173215	FALSE	FALSE	NA	NA	NA	FALSE	FALSE	FALSE	FALSE	SBS1_P	74.36	SBS39_P	5.3	SBS64_P	5.09	1.47894	4	4417	0.008342	-0.769439	2	589	0.112586	0.007486	7.06166	FALSE	NA	0	0	0	0	0	0	0	0	0	0	0	NA	NA	FALSE
18_68557705	18	68557705	4	intronic/intergenic	GTSCR1	non-cancer	3	-239758	FALSE	FALSE	NA	NA	NA	FALSE	FALSE	FALSE	FALSE	SBS17b_P	82.36	SBS17a_P	9.52	SBS28_P	5.44	0.763426	4	10176	0.0437	-0.725757	2	591	0.021742	0.007562	7.04703	FALSE	NA	0	0	0	0	0	0	0	0	0	0	0	NA	NA	FALSE
5_1295228	5	1295228	81	promoter	TERT	oncogene	13	NA	FALSE	FALSE	NA	NA	Simple_repeat	TRUE	TRUE	FALSE	TRUE	SBS8_P	13.98	SBS12_P	13.45	SBS39_P	11.43	0.477463	81	3	0.323489	-0.062738	59	462	0.003001	0.007706	7.01985	TRUE	262	25	2	1	22	0	0	0	0	0	0	0	green	0	FALSE
19_6134416	19	6134416	4	intronic/intergenic	F2RL3	non-cancer	3	0	FALSE	FALSE	NA	NA	NA	FALSE	FALSE	FALSE	FALSE	SBS39_P	21.44	SBS8_P	17.75	SBS22_P	12.71	1.09194	4	100687	0.017045	-0.757098	2	597	0.060025	0.008067	6.95369	FALSE	NA	1	0	1	0	0	0	0	0	0	0	0	NA	NA	FALSE
2_234830327	2	234830327	4	intronic/intergenic	TRPM8	non-cancer	1	-4856	TRUE	FALSE	NA	NA	SINE	TRUE	FALSE	FALSE	FALSE	SBS12_P	22.14	SBS39_P	14.92	SBS17b_P	14.38	1.24348	4	834	0.004235	-0.554155	2	576	0.246021	0.008196	6.93094	FALSE	NA	0	0	0	0	0	0	0	0	0	0	0	NA	NA	FALSE
10_107850838	10	107850838	4	intronic/intergenic	SORCS1	non-cancer	2	1073446	FALSE	FALSE	NA	NA	NA	FALSE	FALSE	FALSE	FALSE	SBS17b_P	73.6	SBS17a_P	22.14	SBS28_P	2.31	0.945459	4	45934	0.008202	NA	0	542	NA	0.008202	6.92972	FALSE	NA	0	0	0	0	0	0	0	0	0	0	0	NA	NA	FALSE
6_131108498	6	131108498	4	intronic/intergenic	SMLR1	non-cancer	1	-40056	FALSE	FALSE	NA	NA	LINE	TRUE	FALSE	FALSE	FALSE	SBS61_S	37.92	SBS10a_S	24.38	SBS66_S	14.35	1.29788	4	2187	0.002921	-0.033481	4	559	0.357114	0.008205	6.92927	FALSE	NA	0	0	0	0	0	0	0	0	0	0	0	NA	NA	FALSE
7_10533014	7	10533014	4	intronic/intergenic	NDUFA4	non-cancer	3	446670	FALSE	FALSE	NA	NA	LINE	TRUE	FALSE	FALSE	FALSE	SBS17b_P	82.79	SBS17a_P	8.1	SBS8_P	1.49	1.03803	4	22620	0.008242	0.450177	1	503	NA	0.008242	6.92271	FALSE	NA	0	0	0	0	0	0	0	0	0	0	0	NA	NA	FALSE
5_41700845	5	41700845	4	intronic/intergenic	OXCT1	non-cancer	1	169615	FALSE	FALSE	NA	NA	NA	FALSE	FALSE	FALSE	FALSE	SBS62_S	51.9	SBS61_S	34.67	SBS63_S	6.66	0.937539	4	1865	0.055173	0.806234	4	525	0.019479	0.008421	6.8918	FALSE	NA	0	0	0	0	0	0	0	0	0	0	0	green	NA	FALSE
3_7722160	3	7722160	4	intronic/intergenic	GRM7	non-cancer	0	819084	FALSE	FALSE	NA	NA	NA	FALSE	FALSE	FALSE	FALSE	SBS10a_S	35.22	SBS61_S	27.96	SBS66_S	17.21	0.225323	4	22570	0.329681	-0.791491	4	535	0.003277	0.008459	6.88532	FALSE	NA	0	0	0	0	0	0	0	0	0	0	0	NA	NA	FALSE
11_55609867	11	55609867	6	intronic/intergenic	OR5D16	non-cancer	0	3639	FALSE	FALSE	NA	NA	LINE	TRUE	TRUE	FALSE	FALSE	SBS17b_P	73.24	SBS39_P	9.08	SBS12_P	4.93	0.461983	6	555	0.036199	-0.185695	2	319	0.030207	0.008549	6.86998	FALSE	NA	0	0	0	0	0	0	0	0	0	0	0	NA	NA	FALSE
18_73000406	18	73000406	4	protein-coding	TSHZ1	non-cancer	0	NA	FALSE	FALSE	NA	NA	NA	FALSE	FALSE	FALSE	FALSE	SBS62_S	49.14	SBS1_P	16.71	SBS61_S	16.37	0.33871	4	8	0.024242	1.23058	3	571	0.047028	0.008866	6.81752	TRUE	459	0	0	0	0	0	0	0	0	0	0	0	NA	NA	FALSE
13_89248229	13	89248229	4	intronic/intergenic	SLITRK5	non-cancer	1	922494	FALSE	FALSE	NA	NA	LINE	TRUE	FALSE	FALSE	FALSE	SBS17b_P	66.25	SBS17a_P	22.62	SBS28_P	4.15	0.976333	4	51457	0.008919	NA	0	555	NA	0.008919	6.80889	FALSE	NA	0	0	0	0	0	0	0	0	0	0	0	NA	NA	FALSE
4_144748754	4	144748754	12	intronic/intergenic	GYPE	non-cancer	4	77906	FALSE	FALSE	NA	NA	SINE	TRUE	TRUE	FALSE	FALSE	SBS1_P	17.81	SBS30_P	15.01	SBS8_P	12.93	0.354973	12	1973	0.099408	0.579851	6	656	0.011569	0.008933	6.8066	FALSE	NA	0	0	0	0	0	0	0	0	0	0	0	green	NA	FALSE
8_31909088	8	31909088	4	intronic/intergenic	NRG1	tsg	1	412177	FALSE	FALSE	NA	NA	NA	FALSE	FALSE	FALSE	FALSE	SBS17b_P	81.41	SBS17a_P	11.61	SBS28_P	4.73	0.755434	4	17382	0.02056	-0.551425	3	512	0.056317	0.008986	6.79806	FALSE	NA	0	0	0	0	0	0	0	0	0	0	0	NA	NA	FALSE
10_42461470	10	42461470	6	intronic/intergenic	ZNF33B	non-cancer	2	670906	FALSE	FALSE	NA	NA	Satellite	TRUE	TRUE	FALSE	FALSE	SBS17b_P	89.73	SBS17a_P	6.49	SBS28_P	2.92	1.19427	6	9269	0.010676	-0.852124	2	1197	0.110215	0.009113	6.77785	FALSE	NA	0	0	0	0	0	0	0	0	0	0	0	NA	NA	FALSE
16_61035738	16	61035738	4	intronic/intergenic	CDH8	non-cancer	4	1019569	FALSE	FALSE	NA	NA	SINE	TRUE	FALSE	FALSE	FALSE	SBS17b_P	64.14	SBS77_P	12.54	SBS17a_P	5.77	1.50996	4	53805	0.009308	NA	0	535	NA	0.009308	6.74728	FALSE	NA	0	0	0	0	0	0	0	0	0	0	0	NA	NA	FALSE
10_91688532	10	91688532	4	intronic/intergenic	KIF20B	non-cancer	3	223480	FALSE	FALSE	NA	NA	NA	FALSE	FALSE	FALSE	FALSE	SBS17b_P	81	SBS17a_P	12.9	SBS28_P	5.26	1.06711	4	5896	0.009412	-0.290778	1	548	NA	0.009412	6.7313	FALSE	NA	0	0	0	0	0	0	0	0	0	0	0	NA	NA	FALSE
11_83844048	11	83844048	6	intronic/intergenic	CCDC90B	non-cancer	1	-846833	FALSE	FALSE	NA	NA	NA	FALSE	TRUE	FALSE	FALSE	SBS17b_P	85.79	SBS28_P	8.59	SBS39_P	1.37	1.45354	6	13908	0.009584	1.21058	1	594	NA	0.009584	6.70517	FALSE	NA	0	0	0	0	0	0	0	0	0	0	0	NA	NA	FALSE
7_68136229	7	68136229	4	intronic/intergenic	AUTS2	non-cancer	0	-928411	FALSE	FALSE	NA	NA	LTR	TRUE	TRUE	FALSE	FALSE	SBS17b_P	95.33	SBS28_P	2.54	SBS17a_P	1.64	1.29832	4	32260	0.009811	-0.164206	1	493	NA	0.009811	6.67138	FALSE	NA	2	1	1	0	0	0	0	0	0	0	0	NA	NA	FALSE
16_6787432	16	6787432	4	intronic/intergenic	RBFOX1	non-cancer	2	717532	FALSE	FALSE	NA	NA	NA	FALSE	FALSE	FALSE	FALSE	SBS61_S	34.61	SBS10a_S	18.16	SBS36_P	11.32	0.950978	4	29076	0.011018	-0.389355	4	569	0.118819	0.01	6.64393	FALSE	NA	0	0	0	0	0	0	0	0	0	0	0	NA	NA	FALSE
11_42835010	11	42835010	4	intronic/intergenic	API5	non-cancer	9	-498668	FALSE	FALSE	NA	NA	SINE	TRUE	FALSE	FALSE	FALSE	SBS17b_P	82.58	SBS17a_P	10.36	SBS28_P	3.27	1.24451	4	29873	0.010116	0.98364	1	620	NA	0.010116	6.6272	FALSE	NA	0	0	0	0	0	0	0	0	0	0	0	NA	NA	FALSE
5_15265181	5	15265181	4	intronic/intergenic	FBXL7	non-cancer	0	-235605	FALSE	FALSE	NA	NA	LINE	TRUE	FALSE	FALSE	FALSE	SBS17b_P	84.17	SBS17a_P	7.89	SBS28_P	1.39	1.15811	4	9108	0.010143	-0.645884	1	497	NA	0.010143	6.62343	FALSE	NA	0	0	0	0	0	0	0	0	0	0	0	NA	NA	FALSE
8_116341091	8	116341091	4	intronic/intergenic	TRPS1	non-cancer	4	339019	FALSE	FALSE	NA	NA	NA	FALSE	FALSE	FALSE	FALSE	SBS62_S	60.58	SBS61_S	26.09	SBS10a_S	5.21	0.502786	4	28432	0.075769	0.689391	4	417	0.018088	0.010406	6.58647	FALSE	NA	0	0	0	0	0	0	0	0	0	0	0	green	NA	FALSE
4_172587344	4	172587344	7	intronic/intergenic	GALNTL6	non-cancer	4	-148388	FALSE	FALSE	NA	NA	SINE	TRUE	FALSE	FALSE	FALSE	SBS17b_P	80.52	SBS61_S	5.72	SBS63_S	2.5	0.976766	7	26610	0.007622	-0.45594	2	620	0.180846	0.010458	6.57921	FALSE	NA	0	0	0	0	0	0	0	0	0	0	0	green	NA	FALSE
3_178916876	3	178916876	6	protein-coding	PIK3CA	oncogene	9	NA	FALSE	FALSE	NA	NA	NA	FALSE	FALSE	FALSE	TRUE	SBS62_S	35.37	SBS1_P	19.73	SBS61_S	18.47	1.46597	6	51	0.039615	0.436694	6	445	0.035306	0.010591	6.56103	TRUE	702	0	0	0	0	0	0	0	0	0	0	0	green	NA	FALSE
2_34554524	2	34554524	4	intronic/intergenic	FAM98A	non-cancer	3	-730236	FALSE	FALSE	NA	NA	NA	FALSE	FALSE	FALSE	FALSE	SBS61_S	37.41	SBS62_S	30.69	SBS66_S	14.86	0.191591	4	22835	0.271094	1.50536	4	578	0.005298	0.010838	6.52774	FALSE	NA	0	0	0	0	0	0	0	0	0	0	0	green	NA	FALSE
6_73122105	6	73122105	6	intronic/intergenic	KCNQ5	non-cancer	34	-209813	FALSE	FALSE	NA	NA	NA	FALSE	FALSE	FALSE	FALSE	SBS12_P	24.49	SBS17b_P	19.22	SBS39_P	6.78	0.356249	6	9267	0.058567	-0.922197	2	568	0.024617	0.010874	6.52302	TRUE	381	88	0	1	87	0	0	0	0	0	0	0	NA	NA	FALSE
7_2501645	7	2501645	4	intronic/intergenic	CHST12	non-cancer	2	29370	FALSE	FALSE	NA	NA	NA	FALSE	FALSE	FALSE	FALSE	SBS12_P	27.24	SBS26_S	16.23	SBS1_P	9.48	0.942176	4	487	0.007277	0.361788	2	495	0.198727	0.010902	6.5193	FALSE	NA	2	0	0	2	0	0	0	0	0	0	0	NA	NA	FALSE
2_150352112	2	150352112	4	intronic/intergenic	LYPD6	non-cancer	2	57889	FALSE	FALSE	NA	NA	LINE	TRUE	FALSE	FALSE	FALSE	SBS61_S	30.18	SBS62_S	24.16	SBS36_P	17.71	1.48768	4	1764	0.02543	-0.669002	3	575	0.057045	0.010932	6.51534	FALSE	NA	0	0	0	0	0	0	0	0	0	0	0	NA	NA	FALSE
12_34539155	12	34539155	4	intronic/intergenic	ALG10	non-cancer	3	363620	FALSE	FALSE	NA	NA	Satellite	TRUE	TRUE	FALSE	FALSE	SBS17b_P	65.02	SBS17a_P	30.27	SBS28_P	2.74	1.47136	4	17957	0.010975	-0.461181	1	504	NA	0.010975	6.5096	FALSE	NA	0	0	0	0	0	0	0	0	0	0	0	NA	NA	FALSE
2_164900473	2	164900473	4	intronic/intergenic	FIGN	non-cancer	1	-309036	FALSE	FALSE	NA	NA	NA	FALSE	FALSE	FALSE	FALSE	SBS17b_P	83.33	SBS28_P	5.55	SBS71_P	2.1	1.9757	4	12721	0.004519	-0.677658	2	563	0.323556	0.011006	6.50554	FALSE	NA	0	0	0	0	0	0	0	0	0	0	0	NA	NA	FALSE
4_60880524	4	60880524	4	intronic/intergenic	LPHN3	non-cancer	4	-1482488	FALSE	FALSE	NA	NA	LINE	TRUE	FALSE	FALSE	FALSE	SBS17b_P	86.19	SBS17a_P	12.4	SBS28_P	0.54	1.61841	4	67231	0.011025	NA	0	614	NA	0.011025	6.50311	FALSE	NA	0	0	0	0	0	0	0	0	0	0	0	NA	NA	FALSE
2_124702073	2	124702073	4	intronic/intergenic	CNTNAP5	non-cancer	2	-81155	FALSE	FALSE	NA	NA	LINE	TRUE	FALSE	FALSE	FALSE	SBS17b_P	75.78	SBS17a_P	7.47	SBS68_P	3.33	0.76098	4	49332	0.011203	3.16783	1	560	NA	0.011203	6.48002	FALSE	NA	0	0	0	0	0	0	0	0	0	0	0	NA	NA	FALSE
17_7578190	17	7578190	19	protein-coding	TP53	tsg	65	NA	FALSE	FALSE	NA	NA	NA	FALSE	FALSE	FALSE	TRUE	SBS12_P	45.61	SBS5_P	13.38	SBS16_P	7.4	1.5693	19	91	0.006119	0.252194	12	349	0.24469	0.011236	6.47568	TRUE	413	1	0	1	0	0	0	0	0	0	0	0	green	NA	FALSE
3_116037003	3	116037003	4	intronic/intergenic	GAP43	non-cancer	3	694466	FALSE	FALSE	NA	NA	NA	FALSE	FALSE	FALSE	FALSE	SBS64_P	33.38	SBS68_P	10.44	SBS8_P	8.94	1.3247	4	25197	0.011312	NA	0	569	NA	0.011312	6.46598	FALSE	NA	0	0	0	0	0	0	0	0	0	0	0	NA	NA	FALSE
21_22631693	21	22631693	4	intronic/intergenic	NCAM2	non-cancer	4	260811	FALSE	FALSE	NA	NA	LINE	TRUE	FALSE	FALSE	FALSE	SBS17b_P	65.29	SBS17a_P	28.14	SBS28_P	3.18	1.15934	4	71684	0.011343	NA	0	588	NA	0.011343	6.46207	FALSE	NA	0	0	0	0	0	0	0	0	0	0	0	NA	NA	FALSE
5_42148759	5	42148759	4	intronic/intergenic	FBXO4	non-cancer	3	223347	FALSE	FALSE	NA	NA	LTR	TRUE	FALSE	FALSE	FALSE	SBS17b_P	81.03	SBS17a_P	17.43	SBS28_P	1	0.899908	4	4304	0.011465	NA	0	528	NA	0.011465	6.44667	FALSE	NA	0	0	0	0	0	0	0	0	0	0	0	NA	NA	FALSE
3_166109031	3	166109031	4	intronic/intergenic	BCHE	non-cancer	2	-553823	FALSE	FALSE	NA	NA	LINE	TRUE	FALSE	FALSE	FALSE	SBS17b_P	96.23	SBS28_P	2.33	SBS17a_P	0.99	0.833897	4	20143	0.011515	-0.440668	1	489	NA	0.011515	6.44033	FALSE	NA	0	0	0	0	0	0	0	0	0	0	0	NA	NA	FALSE
3_148004085	3	148004085	4	intronic/intergenic	AGTR1	non-cancer	0	-454738	FALSE	FALSE	NA	NA	LTR	TRUE	FALSE	FALSE	FALSE	SBS17b_P	85.98	SBS17a_P	9.04	SBS28_P	3.97	1.17487	4	9306	0.011537	NA	0	515	NA	0.011537	6.43763	FALSE	NA	0	0	0	0	0	0	0	0	0	0	0	NA	NA	FALSE
12_44216154	12	44216154	4	intronic/intergenic	TWF1	non-cancer	0	-16004	FALSE	FALSE	NA	NA	NA	FALSE	FALSE	FALSE	FALSE	SBS62_S	55.89	SBS61_S	26.16	SBS10a_S	7.24	-0.239588	4	275	0.531095	1.5952	4	554	0.00291	0.01155	6.43595	FALSE	NA	0	0	0	0	0	0	0	0	0	0	0	green	NA	FALSE
11_122281752	11	122281752	6	intronic/intergenic	UBASH3B	non-cancer	0	-245006	FALSE	FALSE	NA	NA	LTR	TRUE	FALSE	FALSE	FALSE	SBS17b_P	55.37	SBS28_P	13.29	SBS17a_P	9.08	0.59599	6	4017	0.011635	-1.1223	1	603	NA	0.011635	6.42539	FALSE	NA	0	0	0	0	0	0	0	0	0	0	0	green	NA	FALSE
10_130497415	10	130497415	4	intronic/intergenic	MKI67	non-cancer	1	-573484	FALSE	FALSE	NA	stem	LINE	TRUE	FALSE	FALSE	FALSE	SBS62_S	51.9	SBS61_S	34.67	SBS63_S	6.66	0.974243	4	8788	0.08997	1.60852	4	549	0.017506	0.011739	6.41249	FALSE	NA	0	0	0	0	0	0	0	0	0	0	0	green	NA	FALSE
8_71001002	8	71001002	12	intronic/intergenic	PRDM14	non-cancer	3	-18907	FALSE	FALSE	NA	NA	LTR	TRUE	FALSE	FALSE	FALSE	SBS17b_P	57.83	SBS28_P	11.03	SBS39_P	7.36	0.524739	12	1487	0.115028	0.277741	7	480	0.013797	0.011817	6.40303	FALSE	NA	86	1	1	84	0	0	0	0	0	0	0	yellow	NA	FALSE
13_65231862	13	65231862	5	intronic/intergenic	AL445989.1	non-cancer	3	910928	FALSE	FALSE	NA	NA	LTR	TRUE	FALSE	FALSE	FALSE	SBS8_P	13.48	SBS63_S	13.3	SBS64_P	12.22	1.51258	5	64648	0.001721	-0.16255	2	824	0.929985	0.011901	6.39277	FALSE	NA	0	0	0	0	0	0	0	0	0	0	0	NA	NA	FALSE
5_82828569	5	82828569	4	intronic/intergenic	VCAN	non-cancer	2	49231	FALSE	FALSE	NA	NA	NA	FALSE	FALSE	FALSE	FALSE	SBS62_S	61.25	SBS61_S	26.08	SBS10a_S	6.79	0.688862	4	2615	0.027221	0.287823	4	574	0.058986	0.011937	6.38843	FALSE	NA	0	0	0	0	0	0	0	0	0	0	0	green	NA	FALSE
7_137687716	7	137687716	4	intronic/intergenic	CREB3L2	oncogene	1	-1265	FALSE	FALSE	NA	NA	NA	FALSE	FALSE	FALSE	FALSE	SBS62_S	54.43	SBS61_S	27.94	SBS10a_S	9.4	0.765319	4	905	0.076836	0.805297	4	475	0.020953	0.011964	6.3851	FALSE	NA	24	3	1	20	0	0	0	0	0	0	0	yellow	NA	FALSE
4_19717939	4	19717939	4	intronic/intergenic	SLIT2	non-cancer	2	-537500	FALSE	FALSE	NA	NA	NA	FALSE	FALSE	FALSE	FALSE	SBS17b_P	80.04	SBS17a_P	15.55	SBS28_P	1.61	0.949923	4	21381	0.011986	-0.683547	1	615	NA	0.011986	6.38253	FALSE	NA	0	0	0	0	0	0	0	0	0	0	0	NA	NA	FALSE
8_108657917	8	108657917	4	intronic/intergenic	ANGPT1	non-cancer	4	-148131	FALSE	FALSE	NA	NA	NA	FALSE	FALSE	FALSE	FALSE	SBS17b_P	61.39	SBS28_P	17.75	SBS17a_P	11.93	1.44341	4	10597	0.012135	-0.88261	1	436	NA	0.012135	6.36471	FALSE	NA	0	0	0	0	0	0	0	0	0	0	0	NA	NA	FALSE
11_91346976	11	91346976	4	intronic/intergenic	FAT3	unclassified cancer	3	-738303	FALSE	FALSE	NA	NA	LTR	TRUE	FALSE	FALSE	FALSE	SBS17b_P	57.89	SBS17a_P	13.93	SBS21_S	5.24	1.08474	4	18165	0.012284	3.18596	1	542	NA	0.012284	6.34703	FALSE	NA	0	0	0	0	0	0	0	0	0	0	0	NA	NA	FALSE
16_61232449	16	61232449	5	intronic/intergenic	CDH8	non-cancer	6	822858	FALSE	FALSE	NA	NA	LTR	TRUE	FALSE	FALSE	FALSE	SBS17b_P	92.1	SBS17a_P	4.88	SBS28_P	2.11	0.584192	5	53805	0.012358	NA	0	535	NA	0.012358	6.33836	FALSE	NA	0	0	0	0	0	0	0	0	0	0	0	NA	NA	FALSE
2_52141321	2	52141321	5	intronic/intergenic	NRXN1	non-cancer	4	-885910	FALSE	FALSE	NA	NA	LINE	TRUE	FALSE	FALSE	FALSE	SBS17b_P	60.62	SBS17a_P	30.64	SBS28_P	3.57	0.579391	5	42085	0.012361	NA	0	522	NA	0.012361	6.33806	FALSE	NA	0	0	0	0	0	0	0	0	0	0	0	NA	NA	FALSE
6_103038349	6	103038349	4	intronic/intergenic	GRIK2	non-cancer	4	1191195	FALSE	FALSE	NA	NA	NA	FALSE	FALSE	FALSE	FALSE	SBS17b_P	95.69	SBS28_P	3.28	SBS17a_P	0.33	0.919747	4	35058	0.038417	-0.680048	2	544	0.043547	0.012368	6.33719	FALSE	NA	0	0	0	0	0	0	0	0	0	0	0	NA	NA	FALSE
4_26364722	4	26364722	4	intronic/intergenic	RBPJ	non-cancer	0	90466	FALSE	FALSE	NA	NA	NA	FALSE	FALSE	FALSE	FALSE	SBS61_S	31.88	SBS62_S	15.33	SBS63_S	12.23	0.816241	4	2219	0.08218	1.27886	3	640	0.021237	0.012829	6.28446	FALSE	NA	0	0	0	0	0	0	0	0	0	0	0	NA	NA	FALSE
10_19078859	10	19078859	4	intronic/intergenic	ARL5B	non-cancer	1	130292	FALSE	FALSE	NA	NA	DNA	TRUE	FALSE	FALSE	FALSE	SBS17b_P	97.33	SBS17a_P	0.85	SBS28_P	0.58	0.696338	4	4060	0.013158	-0.092927	1	559	NA	0.013158	6.24787	FALSE	NA	0	0	0	0	0	0	0	0	0	0	0	NA	NA	FALSE
5_30190577	5	30190577	5	intronic/intergenic	CDH6	non-cancer	4	-1077004	FALSE	FALSE	NA	NA	NA	FALSE	TRUE	FALSE	FALSE	SBS17b_P	76.52	SBS65_S	12.66	SBS28_P	3.31	0.95328	5	45632	0.037821	-0.676197	3	508	0.048322	0.01335	6.22702	FALSE	NA	0	0	0	0	0	0	0	0	0	0	0	NA	NA	FALSE
3_115533808	3	115533808	4	intronic/intergenic	GAP43	non-cancer	16	191271	FALSE	FALSE	NA	NA	NA	FALSE	FALSE	FALSE	FALSE	SBS12_P	36.06	SBS17b_P	18.45	SBS28_P	17.92	0.703589	4	25197	0.013545	0.024478	1	569	NA	0.013545	6.20614	TRUE	354	83	0	1	82	0	0	0	0	0	0	0	NA	NA	FALSE
2_209113112	2	209113112	19	protein-coding	IDH1	oncogene	9	NA	FALSE	FALSE	NA	NA	NA	FALSE	TRUE	FALSE	TRUE	SBS1_P	90.21	SBS8_P	4.77	SBS12_P	1.32	0.300968	19	10	0.009269	-0.602493	18	562	0.200697	0.013556	6.20495	TRUE	593	1	0	1	0	0	0	0	0	0	0	0	yellow	NA	FALSE
4_160593942	4	160593942	4	intronic/intergenic	RAPGEF2	non-cancer	1	568612	FALSE	FALSE	NA	NA	LTR	TRUE	FALSE	FALSE	FALSE	SBS17b_P	65.91	SBS17a_P	24.65	SBS28_P	4.6	1.49239	4	18461	0.013633	NA	0	625	NA	0.013633	6.19676	FALSE	NA	0	0	0	0	0	0	0	0	0	0	0	NA	NA	FALSE
10_34056435	10	34056435	4	intronic/intergenic	NRP1	non-cancer	1	-433125	FALSE	FALSE	NA	NA	NA	FALSE	FALSE	FALSE	FALSE	SBS61_S	50.93	SBS62_S	23.24	SBS63_S	12.3	0.501424	4	8517	0.170968	1.40739	4	567	0.011051	0.013739	6.1856	FALSE	NA	1	0	1	0	0	0	0	0	0	0	0	green	NA	FALSE
4_13280270	4	13280270	4	intronic/intergenic	RAB28	non-cancer	2	205504	FALSE	FALSE	NA	NA	SINE	TRUE	FALSE	FALSE	FALSE	SBS62_S	51.9	SBS61_S	34.67	SBS63_S	6.66	0.99345	4	12331	0.030318	0.605134	4	641	0.062328	0.01374	6.18544	FALSE	NA	0	0	0	0	0	0	0	0	0	0	0	green	NA	TRUE
7_21337754	7	21337754	4	intronic/intergenic	SP4	non-cancer	3	-130116	FALSE	FALSE	NA	NA	NA	FALSE	FALSE	FALSE	FALSE	SBS61_S	40.23	SBS10a_S	19.69	SBS66_S	14.22	0.595739	4	4177	0.032445	0.503047	4	489	0.05867	0.013827	6.17632	FALSE	NA	0	0	0	0	0	0	0	0	0	0	0	green	NA	FALSE
4_58551638	4	58551638	4	intronic/intergenic	IGFBP7	non-cancer	1	-575121	FALSE	FALSE	NA	NA	SINE	TRUE	FALSE	FALSE	FALSE	SBS17b_P	80.82	SBS17a_P	15.6	SBS28_P	1.76	0.995029	4	37864	0.014083	NA	0	661	NA	0.014083	6.14986	FALSE	NA	0	0	0	0	0	0	0	0	0	0	0	NA	NA	FALSE
2_233305457	2	233305457	4	intronic/intergenic	ALPI	non-cancer	3	-15453	FALSE	FALSE	NA	NA	NA	FALSE	TRUE	FALSE	FALSE	SBS17b_P	79.86	SBS17a_P	12.66	SBS28_P	4.1	0.745299	4	302	0.059881	-0.393664	2	578	0.032548	0.014111	6.14699	FALSE	NA	85	1	1	83	0	0	0	0	0	0	0	NA	NA	FALSE
3_82677222	3	82677222	4	intronic/intergenic	GBE1	non-cancer	2	-866554	FALSE	FALSE	NA	NA	NA	FALSE	FALSE	FALSE	FALSE	SBS62_S	56.81	SBS61_S	27.13	SBS10a_S	9.35	0.847323	4	40038	0.017388	1.04296	4	577	0.112828	0.014192	6.13879	FALSE	NA	0	0	0	0	0	0	0	0	0	0	0	yellow	NA	FALSE
11_103579078	11	103579078	5	intronic/intergenic	DDI1	non-cancer	3	-328473	FALSE	FALSE	NA	NA	NA	FALSE	FALSE	FALSE	FALSE	SBS17b_P	86.51	SBS17a_P	10.07	SBS28_P	1.19	1.62245	5	7841	0.014245	-0.199828	1	602	NA	0.014245	6.13342	FALSE	NA	0	0	0	0	0	0	0	0	0	0	0	NA	NA	FALSE
11_37189252	11	37189252	5	intronic/intergenic	C11orf74	non-cancer	1	557598	FALSE	FALSE	NA	NA	LTR	TRUE	FALSE	FALSE	FALSE	SBS17b_P	69.28	SBS17a_P	15.43	SBS28_P	6.58	0.849946	5	28614	0.014401	-0.818869	1	630	NA	0.014401	6.11766	FALSE	NA	0	0	0	0	0	0	0	0	0	0	0	NA	NA	FALSE
2_16938639	2	16938639	5	intronic/intergenic	FAM49A	non-cancer	9	-169252	FALSE	FALSE	NA	NA	NA	FALSE	FALSE	FALSE	FALSE	SBS17b_P	26.51	SBS17a_P	18.81	SBS12_P	13.33	0.756358	5	9328	0.014481	-1.07691	1	565	NA	0.014481	6.10967	TRUE	345	88	1	1	86	0	0	0	0	0	0	0	NA	NA	FALSE
2_81940022	2	81940022	4	intronic/intergenic	LRRTM1	non-cancer	4	-1409078	FALSE	FALSE	NA	NA	LTR	TRUE	FALSE	FALSE	FALSE	SBS17b_P	82.39	SBS17a_P	9.62	SBS28_P	3.43	1.01376	4	48968	0.014489	NA	0	581	NA	0.014489	6.1089	FALSE	NA	0	0	0	0	0	0	0	0	0	0	0	NA	NA	FALSE
14_94443919	14	94443919	4	intronic/intergenic	ASB2	non-cancer	1	-13034	FALSE	FALSE	NA	NA	NA	FALSE	FALSE	FALSE	FALSE	SBS62_S	53.37	SBS61_S	23.72	SBS10a_S	12.59	1.36729	4	280	0.002817	-0.447338	4	596	0.714296	0.014506	6.10721	FALSE	NA	13	1	1	11	0	0	0	0	0	0	0	NA	NA	FALSE
4_164375415	4	164375415	4	intronic/intergenic	TKTL2	non-cancer	1	19471	FALSE	FALSE	NA	NA	NA	FALSE	FALSE	FALSE	FALSE	SBS61_S	38.34	SBS62_S	25.51	SBS10a_S	12.21	0.853854	4	887	0.17223	0.900262	4	637	0.011838	0.014671	6.09092	FALSE	NA	0	0	0	0	0	0	0	0	0	0	0	green	NA	FALSE
2_4299338	2	4299338	5	intronic/intergenic	DCDC2C	non-cancer	2	547885	FALSE	FALSE	NA	NA	LINE	TRUE	FALSE	FALSE	FALSE	SBS17b_P	83.97	SBS17a_P	8.01	SBS28_P	2.6	0.473225	5	18077	0.01473	NA	0	571	NA	0.01473	6.08507	FALSE	NA	0	0	0	0	0	0	0	0	0	0	0	NA	NA	FALSE
4_44149504	4	44149504	4	intronic/intergenic	KCTD8	non-cancer	2	301036	FALSE	FALSE	NA	NA	NA	FALSE	FALSE	FALSE	FALSE	SBS17b_P	87.19	SBS73_S	3.27	SBS79_S	1.49	0.868189	4	16458	0.009433	-0.419092	2	647	0.218764	0.014824	6.07591	FALSE	NA	2	2	0	0	0	0	0	0	0	0	0	NA	NA	FALSE
6_66393853	6	66393853	4	intronic/intergenic	EYS	non-cancer	2	-188550	FALSE	FALSE	NA	NA	NA	FALSE	FALSE	FALSE	FALSE	SBS17b_P	86.73	SBS17a_P	4.63	SBS28_P	3.84	0.477792	4	53007	0.064462	2.0392	2	535	0.032065	0.014844	6.07395	FALSE	NA	0	0	0	0	0	0	0	0	0	0	0	NA	NA	FALSE
3_96939158	3	96939158	4	intronic/intergenic	EPHA6	non-cancer	0	405690	FALSE	FALSE	NA	NA	LTR	TRUE	FALSE	FALSE	FALSE	SBS17b_P	71.07	SBS17a_P	16.83	SBS12_P	3.9	0.957704	4	10594	0.014987	-0.453126	1	561	NA	0.014987	6.06016	FALSE	NA	0	0	0	0	0	0	0	0	0	0	0	NA	NA	FALSE
3_84665397	3	84665397	7	intronic/intergenic	CADM2	non-cancer	6	-343362	FALSE	FALSE	NA	NA	SINE	TRUE	FALSE	FALSE	FALSE	SBS30_P	20.65	SBS5_P	10.95	SBS39_P	10.29	0.739917	7	50875	0.010209	-0.52583	4	541	0.205199	0.015017	6.05727	FALSE	NA	0	0	0	0	0	0	0	0	0	0	0	NA	NA	FALSE
21_23072880	21	23072880	4	intronic/intergenic	NCAM2	non-cancer	0	701998	FALSE	FALSE	NA	NA	NA	FALSE	FALSE	FALSE	FALSE	SBS17b_P	45.5	SBS17a_P	30.52	SBS26_S	6.37	1.28548	4	71684	0.015037	-0.442851	1	588	NA	0.015037	6.05534	FALSE	NA	0	0	0	0	0	0	0	0	0	0	0	NA	NA	FALSE
5_4152132	5	4152132	5	intronic/intergenic	IRX1	non-cancer	3	555912	FALSE	FALSE	NA	NA	LTR	TRUE	FALSE	FALSE	FALSE	SBS17b_P	80.57	SBS61_S	8.01	SBS63_S	3.5	0.8506	5	25812	0.012922	-0.385463	3	502	0.164088	0.015173	6.04231	FALSE	NA	0	0	0	0	0	0	0	0	0	0	0	NA	NA	FALSE
2_32412107	2	32412107	4	intronic/intergenic	SLC30A6	non-cancer	0	21137	FALSE	FALSE	NA	NA	NA	FALSE	FALSE	FALSE	FALSE	SBS62_S	37.48	SBS61_S	24.23	SBS1_P	15.47	0.650822	4	527	0.02944	0.591113	3	569	0.072358	0.015234	6.03652	FALSE	NA	0	0	0	0	0	0	0	0	0	0	0	NA	NA	FALSE
11_6467333	11	6467333	4	intronic/intergenic	HPX	non-cancer	0	-5140	FALSE	FALSE	NA	NA	LINE	TRUE	FALSE	FALSE	FALSE	SBS62_S	69.01	SBS61_S	16.53	SBS10a_S	6.7	-0.277143	4	173	0.921672	-0.931745	4	626	0.002314	0.015252	6.03488	FALSE	NA	0	0	0	0	0	0	0	0	0	0	0	yellow	NA	FALSE
11_42738728	11	42738728	7	intronic/intergenic	API5	non-cancer	6	-594950	FALSE	FALSE	NA	NA	DNA	TRUE	FALSE	FALSE	FALSE	SBS17b_P	89.6	SBS17a_P	5.43	SBS28_P	2.53	0.718666	7	29873	0.015313	1.44192	1	620	NA	0.015313	6.02907	FALSE	NA	0	0	0	0	0	0	0	0	0	0	0	green	NA	FALSE
7_147235744	7	147235744	4	intronic/intergenic	C7orf33	non-cancer	1	-1052274	TRUE	FALSE	NA	NA	SINE	TRUE	FALSE	FALSE	FALSE	SBS8_P	25.55	SBS39_P	24.36	SBS68_P	6.57	1.07875	4	19441	0.007794	-0.085476	4	464	0.278403	0.015478	6.01366	FALSE	NA	0	0	0	0	0	0	0	0	0	0	0	NA	NA	FALSE
2_101127014	2	101127014	4	intronic/intergenic	NMS	non-cancer	0	40063	FALSE	FALSE	NA	NA	LINE	TRUE	TRUE	FALSE	FALSE	SBS61_S	36.25	SBS62_S	29.97	SBS66_S	13.91	0.611429	4	712	0.051525	-0.209094	4	464	0.042506	0.015602	6.00215	FALSE	NA	0	0	0	0	0	0	0	0	0	0	0	yellow	NA	FALSE
1_194370621	1	194370621	4	intronic/intergenic	B3GALT2	non-cancer	2	-1219929	FALSE	FALSE	NA	NA	SINE	TRUE	FALSE	FALSE	FALSE	SBS17b_P	95.08	SBS28_P	3.38	SBS17a_P	0.79	1.03987	4	25032	0.015663	-0.754364	1	485	NA	0.015663	5.99652	FALSE	NA	0	0	0	0	0	0	0	0	0	0	0	NA	NA	FALSE
1_108134057	1	108134057	4	intronic/intergenic	VAV3	non-cancer	0	373434	FALSE	TRUE	rs76447272	NA	Simple_repeat	TRUE	FALSE	FALSE	FALSE	SBS12_P	44	SBS76_S	13.58	SBS77_P	10.39	0.876146	4	5704	0.008705	1.49808	3	593	0.253095	0.015681	5.99481	FALSE	NA	0	0	0	0	0	0	0	0	0	0	0	NA	NA	FALSE
7_55221822	7	55221822	7	protein-coding	EGFR	oncogene	3	NA	FALSE	FALSE	NA	NA	NA	FALSE	FALSE	FALSE	TRUE	SBS1_P	34.17	SBS8_P	18.92	SBS11_S	14.18	0.109686	7	44	0.055286	0.066282	5	487	0.03987	0.015689	5.99413	TRUE	492	1	0	1	0	0	0	0	0	0	0	0	NA	NA	FALSE
12_34310350	12	34310350	4	intronic/intergenic	ALG10	non-cancer	1	134815	FALSE	FALSE	NA	NA	NA	FALSE	TRUE	FALSE	FALSE	SBS62_S	47.16	SBS61_S	19.9	SBS7a_S	12.85	0.817095	4	17957	0.135715	1.93019	4	504	0.016444	0.015856	5.97882	TRUE	417	0	0	0	0	0	0	0	0	0	0	0	green	NA	FALSE
12_61673406	12	61673406	4	intronic/intergenic	FAM19A2	non-cancer	0	979139	FALSE	FALSE	NA	NA	LINE	TRUE	FALSE	FALSE	FALSE	SBS37_P	44.78	SBS12_P	25.02	SBS70_P	7.12	0.937335	4	20024	0.016065	NA	0	550	NA	0.016065	5.95991	FALSE	NA	0	0	0	0	0	0	0	0	0	0	0	NA	NA	FALSE
7_118545854	7	118545854	4	intronic/intergenic	ANKRD7	non-cancer	2	680969	FALSE	FALSE	NA	NA	NA	FALSE	FALSE	FALSE	FALSE	SBS12_P	28.1	SBS39_P	16.31	SBS17b_P	13.37	0.608957	4	17488	0.021137	0.975666	3	506	0.107746	0.016135	5.95369	FALSE	NA	1	0	1	0	0	0	0	0	0	0	0	NA	NA	FALSE
5_46057820	5	46057820	4	intronic/intergenic	HCN1	non-cancer	4	-361625	FALSE	FALSE	NA	NA	Satellite	TRUE	FALSE	FALSE	FALSE	SBS17b_P	83.65	SBS17a_P	7.29	SBS26_S	1.1	1.57038	4	24733	0.007206	-0.364741	2	528	0.316406	0.01615	5.95232	FALSE	NA	0	0	0	0	0	0	0	0	0	0	0	NA	NA	FALSE
2_142105851	2	142105851	5	intronic/intergenic	LRP1B	tsg	0	782447	FALSE	FALSE	NA	NA	NA	FALSE	FALSE	FALSE	FALSE	SBS17b_P	80.34	SBS17a_P	12.91	SBS28_P	3.03	0.803847	5	35811	0.016174	-0.852853	1	514	NA	0.016174	5.95017	FALSE	NA	0	0	0	0	0	0	0	0	0	0	0	NA	NA	FALSE
3_164130583	3	164130583	4	intronic/intergenic	SI	non-cancer	1	663217	FALSE	FALSE	NA	NA	LINE	TRUE	FALSE	FALSE	FALSE	SBS62_S	38.4	SBS61_S	25.2	SBS1_P	24.17	-0.054575	4	36866	0.618998	-0.692153	3	453	0.00369	0.016176	5.94999	FALSE	NA	0	0	0	0	0	0	0	0	0	0	0	NA	NA	FALSE
9_77880569	9	77880569	12	intronic/intergenic	OSTF1	non-cancer	4	176960	FALSE	FALSE	NA	NA	NA	FALSE	FALSE	FALSE	FALSE	SBS17b_P	83.24	SBS28_P	6.52	SBS12_P	2.4	0.676676	12	3837	0.009664	-0.696943	2	629	0.236815	0.016202	5.94764	FALSE	NA	84	2	1	81	0	0	0	0	0	0	0	green	NA	FALSE
4_126176829	4	126176829	6	intronic/intergenic	FAT4	tsg	2	-60738	TRUE	FALSE	NA	NA	LINE	TRUE	FALSE	FALSE	FALSE	SBS68_P	13.85	SBS8_P	10.58	SBS17b_P	8.48	0.323199	6	21712	0.212225	-0.899641	3	628	0.010846	0.016283	5.94052	FALSE	NA	0	0	0	0	0	0	0	0	0	0	0	green	NA	FALSE
4_60431184	4	60431184	4	intronic/intergenic	LPHN3	non-cancer	0	-1931828	FALSE	FALSE	NA	NA	LINE	TRUE	FALSE	FALSE	FALSE	SBS1_P	80.12	SBS64_P	6.39	SBS70_P	3.13	1.21366	4	67231	0.016286	0.051483	1	614	NA	0.016286	5.9402	FALSE	NA	0	0	0	0	0	0	0	0	0	0	0	NA	NA	FALSE
3_118896850	3	118896850	4	intronic/intergenic	UPK1B	non-cancer	0	-8739	FALSE	FALSE	NA	NA	NA	FALSE	FALSE	FALSE	FALSE	SBS62_S	48.13	SBS61_S	35.71	SBS10a_S	7.32	1.42823	4	301	0.034992	-0.559545	4	571	0.066069	0.016344	5.93506	FALSE	NA	0	0	0	0	0	0	0	0	0	0	0	green	NA	FALSE
20_57484420	20	57484420	8	protein-coding	GNAS	oncogene	7	NA	FALSE	FALSE	NA	NA	NA	FALSE	FALSE	FALSE	TRUE	SBS1_P	71.78	SBS64_P	7.6	SBS18_P	4.9	1.06733	8	52	0.00243	-0.17587	4	462	0.965795	0.016559	5.91621	TRUE	668	5	0	0	5	0	0	0	0	0	0	0	green	NA	FALSE
8_73770630	8	73770630	4	intronic/intergenic	TERF1	non-cancer	3	-150492	FALSE	FALSE	NA	loop	NA	FALSE	FALSE	FALSE	FALSE	SBS61_S	20.02	SBS22_P	18.2	SBS63_S	17.36	0.673779	4	2766	0.059899	0.66163	3	482	0.040202	0.016926	5.88462	FALSE	NA	0	0	0	0	0	0	0	0	0	0	0	NA	NA	FALSE
4_22107227	4	22107227	5	intronic/intergenic	KCNIP4	non-cancer	1	-156973	FALSE	FALSE	NA	NA	NA	FALSE	FALSE	FALSE	FALSE	SBS17b_P	87.23	SBS17a_P	10	SBS28_P	1.71	0.525316	5	13620	0.016964	NA	0	638	NA	0.016964	5.88139	FALSE	NA	0	0	0	0	0	0	0	0	0	0	0	NA	NA	FALSE
4_121227557	4	121227557	4	intronic/intergenic	MAD2L1	non-cancer	1	-239668	FALSE	FALSE	NA	NA	NA	FALSE	FALSE	FALSE	FALSE	SBS17b_P	79.65	SBS28_P	11.06	SBS12_P	2.41	1.14607	4	7180	0.017	-0.370948	1	651	NA	0.017	5.87835	FALSE	NA	0	0	0	0	0	0	0	0	0	0	0	NA	NA	FALSE
2_126076830	2	126076830	4	intronic/intergenic	CNTNAP5	non-cancer	3	1293602	FALSE	FALSE	NA	NA	LINE	TRUE	FALSE	FALSE	FALSE	SBS17b_P	76.16	SBS17a_P	7.77	SBS28_P	4.54	1.40909	4	49332	0.017123	NA	0	560	NA	0.017123	5.86789	FALSE	NA	0	0	0	0	0	0	0	0	0	0	0	NA	NA	FALSE
8_108327748	8	108327748	4	intronic/intergenic	ANGPT1	non-cancer	0	182038	FALSE	FALSE	NA	NA	NA	FALSE	FALSE	FALSE	FALSE	SBS17b_P	94.53	SBS28_P	2.88	SBS17a_P	1.11	1.34513	4	10597	0.019419	-0.738587	2	436	0.125698	0.017124	5.86782	FALSE	NA	2	2	0	0	0	0	0	0	0	0	0	NA	NA	FALSE
11_40172923	11	40172923	6	intronic/intergenic	LRRC4C	non-cancer	5	-35081	FALSE	FALSE	NA	NA	NA	FALSE	FALSE	FALSE	FALSE	SBS17b_P	79.51	SBS17a_P	13.4	SBS28_P	2.35	0.442363	6	63944	0.017242	-1.06813	1	606	NA	0.017242	5.85791	FALSE	NA	0	0	0	0	0	0	0	0	0	0	0	NA	NA	FALSE
4_27608114	4	27608114	4	intronic/intergenic	STIM2	non-cancer	2	745534	FALSE	FALSE	NA	NA	DNA	TRUE	FALSE	FALSE	FALSE	SBS17b_P	83.86	SBS17a_P	11.66	SBS28_P	1.84	0.962509	4	9926	0.017283	NA	0	637	NA	0.017283	5.85451	FALSE	NA	0	0	0	0	0	0	0	0	0	0	0	NA	NA	FALSE
18_2356980	18	2356980	4	intronic/intergenic	METTL4	non-cancer	1	210235	FALSE	FALSE	NA	NA	DNA	TRUE	FALSE	FALSE	FALSE	SBS61_S	50.93	SBS62_S	23.24	SBS63_S	12.3	0.112956	4	9800	0.419662	1.07574	4	588	0.005908	0.017356	5.84844	FALSE	NA	0	0	0	0	0	0	0	0	0	0	0	green	NA	FALSE
1_70413608	1	70413608	4	intronic/intergenic	LRRC40	non-cancer	0	257615	FALSE	FALSE	NA	NA	DNA	TRUE	FALSE	FALSE	FALSE	SBS17b_P	34.03	SBS17a_P	15.38	SBS63_S	11.3	0.271885	4	3666	0.153738	1.28366	3	595	0.016156	0.017381	5.84631	FALSE	NA	3	0	0	3	0	0	0	0	0	0	0	NA	NA	FALSE
7_95480838	7	95480838	4	intronic/intergenic	DYNC1I1	non-cancer	0	46796	FALSE	FALSE	NA	NA	LINE	TRUE	FALSE	FALSE	FALSE	SBS1_P	69.08	SBS8_P	8.01	SBS37_P	4.04	0.823053	4	3657	0.017563	NA	0	488	NA	0.017563	5.83133	FALSE	NA	0	0	0	0	0	0	0	0	0	0	0	NA	NA	FALSE
1_58023101	1	58023101	4	intronic/intergenic	DAB1	non-cancer	3	-266399	FALSE	FALSE	NA	stem	LTR	TRUE	FALSE	FALSE	FALSE	SBS44_S	14.96	SBS6_S	14.74	SBS30_P	13.53	1.26347	4	8885	0.020282	-0.446431	3	573	0.125049	0.017695	5.82048	FALSE	NA	0	0	0	0	0	0	0	0	0	0	0	NA	NA	FALSE
11_84582231	11	84582231	4	intronic/intergenic	DLG2	non-cancer	5	727509	FALSE	FALSE	NA	NA	DNA	TRUE	TRUE	FALSE	FALSE	SBS61_S	50.93	SBS62_S	23.24	SBS63_S	12.3	0.077594	4	14610	0.414623	1.9667	4	572	0.006162	0.017806	5.81146	FALSE	NA	0	0	0	0	0	0	0	0	0	0	0	green	NA	FALSE
17_73775146	17	73775146	5	protein-coding	H3F3B	oncogene	1	NA	FALSE	FALSE	NA	NA	NA	FALSE	TRUE	FALSE	FALSE	SBS8_P	62.92	SBS39_P	16.14	SBS68_P	9.01	-0.239219	5	3	0.017857	2.58411	1	513	NA	0.017857	5.80736	TRUE	483	141	1	1	139	0	0	0	0	0	0	0	NA	NA	FALSE
13_56864862	13	56864862	4	intronic/intergenic	PRR20A	non-cancer	3	-850577	FALSE	FALSE	NA	NA	NA	FALSE	FALSE	FALSE	FALSE	SBS17b_P	76.02	SBS17a_P	11.97	SBS28_P	5.22	0.938459	4	42303	0.017886	NA	0	79	NA	0.017886	5.80503	FALSE	NA	0	0	0	0	0	0	0	0	0	0	0	NA	NA	FALSE
3_135599154	3	135599154	4	intronic/intergenic	PPP2R3A	non-cancer	0	-121187	FALSE	FALSE	NA	NA	NA	FALSE	FALSE	FALSE	FALSE	SBS64_P	19.5	SBS73_S	16.67	SBS1_P	9.83	1.89707	4	8373	0.018151	0.291667	1	536	NA	0.018151	5.78384	FALSE	NA	0	0	0	0	0	0	0	0	0	0	0	NA	NA	FALSE
10_109919623	10	109919623	4	intronic/intergenic	SORCS1	non-cancer	0	-995339	FALSE	FALSE	NA	NA	LINE	TRUE	FALSE	FALSE	FALSE	SBS17b_P	81.68	SBS17a_P	9.66	SBS28_P	4.33	1.33802	4	45934	0.018154	-0.487198	1	542	NA	0.018154	5.78357	FALSE	NA	0	0	0	0	0	0	0	0	0	0	0	NA	NA	FALSE
5_5561282	5	5561282	4	intronic/intergenic	KIAA0947	non-cancer	4	138253	FALSE	FALSE	NA	NA	NA	FALSE	FALSE	FALSE	FALSE	SBS6_S	25.15	SBS44_S	20.73	SBS30_P	13.12	1.15418	4	9677	0.019374	0.13736	4	508	0.135915	0.018274	5.7741	FALSE	NA	0	0	0	0	0	0	0	0	0	0	0	NA	NA	FALSE
7_29448568	7	29448568	4	intronic/intergenic	PRR15	non-cancer	3	-157378	FALSE	FALSE	NA	NA	NA	FALSE	FALSE	FALSE	FALSE	SBS17b_P	56.16	SBS17a_P	22.61	SBS12_P	5.39	1.01277	4	2191	0.018462	NA	0	503	NA	0.018462	5.75927	TRUE	368	82	0	1	81	0	0	0	0	0	0	0	NA	NA	FALSE
5_21866417	5	21866417	4	intronic/intergenic	CDH12	non-cancer	4	212368	FALSE	FALSE	NA	NA	LTR	TRUE	TRUE	FALSE	FALSE	SBS17b_P	94.84	SBS28_P	2.94	SBS17a_P	1.5	0.794127	4	32354	0.018743	NA	0	500	NA	0.018743	5.73749	FALSE	NA	0	0	0	0	0	0	0	0	0	0	0	NA	NA	FALSE
1_242949856	1	242949856	4	intronic/intergenic	PLD5	non-cancer	0	-262278	FALSE	FALSE	NA	NA	SINE	TRUE	FALSE	FALSE	FALSE	SBS17b_P	81.78	SBS17a_P	14.39	SBS28_P	2.44	1.37458	4	10678	0.018924	-0.249988	1	424	NA	0.018924	5.72365	FALSE	NA	0	0	0	0	0	0	0	0	0	0	0	NA	NA	FALSE
3_33773359	3	33773359	4	intronic/intergenic	CLASP2	non-cancer	0	-13865	FALSE	FALSE	NA	NA	LTR	TRUE	FALSE	FALSE	FALSE	SBS61_S	32.97	SBS66_S	14.22	SBS36_P	12.24	0.339941	4	1101	0.073814	0.901358	3	543	0.037457	0.019052	5.71392	FALSE	NA	1	0	0	1	0	0	0	0	0	0	0	NA	NA	FALSE
12_34394840	12	34394840	4	intronic/intergenic	ALG10	non-cancer	2	219305	FALSE	FALSE	NA	NA	SINE	TRUE	TRUE	FALSE	FALSE	SBS7a_S	32.28	SBS61_S	13.28	SBS4_P	12.47	0.624594	4	17957	0.092895	0.544255	4	504	0.029764	0.019053	5.71387	FALSE	NA	0	0	0	0	0	0	0	0	0	0	0	green	NA	FALSE
4_33247667	4	33247667	4	intronic/intergenic	PCDH7	non-cancer	3	2524622	FALSE	FALSE	NA	NA	LTR	TRUE	FALSE	FALSE	FALSE	SBS17b_P	63.32	SBS17a_P	8.13	SBS39_P	5.25	0.252292	4	67171	0.165963	-0.993267	3	626	0.016696	0.019088	5.71119	FALSE	NA	0	0	0	0	0	0	0	0	0	0	0	NA	NA	FALSE
22_49309975	22	49309975	4	intronic/intergenic	CTA-299D3.8	non-cancer	0	-367580	FALSE	FALSE	NA	NA	LINE	TRUE	TRUE	FALSE	FALSE	SBS1_P	42.33	SBS61_S	22.03	SBS62_S	19.04	0.43725	4	7404	0.347161	0.680806	3	973	0.007992	0.01911	5.70955	FALSE	NA	0	0	0	0	0	0	0	0	0	0	0	NA	NA	FALSE
15_87552290	15	87552290	5	intronic/intergenic	AGBL1	non-cancer	1	865337	FALSE	FALSE	NA	NA	LTR	TRUE	FALSE	FALSE	FALSE	SBS17b_P	97.98	SBS28_P	0.77	SBS17a_P	0.75	0.606977	5	17387	0.019139	NA	0	615	NA	0.019139	5.70732	FALSE	NA	0	0	0	0	0	0	0	0	0	0	0	NA	NA	FALSE
4_147715030	4	147715030	4	intronic/intergenic	TTC29	non-cancer	2	148777	FALSE	FALSE	NA	NA	NA	FALSE	FALSE	FALSE	FALSE	SBS17b_P	66.56	SBS28_P	17.36	SBS17a_P	12.75	0.745254	4	4764	0.016693	1.68687	2	657	0.167963	0.019281	5.69668	TRUE	699	1	0	1	0	0	0	0	0	0	0	0	NA	NA	FALSE
2_199859910	2	199859910	4	intronic/intergenic	SATB2	non-cancer	2	460850	FALSE	FALSE	NA	NA	NA	FALSE	FALSE	FALSE	FALSE	SBS17b_P	85.92	SBS28_P	7.86	SBS72_P	1.36	0.860325	4	14058	0.019379	-0.446108	1	579	NA	0.019379	5.68936	FALSE	NA	0	0	0	0	0	0	0	0	0	0	0	NA	NA	FALSE
8_85044079	8	85044079	4	intronic/intergenic	RALYL	non-cancer	2	-53155	FALSE	FALSE	NA	NA	NA	FALSE	FALSE	FALSE	FALSE	SBS61_S	18.63	SBS63_S	13.78	SBS8_P	10.87	1.10651	4	33709	0.074743	0.139631	3	462	0.037796	0.019405	5.68739	FALSE	NA	0	0	0	0	0	0	0	0	0	0	0	NA	NA	FALSE
19_9363223	19	9363223	4	intronic/intergenic	F2RL3	non-cancer	1	0	FALSE	FALSE	NA	NA	NA	FALSE	TRUE	FALSE	FALSE	SBS1_P	23.56	SBS61_S	16.59	SBS6_S	14.99	0.670446	4	100687	0.026333	0.135105	3	597	0.109005	0.019672	5.66774	FALSE	NA	0	0	0	0	0	0	0	0	0	0	0	NA	NA	FALSE
2_2681115	2	2681115	4	intronic/intergenic	MYT1L	non-cancer	3	-697566	FALSE	FALSE	NA	NA	LTR	TRUE	FALSE	FALSE	FALSE	SBS17b_P	88.11	SBS17a_P	7.62	SBS28_P	1.29	1.05641	4	14545	0.055315	-0.59824	2	540	0.05201	0.01971	5.66492	FALSE	NA	0	0	0	0	0	0	0	0	0	0	0	NA	NA	FALSE
2_193068164	2	193068164	4	intronic/intergenic	TMEFF2	non-cancer	1	-8914	FALSE	FALSE	NA	NA	DNA	TRUE	FALSE	FALSE	FALSE	SBS17b_P	82.37	SBS17a_P	11.61	SBS28_P	1.74	0.766723	4	27806	0.019721	-0.046864	1	562	NA	0.019721	5.66412	FALSE	NA	0	0	0	0	0	0	0	0	0	0	0	NA	NA	FALSE
12_24048627	12	24048627	4	intronic/intergenic	SOX5	non-cancer	3	55183	FALSE	FALSE	NA	NA	NA	FALSE	FALSE	FALSE	FALSE	SBS17b_P	81.57	SBS17a_P	14.2	SBS28_P	3.14	0.84211	4	15973	0.084713	-0.912195	2	525	0.034075	0.019767	5.66079	FALSE	NA	1	1	0	0	0	0	0	0	0	0	0	NA	NA	FALSE
11_42017599	11	42017599	4	intronic/intergenic	API5	non-cancer	3	-1316079	FALSE	FALSE	NA	NA	NA	FALSE	FALSE	FALSE	FALSE	SBS62_S	38.16	SBS61_S	24.21	SBS1_P	18.71	0.239114	4	29873	0.269228	1.37899	3	620	0.010827	0.019931	5.64881	FALSE	NA	0	0	0	0	0	0	0	0	0	0	0	NA	NA	FALSE
7_62409514	7	62409514	9	intronic/intergenic	AC006455.1	non-cancer	4	-400496	FALSE	FALSE	NA	NA	LINE	TRUE	TRUE	FALSE	FALSE	SBS8_P	30.65	SBS39_P	14.32	SBS40_P	9.8	0.775598	9	26461	0.019948	NA	0	942	NA	0.019948	5.64761	FALSE	NA	0	0	0	0	0	0	0	0	0	0	0	green	NA	FALSE
3_167902524	3	167902524	4	intronic/intergenic	GOLIM4	non-cancer	0	-89451	FALSE	FALSE	NA	NA	NA	FALSE	FALSE	FALSE	FALSE	SBS61_S	42.98	SBS10a_S	24.05	SBS62_S	13.72	1.13934	4	10018	0.015519	1.10374	4	495	0.192288	0.020336	5.61985	FALSE	NA	0	0	0	0	0	0	0	0	0	0	0	green	NA	FALSE
3_48843921	3	48843921	4	intronic/intergenic	PRKAR2A	non-cancer	2	41108	TRUE	FALSE	NA	loop	NA	FALSE	FALSE	FALSE	FALSE	SBS64_P	13.87	SBS9_P	13.55	SBS1_P	11.92	1.0156	4	467	0.012506	2.11941	2	554	0.241706	0.02056	5.60403	FALSE	NA	0	0	0	0	0	0	0	0	0	0	0	NA	NA	FALSE
8_50992846	8	50992846	4	intronic/intergenic	SNTG1	non-cancer	3	-313953	FALSE	FALSE	NA	NA	LINE	TRUE	FALSE	FALSE	FALSE	SBS61_S	35.72	SBS36_P	18.1	SBS66_S	13.72	1.30041	4	22262	0.00534	0.254377	4	495	0.56653	0.020573	5.60308	FALSE	NA	0	0	0	0	0	0	0	0	0	0	0	NA	NA	FALSE
17_7576852	17	7576852	5	splice-site	TP53	tsg	11	NA	FALSE	FALSE	NA	NA	NA	FALSE	FALSE	TRUE	FALSE	SBS30_P	19.54	SBS8_P	18.31	SBS39_P	12.46	0.859044	5	15	0.168124	-1.45388	2	349	0.017999	0.020578	5.60274	TRUE	443	64	0	1	63	0	0	0	0	0	0	0	NA	0	FALSE
7_97072612	7	97072612	4	intronic/intergenic	TAC1	non-cancer	1	-289313	TRUE	FALSE	NA	NA	SINE	TRUE	FALSE	FALSE	FALSE	SBS76_S	11.66	SBS26_S	10.2	SBS12_P	9.81	0.39773	4	4877	0.218626	-0.601388	3	499	0.013888	0.020638	5.59856	FALSE	NA	0	0	0	0	0	0	0	0	0	0	0	green	NA	FALSE
2_22567346	2	22567346	4	intronic/intergenic	AC011239.1	non-cancer	1	1179615	TRUE	FALSE	NA	loop	Low_complexity	TRUE	FALSE	FALSE	FALSE	SBS64_P	13.84	SBS9_P	13.55	SBS71_P	10.56	0.602979	4	15476	0.020804	3.8325	1	969	NA	0.020804	5.58702	FALSE	NA	0	0	0	0	0	0	0	0	0	0	0	NA	NA	FALSE
7_68075899	7	68075899	4	intronic/intergenic	AUTS2	non-cancer	4	-988741	FALSE	FALSE	NA	NA	NA	FALSE	TRUE	FALSE	FALSE	SBS17b_P	84.67	SBS17a_P	6.52	SBS77_P	3.17	0.71299	4	32260	0.020863	-0.164206	1	493	NA	0.020863	5.58289	FALSE	NA	0	0	0	0	0	0	0	0	0	0	0	NA	NA	FALSE
6_49817470	6	49817470	5	intronic/intergenic	CRISP1	non-cancer	15	7643	FALSE	FALSE	NA	NA	NA	FALSE	FALSE	FALSE	FALSE	SBS17b_P	64.03	SBS12_P	12.29	SBS17a_P	11.61	0.922922	4	932	0.058763	-0.096846	3	519	0.052468	0.020909	5.57971	TRUE	262	73	0	1	72	0	0	0	0	0	0	0	NA	NA	FALSE
6_100837774	6	100837774	4	3' UTR	SIM1	non-cancer	3	NA	FALSE	FALSE	NA	NA	NA	FALSE	FALSE	FALSE	FALSE	SBS17b_P	71.27	SBS17a_P	22.21	SBS28_P	2.92	0.677281	4	55	0.020914	NA	0	533	NA	0.020914	5.5794	FALSE	NA	0	0	0	0	0	0	0	0	0	0	0	NA	0	FALSE
3_133838331	3	133838331	4	intronic/intergenic	SLCO2A1	non-cancer	2	-89685	FALSE	FALSE	NA	NA	LINE	TRUE	FALSE	FALSE	FALSE	SBS62_S	60.58	SBS61_S	26.09	SBS10a_S	5.21	0.853282	4	1191	0.01949	-0.545674	4	548	0.159133	0.021016	5.5724	FALSE	NA	1	0	0	1	0	0	0	0	0	0	0	green	NA	FALSE
7_67614933	7	67614933	8	intronic/intergenic	TYW1	non-cancer	0	1152967	FALSE	FALSE	NA	NA	NA	FALSE	TRUE	FALSE	FALSE	SBS17b_P	94	SBS28_P	3.37	SBS17a_P	0.96	0.586728	8	15822	0.021032	NA	0	501	NA	0.021032	5.57126	FALSE	NA	0	0	0	0	0	0	0	0	0	0	0	green	NA	FALSE
2_74895601	2	74895601	4	intronic/intergenic	SEMA4F	non-cancer	1	14097	TRUE	FALSE	NA	loop	Low_complexity	TRUE	FALSE	FALSE	FALSE	SBS64_P	25.85	SBS22_P	9.2	SBS1_P	8.58	0.668499	4	679	0.019947	0.671052	2	578	0.15739	0.021235	5.55744	FALSE	NA	0	0	0	0	0	0	0	0	0	0	0	NA	NA	FALSE
7_146256318	7	146256318	4	intronic/intergenic	CNTNAP2	tsg	2	442349	FALSE	FALSE	NA	NA	LINE	TRUE	FALSE	FALSE	FALSE	SBS44_S	28.25	SBS11_S	24.66	SBS15_S	14.88	0.653564	4	41819	0.151005	-0.586329	4	470	0.020818	0.021258	5.55582	FALSE	NA	0	0	0	0	0	0	0	0	0	0	0	NA	NA	FALSE
6_161683515	6	161683515	4	intronic/intergenic	AGPAT4	non-cancer	3	-30270	TRUE	FALSE	NA	NA	NA	FALSE	FALSE	FALSE	FALSE	SBS12_P	25.8	SBS39_P	12.38	SBS79_S	9.63	0.326696	4	8746	0.118748	-1.03577	2	565	0.026691	0.021407	5.54574	FALSE	NA	1	0	0	1	0	0	0	0	0	0	0	NA	NA	FALSE
8_43381669	8	43381669	12	intronic/intergenic	HGSNAT	non-cancer	3	386113	FALSE	FALSE	NA	NA	LTR	TRUE	TRUE	FALSE	FALSE	SBS17b_P	78.02	SBS17a_P	8.09	SBS28_P	3.43	0.188326	12	11501	0.247829	0.98781	4	507	0.012891	0.021552	5.53601	FALSE	NA	0	0	0	0	0	0	0	0	0	0	0	green	NA	FALSE
4_85238184	4	85238184	4	intronic/intergenic	NKX6-1	non-cancer	1	181197	FALSE	FALSE	NA	NA	NA	FALSE	FALSE	FALSE	FALSE	SBS17b_P	75.11	SBS17a_P	17.88	SBS28_P	4.79	0.78245	4	5941	0.021587	-0.16492	1	656	NA	0.021587	5.5337	FALSE	NA	0	0	0	0	0	0	0	0	0	0	0	NA	NA	FALSE
4_18176900	4	18176900	9	intronic/intergenic	LCORL	non-cancer	3	-153526	TRUE	FALSE	NA	stem	NA	FALSE	FALSE	FALSE	FALSE	SBS64_P	19.22	SBS22_P	16.56	SBS39_P	9.7	0.247365	9	16615	0.228304	-0.894488	4	648	0.014037	0.02161	5.53215	FALSE	NA	0	0	0	0	0	0	0	0	0	0	0	green	NA	FALSE
4_12004735	4	12004735	4	intronic/intergenic	HS3ST1	non-cancer	1	-603106	FALSE	FALSE	NA	NA	LTR	TRUE	FALSE	FALSE	FALSE	SBS61_S	37.9	SBS10a_S	30.79	SBS62_S	14.07	0.375931	4	16084	0.059508	0.248097	4	633	0.054157	0.021713	5.52526	FALSE	NA	0	0	0	0	0	0	0	0	0	0	0	NA	NA	FALSE
2_193856446	2	193856446	4	intronic/intergenic	TMEFF2	non-cancer	1	-797196	FALSE	FALSE	NA	NA	NA	FALSE	FALSE	FALSE	FALSE	SBS36_P	49.44	SBS18_P	10.95	SBS10a_S	10.26	-0.893972	4	27806	0.909304	-0.736885	3	562	0.003567	0.021834	5.51731	FALSE	NA	0	0	0	0	0	0	0	0	0	0	0	NA	NA	FALSE
7_9376196	7	9376196	4	intronic/intergenic	NXPH1	non-cancer	3	900852	FALSE	FALSE	NA	NA	NA	FALSE	FALSE	FALSE	FALSE	SBS61_S	35.12	SBS62_S	21.05	SBS69_P	13.29	0.716181	4	24075	0.033104	-0.594894	4	491	0.09827	0.021888	5.51373	FALSE	NA	0	0	0	0	0	0	0	0	0	0	0	NA	NA	FALSE
5_110905602	5	110905602	4	intronic/intergenic	STARD4	non-cancer	0	-62471	FALSE	FALSE	NA	NA	LINE	TRUE	FALSE	FALSE	FALSE	SBS1_P	70.48	SBS37_P	13.65	SBS2_P	3.42	0.878667	4	3507	0.021934	NA	0	568	NA	0.021934	5.51068	FALSE	NA	0	0	0	0	0	0	0	0	0	0	0	NA	NA	FALSE
10_109899918	10	109899918	4	intronic/intergenic	SORCS1	non-cancer	5	-975634	FALSE	FALSE	NA	NA	NA	FALSE	FALSE	FALSE	FALSE	SBS17b_P	86.94	SBS28_P	4.16	SBS17a_P	4.02	1.0903	4	45934	0.045236	-0.490055	2	542	0.072467	0.02203	5.50436	FALSE	NA	0	0	0	0	0	0	0	0	0	0	0	NA	NA	FALSE
18_5406041	18	5406041	5	intronic/intergenic	ZBTB14	non-cancer	0	-112796	FALSE	FALSE	NA	stem	SINE	TRUE	FALSE	FALSE	FALSE	SBS17b_P	96.2	SBS17a_P	1.92	SBS28_P	0.87	0.638707	5	2308	0.022071	-1.20311	1	593	NA	0.022071	5.50173	FALSE	NA	0	0	0	0	0	0	0	0	0	0	0	NA	NA	FALSE
1_248207212	1	248207212	4	intronic/intergenic	OR2L2	non-cancer	3	5642	FALSE	FALSE	NA	NA	LTR	TRUE	TRUE	FALSE	FALSE	SBS61_S	40.23	SBS10a_S	19.69	SBS66_S	14.22	0.689107	4	376	0.020288	-0.219307	4	446	0.163402	0.022242	5.4906	FALSE	NA	0	0	0	0	0	0	0	0	0	0	0	green	NA	FALSE
10_121688733	10	121688733	5	intronic/intergenic	SEC23IP	non-cancer	0	36438	FALSE	FALSE	NA	NA	NA	FALSE	FALSE	FALSE	FALSE	SBS61_S	37.98	SBS62_S	24.58	SBS10a_S	19.24	0.601985	5	2555	0.13863	0.834869	5	566	0.024086	0.022378	5.48175	FALSE	NA	0	0	0	0	0	0	0	0	0	0	0	green	NA	FALSE
8_65013731	8	65013731	4	intronic/intergenic	BHLHE22	non-cancer	6	-479617	FALSE	FALSE	NA	NA	NA	FALSE	FALSE	FALSE	FALSE	SBS17b_P	71.86	SBS17a_P	14.13	SBS39_P	5.71	0.90821	4	15434	0.022449	NA	0	494	NA	0.022449	5.4772	FALSE	NA	0	0	0	0	0	0	0	0	0	0	0	NA	NA	FALSE
7_67043884	7	67043884	4	intronic/intergenic	TYW1	non-cancer	1	581918	FALSE	FALSE	NA	NA	LTR	TRUE	TRUE	FALSE	FALSE	SBS17b_P	85.36	SBS77_P	5.03	SBS28_P	3.23	0.455712	4	15822	0.109454	1.42739	2	501	0.030626	0.022453	5.47694	FALSE	NA	0	0	0	0	0	0	0	0	0	0	0	NA	NA	FALSE
3_110629621	3	110629621	4	intronic/intergenic	RP11-553A10.1	non-cancer	2	-17412	FALSE	FALSE	NA	NA	NA	FALSE	FALSE	FALSE	FALSE	SBS61_S	29.56	SBS10a_S	14.95	SBS66_S	14.07	-0.16215	4	9951	0.506699	0.77433	4	968	0.006619	0.022462	5.47634	FALSE	NA	0	0	0	0	0	0	0	0	0	0	0	green	NA	FALSE
11_37545696	11	37545696	6	intronic/intergenic	C11orf74	non-cancer	4	914042	FALSE	FALSE	NA	NA	LINE	TRUE	FALSE	FALSE	FALSE	SBS17b_P	85.66	SBS17a_P	5.04	SBS12_P	2.17	0.050453	6	28614	0.483454	-1.16348	4	630	0.00696	0.022527	5.47223	FALSE	NA	0	0	0	0	0	0	0	0	0	0	0	green	NA	FALSE
4_43646844	4	43646844	6	intronic/intergenic	GRXCR1	non-cancer	3	751560	FALSE	FALSE	NA	NA	LTR	TRUE	FALSE	FALSE	FALSE	SBS17b_P	66.21	SBS26_S	10.57	SBS17a_P	7.7	0.942174	6	14647	0.022622	NA	0	542	NA	0.022622	5.46612	FALSE	NA	0	0	0	0	0	0	0	0	0	0	0	green	NA	FALSE
8_4588382	8	4588382	4	intronic/intergenic	CSMD1	non-cancer	3	263556	FALSE	FALSE	NA	NA	NA	FALSE	FALSE	FALSE	FALSE	SBS1_P	64.53	SBS74_S	7.87	SBS15_S	6.47	0.034192	4	34939	0.397079	-0.735952	3	447	0.008586	0.022779	5.45617	FALSE	NA	0	0	0	0	0	0	0	0	0	0	0	NA	NA	FALSE
20_40673407	20	40673407	4	intronic/intergenic	CHD6	non-cancer	3	-480620	FALSE	FALSE	NA	NA	LTR	TRUE	FALSE	FALSE	FALSE	SBS17b_P	64.32	SBS17a_P	11.52	SBS21_S	5.24	0.834969	4	10953	0.022911	-0.011819	1	500	NA	0.022911	5.4478	FALSE	NA	1	0	1	0	0	0	0	0	0	0	0	NA	NA	FALSE
7_136495934	7	136495934	12	intronic/intergenic	CHRM2	non-cancer	3	-203679	FALSE	FALSE	NA	NA	LINE	TRUE	FALSE	FALSE	FALSE	SBS17b_P	64.05	SBS28_P	5.95	SBS12_P	5.18	0.243916	12	12095	0.151448	-0.374189	8	475	0.022778	0.023007	5.44176	FALSE	NA	0	0	0	0	0	0	0	0	0	0	0	green	NA	FALSE
8_70763963	8	70763963	4	intronic/intergenic	SLCO5A1	non-cancer	3	-19055	FALSE	FALSE	NA	NA	SINE	TRUE	FALSE	FALSE	FALSE	SBS17b_P	80.64	SBS12_P	5.42	SBS28_P	3.83	0.85439	4	2171	0.023063	0.803215	1	471	NA	0.023063	5.43825	FALSE	NA	0	0	0	0	0	0	0	0	0	0	0	NA	NA	FALSE
1_66987769	1	66987769	4	intronic/intergenic	SGIP1	non-cancer	1	-12273	FALSE	FALSE	NA	NA	LTR	TRUE	FALSE	FALSE	FALSE	SBS17b_P	97.59	SBS17a_P	0.78	SBS28_P	0.58	1.0097	4	3449	0.023131	1.02322	1	573	NA	0.023131	5.43405	FALSE	NA	15	3	0	12	0	0	0	0	0	0	0	NA	NA	FALSE
7_57867686	7	57867686	4	intronic/intergenic	ZNF716	non-cancer	4	357691	FALSE	FALSE	NA	NA	DNA	TRUE	TRUE	FALSE	FALSE	SBS17b_P	64.31	SBS17a_P	29.33	SBS68_P	1.32	0.998259	4	14298	0.023267	NA	0	483	NA	0.023267	5.42558	FALSE	NA	0	0	0	0	0	0	0	0	0	0	0	NA	NA	FALSE
8_89627918	8	89627918	4	intronic/intergenic	MMP16	non-cancer	4	-287709	FALSE	FALSE	NA	NA	LINE	TRUE	FALSE	FALSE	FALSE	SBS17b_P	93.4	SBS17a_P	4.88	SBS39_P	0.5	1.39974	4	20506	0.023441	NA	0	428	NA	0.023441	5.4148	FALSE	NA	0	0	0	0	0	0	0	0	0	0	0	NA	NA	FALSE
7_125440260	7	125440260	4	intronic/intergenic	POT1	tsg	13	-903033	FALSE	FALSE	NA	NA	LINE	TRUE	FALSE	FALSE	FALSE	SBS17b_P	92.39	SBS17a_P	3.7	SBS68_P	0.76	1.22333	4	21808	0.023564	-0.654108	1	493	NA	0.023564	5.40725	FALSE	NA	0	0	0	0	0	0	0	0	0	0	0	NA	NA	FALSE
17_19897854	17	19897854	4	intronic/intergenic	AKAP10	non-cancer	0	-16862	FALSE	FALSE	NA	NA	NA	FALSE	TRUE	FALSE	FALSE	SBS62_S	67.39	SBS61_S	15.31	SBS10a_S	7.24	0.489279	4	757	0.05406	0.958819	4	547	0.066578	0.023852	5.38974	FALSE	NA	0	0	0	0	0	0	0	0	0	0	0	green	NA	FALSE
16_7650736	16	7650736	4	intronic/intergenic	TMEM114	non-cancer	3	971490	FALSE	FALSE	NA	NA	NA	FALSE	FALSE	FALSE	FALSE	SBS17b_P	76.49	SBS77_P	5.79	SBS68_P	4.22	1.03101	4	18748	0.003923	-0.377964	3	614	0.918442	0.023872	5.38854	FALSE	NA	0	0	0	0	0	0	0	0	0	0	0	NA	NA	FALSE
15_32041957	15	32041957	4	intronic/intergenic	OTUD7A	non-cancer	2	-94508	FALSE	FALSE	NA	loop	LINE	TRUE	TRUE	FALSE	FALSE	SBS64_P	23.93	SBS5_P	13.28	SBS22_P	10.01	0.92847	4	2755	0.00635	-0.411918	2	653	0.570717	0.023991	5.38138	FALSE	NA	0	0	0	0	0	0	0	0	0	0	0	NA	NA	FALSE
7_53882240	7	53882240	5	intronic/intergenic	VSTM2A	non-cancer	3	-728184	FALSE	FALSE	NA	NA	LTR	TRUE	FALSE	FALSE	FALSE	SBS17b_P	84.35	SBS17a_P	10.13	SBS28_P	1.39	0.634193	5	15655	0.02406	-0.470778	1	498	NA	0.02406	5.37725	FALSE	NA	0	0	0	0	0	0	0	0	0	0	0	NA	NA	FALSE
4_67743718	4	67743718	5	intronic/intergenic	CENPC	non-cancer	0	667355	FALSE	FALSE	NA	NA	NA	FALSE	FALSE	FALSE	FALSE	SBS17b_P	79.12	SBS17a_P	9.66	SBS28_P	3.27	1.38962	5	13609	0.047696	-1.00931	2	667	0.077067	0.024282	5.36395	FALSE	NA	0	0	0	0	0	0	0	0	0	0	0	NA	NA	FALSE
17_46797617	17	46797617	4	intronic/intergenic	PRAC1	non-cancer	1	2137	FALSE	FALSE	NA	loop	NA	FALSE	FALSE	FALSE	FALSE	SBS13_P	52.87	SBS2_P	22.13	SBS1_P	18.73	0.219311	4	364	0.225484	-0.452439	4	538	0.016307	0.024289	5.36353	FALSE	NA	2	0	1	1	0	0	0	0	0	0	0	NA	NA	TRUE
4_144647748	4	144647748	4	intronic/intergenic	FREM3	non-cancer	0	-25920	FALSE	FALSE	NA	loop	Low_complexity	TRUE	FALSE	FALSE	FALSE	SBS64_P	34.92	SBS68_P	13.12	SBS8_P	11.85	0.47269	4	1743	0.123124	-0.631992	2	638	0.029963	0.024357	5.35952	FALSE	NA	0	0	0	0	0	0	0	0	0	0	0	NA	NA	FALSE
7_12586103	7	12586103	4	intronic/intergenic	SCIN	non-cancer	2	-24310	FALSE	FALSE	NA	NA	NA	FALSE	FALSE	FALSE	FALSE	SBS62_S	45.68	SBS61_S	33.8	SBS10a_S	12.66	-0.037495	4	1292	0.54819	0.954939	4	486	0.006787	0.024532	5.34922	FALSE	NA	0	0	0	0	0	0	0	0	0	0	0	green	NA	FALSE
11_74266161	11	74266161	4	intronic/intergenic	POLD3	non-cancer	3	-37543	FALSE	FALSE	NA	NA	LINE	TRUE	TRUE	FALSE	FALSE	SBS61_S	35.62	SBS62_S	23.2	SBS66_S	16.6	0.164631	4	638	0.249931	0.885209	4	584	0.015016	0.024715	5.33849	FALSE	NA	1	0	1	0	0	0	0	0	0	0	0	green	NA	FALSE
8_70302960	8	70302960	8	intronic/intergenic	SULF1	non-cancer	6	-173251	FALSE	FALSE	NA	NA	LINE	TRUE	FALSE	FALSE	FALSE	SBS17b_P	84.13	SBS28_P	9.61	SBS39_P	2.12	0.206922	8	11060	0.105068	-0.862587	2	478	0.035992	0.024874	5.32923	FALSE	NA	0	0	0	0	0	0	0	0	0	0	0	green	NA	FALSE
17_7578263	17	7578263	8	protein-coding	TP53	tsg	53	NA	FALSE	FALSE	NA	NA	NA	FALSE	FALSE	FALSE	TRUE	SBS1_P	66.41	SBS39_P	11.71	SBS64_P	6.01	0.312755	8	91	0.36155	-1.14831	3	349	0.010514	0.024984	5.32285	TRUE	415	0	0	0	0	0	0	0	0	0	0	0	green	NA	FALSE
6_165289199	6	165289199	4	intronic/intergenic	C6orf118	non-cancer	1	433876	FALSE	FALSE	NA	NA	LTR	TRUE	FALSE	FALSE	FALSE	SBS17b_P	71.03	SBS17a_P	11.28	SBS26_S	5.09	1.3709	4	18821	0.084247	0.5841	3	570	0.045206	0.025024	5.32056	FALSE	NA	0	0	0	0	0	0	0	0	0	0	0	NA	NA	FALSE
19_31173264	19	31173264	4	intronic/intergenic	ZNF536	non-cancer	4	238794	FALSE	FALSE	NA	NA	NA	FALSE	FALSE	FALSE	FALSE	SBS62_S	61.38	SBS61_S	18.53	SBS10a_S	12.59	0.40304	4	10315	0.345953	-0.978915	4	524	0.011017	0.025041	5.31958	FALSE	NA	2	0	1	1	0	0	0	0	0	0	0	NA	NA	FALSE
12_37923412	12	37923412	7	intronic/intergenic	ALG10B	non-cancer	1	-787284	FALSE	FALSE	NA	NA	Satellite	TRUE	TRUE	FALSE	FALSE	SBS17b_P	75.64	SBS17a_P	6.8	SBS5_P	5.01	1.55919	7	19657	0.005805	-0.356089	2	558	0.656776	0.025046	5.31926	FALSE	NA	0	0	0	0	0	0	0	0	0	0	0	green	NA	FALSE
8_13903448	8	13903448	4	intronic/intergenic	C8orf48	non-cancer	2	478947	FALSE	FALSE	NA	NA	LTR	TRUE	FALSE	FALSE	FALSE	SBS17b_P	88.02	SBS28_P	4.99	SBS72_P	2.87	0.743318	4	15770	0.025058	0.701738	1	523	NA	0.025058	5.31857	FALSE	NA	0	0	0	0	0	0	0	0	0	0	0	NA	NA	FALSE
4_19303847	4	19303847	4	intronic/intergenic	SLIT2	non-cancer	0	-951592	FALSE	FALSE	NA	NA	NA	FALSE	FALSE	FALSE	FALSE	SBS17b_P	93.16	SBS28_P	3.77	SBS17a_P	1.01	0.49992	4	21381	0.025065	2.6635	1	615	NA	0.025065	5.3182	FALSE	NA	0	0	0	0	0	0	0	0	0	0	0	NA	NA	FALSE
4_29874157	4	29874157	4	intronic/intergenic	PCDH7	non-cancer	1	-848888	FALSE	FALSE	NA	NA	LINE	TRUE	FALSE	FALSE	FALSE	SBS62_S	40.59	SBS4_P	18.97	SBS1_P	16.03	0.712097	4	67171	0.02141	0.140096	3	626	0.178448	0.025091	5.31668	FALSE	NA	0	0	0	0	0	0	0	0	0	0	0	NA	NA	FALSE
1_195440374	1	195440374	6	intronic/intergenic	KCNT2	non-cancer	0	1137065	FALSE	FALSE	NA	NA	NA	FALSE	FALSE	FALSE	FALSE	SBS17b_P	86.86	SBS17a_P	5.09	SBS28_P	4.1	0.657975	6	30766	0.025092	-0.85916	1	464	NA	0.025092	5.31665	FALSE	NA	0	0	0	0	0	0	0	0	0	0	0	green	NA	FALSE
6_142706206	6	142706206	19	enhancer	GPR126	non-cancer	12	82739	FALSE	FALSE	NA	loop	NA	FALSE	FALSE	FALSE	FALSE	SBS13_P	45.97	SBS2_P	44.34	SBS30_P	2.54	0.573204	19	67	0.003852	-0.37194	15	562	0.993113	0.02512	5.31503	TRUE	400	3	1	0	2	0	0	0	0	0	0	0	yellow	0	TRUE
5_46045674	5	46045674	4	intronic/intergenic	HCN1	non-cancer	2	-349479	FALSE	FALSE	NA	NA	LINE	TRUE	FALSE	FALSE	FALSE	SBS37_P	51.41	SBS12_P	19.37	SBS9_P	6.18	1.36	4	24733	0.025139	NA	0	528	NA	0.025139	5.31394	FALSE	NA	0	0	0	0	0	0	0	0	0	0	0	NA	NA	FALSE
9_7877983	9	7877983	4	intronic/intergenic	TMEM261	non-cancer	2	-78249	FALSE	FALSE	NA	NA	LTR	TRUE	FALSE	FALSE	FALSE	SBS17b_P	91.42	SBS28_P	6.34	SBS17a_P	0.6	0.885674	4	12025	0.025231	4.32995	1	562	NA	0.025231	5.30868	FALSE	NA	1	0	1	0	0	0	0	0	0	0	0	NA	NA	FALSE
1_69889821	1	69889821	4	intronic/intergenic	LRRC7	non-cancer	0	-144502	FALSE	FALSE	NA	NA	NA	FALSE	FALSE	FALSE	FALSE	SBS17b_P	67.45	SBS17a_P	27	SBS28_P	4.28	0.459762	4	13555	0.031141	-0.715854	2	572	0.123622	0.025253	5.30738	FALSE	NA	0	0	0	0	0	0	0	0	0	0	0	NA	NA	FALSE
9_31386063	9	31386063	4	intronic/intergenic	ACO1	non-cancer	3	-1019442	FALSE	FALSE	NA	NA	LINE	TRUE	FALSE	FALSE	FALSE	SBS17b_P	62.17	SBS17a_P	9.85	SBS39_P	5.28	0.824709	4	32615	0.016268	0.238424	4	590	0.237014	0.025286	5.30551	FALSE	NA	0	0	0	0	0	0	0	0	0	0	0	NA	NA	FALSE
10_22394216	10	22394216	4	intronic/intergenic	DNAJC1	non-cancer	0	-101853	FALSE	FALSE	NA	NA	LTR	TRUE	FALSE	FALSE	FALSE	SBS62_S	42.02	SBS1_P	19.91	SBS61_S	15.37	0.788121	4	2672	0.076042	1.05758	3	570	0.051258	0.02552	5.29222	FALSE	NA	0	0	0	0	0	0	0	0	0	0	0	NA	NA	FALSE
7_67716990	7	67716990	6	intronic/intergenic	TYW1	non-cancer	2	1255024	FALSE	FALSE	NA	NA	NA	FALSE	TRUE	FALSE	FALSE	SBS17b_P	58.76	SBS39_P	10.42	SBS12_P	8.32	0.893803	6	15822	0.02565	-0.233363	1	501	NA	0.02565	5.2849	FALSE	NA	0	0	0	0	0	0	0	0	0	0	0	NA	NA	FALSE
9_84855143	9	84855143	4	intronic/intergenic	SPATA31D1	non-cancer	2	251409	FALSE	FALSE	NA	NA	LINE	TRUE	FALSE	FALSE	FALSE	SBS61_S	40.23	SBS10a_S	19.69	SBS66_S	14.22	0.076558	4	6957	0.235878	-0.140028	4	585	0.016737	0.025797	5.27663	FALSE	NA	0	0	0	0	0	0	0	0	0	0	0	green	NA	FALSE
10_66791353	10	66791353	5	intronic/intergenic	REEP3	non-cancer	0	1510047	FALSE	FALSE	NA	NA	NA	FALSE	FALSE	FALSE	FALSE	SBS62_S	32.97	SBS61_S	18.34	SBS1_P	17.1	0.306554	5	19814	0.300939	0.926726	4	584	0.013167	0.025878	5.27215	FALSE	NA	0	0	0	0	0	0	0	0	0	0	0	NA	NA	FALSE
4_168546717	4	168546717	5	intronic/intergenic	SPOCK3	non-cancer	5	-391393	FALSE	FALSE	NA	NA	LINE	TRUE	FALSE	FALSE	FALSE	SBS17b_P	68.04	SBS17a_P	9.72	SBS66_S	7.17	0.136496	5	15676	0.276558	-0.532522	3	622	0.014364	0.025934	5.26903	FALSE	NA	1	0	1	0	0	0	0	0	0	0	0	NA	NA	FALSE
13_94124903	13	94124903	5	intronic/intergenic	GPC6	non-cancer	3	245193	FALSE	FALSE	NA	NA	LTR	TRUE	FALSE	FALSE	FALSE	SBS17b_P	65.84	SBS17a_P	10.48	SBS61_S	8.01	1.05855	5	23286	0.009182	0.420478	2	555	0.434634	0.026036	5.26337	FALSE	NA	0	0	0	0	0	0	0	0	0	0	0	NA	NA	FALSE
3_69634819	3	69634819	4	intronic/intergenic	MITF	oncogene	2	-153930	FALSE	FALSE	NA	NA	NA	FALSE	FALSE	FALSE	FALSE	SBS1_P	65.51	SBS74_S	19.9	SBS6_S	2.76	0.868206	4	9161	0.01259	-0.475306	3	545	0.318193	0.026119	5.25875	FALSE	NA	1	0	0	1	0	0	0	0	0	0	0	NA	NA	FALSE
3_79093858	3	79093858	4	intronic/intergenic	ROBO1	non-cancer	3	545203	TRUE	FALSE	NA	loop	NA	FALSE	FALSE	FALSE	FALSE	SBS64_P	26.97	SBS18_P	12.08	SBS68_P	9.13	1.52594	4	44031	0.025578	-0.699422	2	550	0.157179	0.026198	5.2544	FALSE	NA	0	0	0	0	0	0	0	0	0	0	0	NA	NA	FALSE
16_59685218	16	59685218	4	intronic/intergenic	RP11-105C20.2	non-cancer	6	100653	FALSE	FALSE	NA	NA	LTR	TRUE	FALSE	FALSE	FALSE	SBS17b_P	55.37	SBS28_P	20.22	SBS17a_P	17.77	0.542394	3	29919	0.02637	NA	0	950	NA	0.02637	5.24494	FALSE	NA	0	0	0	0	0	0	0	0	0	0	0	NA	NA	FALSE
4_36268895	4	36268895	4	intronic/intergenic	DTHD1	non-cancer	2	-14740	FALSE	FALSE	NA	NA	NA	FALSE	FALSE	FALSE	FALSE	SBS62_S	54.77	SBS61_S	21.12	SBS10a_S	19.97	-0.751473	4	6374	0.98531	1.56148	4	642	0.004119	0.026411	5.24271	FALSE	NA	0	0	0	0	0	0	0	0	0	0	0	NA	NA	FALSE
20_19643227	20	19643227	4	intronic/intergenic	AL121761.2	non-cancer	7	95452	FALSE	FALSE	NA	NA	NA	FALSE	FALSE	FALSE	FALSE	SBS17b_P	61.72	SBS12_P	11.08	SBS28_P	7.88	0.940775	4	2621	0.026552	NA	0	979	NA	0.026552	5.23504	TRUE	392	85	1	1	83	0	0	0	0	0	0	0	NA	NA	FALSE
3_3361144	3	3361144	4	intronic/intergenic	CRBN	non-cancer	1	-139773	FALSE	FALSE	NA	NA	LTR	TRUE	FALSE	FALSE	FALSE	SBS17b_P	69.37	SBS28_P	16.16	SBS39_P	5.95	1.77984	4	4724	0.031394	-0.796269	2	541	0.130383	0.0266	5.23245	FALSE	NA	1	0	1	0	0	0	0	0	0	0	0	NA	NA	FALSE
18_44788528	18	44788528	4	intronic/intergenic	SKOR2	non-cancer	1	-12974	FALSE	FALSE	NA	NA	NA	FALSE	FALSE	FALSE	FALSE	SBS62_S	36.78	SBS61_S	23.98	SBS1_P	13.45	-0.146623	4	3761	0.517712	-0.572038	3	561	0.007966	0.02677	5.22326	FALSE	NA	6	2	1	3	0	0	0	0	0	0	0	NA	NA	FALSE
21_23670632	21	23670632	4	intronic/intergenic	NCAM2	non-cancer	5	1299750	FALSE	FALSE	NA	NA	NA	FALSE	FALSE	FALSE	FALSE	SBS17b_P	71.45	SBS17a_P	19.26	SBS28_P	3.6	0.363139	4	71684	0.110133	-0.794694	2	588	0.037554	0.026834	5.21979	FALSE	NA	0	0	0	0	0	0	0	0	0	0	0	NA	NA	FALSE
10_130921180	10	130921180	4	intronic/intergenic	MGMT	non-cancer	5	-344300	FALSE	FALSE	NA	NA	LTR	TRUE	FALSE	FALSE	FALSE	SBS17b_P	73.24	SBS17a_P	19.11	SBS28_P	1.73	1.2465	4	10200	0.026866	NA	0	566	NA	0.026866	5.21806	FALSE	NA	2	1	1	0	0	0	0	0	0	0	0	NA	NA	FALSE
17_7578555	17	7578555	11	splice-site	TP53	tsg	52	NA	FALSE	FALSE	NA	NA	NA	FALSE	FALSE	TRUE	FALSE	SBS8_P	29.69	SBS39_P	21.37	SBS1_P	8.26	1.45295	11	15	0.012767	0.363446	6	349	0.324632	0.026882	5.21723	TRUE	461	1	0	1	0	0	0	0	0	0	0	0	green	0	FALSE
11_92184055	11	92184055	4	intronic/intergenic	FAT3	unclassified cancer	2	98776	FALSE	FALSE	NA	NA	NA	FALSE	FALSE	FALSE	FALSE	SBS17b_P	81.1	SBS17a_P	11.89	SBS28_P	2.09	1.31373	4	18165	0.026894	NA	0	542	NA	0.026894	5.21658	FALSE	NA	0	0	0	0	0	0	0	0	0	0	0	NA	NA	FALSE
4_99120099	4	99120099	5	intronic/intergenic	STPG2	non-cancer	2	-55798	FALSE	FALSE	NA	NA	SINE	TRUE	FALSE	FALSE	FALSE	SBS62_S	27.87	SBS61_S	23.46	SBS1_P	22.14	-0.164149	5	15115	0.715821	-0.83717	5	640	0.005824	0.027016	5.21004	FALSE	NA	0	0	0	0	0	0	0	0	0	0	0	NA	NA	FALSE
8_115993093	8	115993093	7	intronic/intergenic	TRPS1	non-cancer	2	687017	FALSE	FALSE	NA	NA	NA	FALSE	FALSE	FALSE	FALSE	SBS17b_P	95.99	SBS28_P	1.74	SBS17a_P	0.94	0.666258	7	28432	0.036836	-0.756327	2	417	0.113364	0.027053	5.20807	FALSE	NA	0	0	0	0	0	0	0	0	0	0	0	green	NA	FALSE
3_7603626	3	7603626	4	intronic/intergenic	GRM7	non-cancer	1	700550	FALSE	FALSE	NA	NA	NA	FALSE	FALSE	FALSE	FALSE	SBS62_S	52.7	SBS61_S	27.11	SBS10a_S	10.56	0.588078	4	22570	0.054765	-0.630226	4	535	0.076601	0.027158	5.20248	FALSE	NA	0	0	0	0	0	0	0	0	0	0	0	NA	NA	FALSE
9_29240269	9	29240269	4	intronic/intergenic	LINGO2	non-cancer	3	-1289600	FALSE	FALSE	NA	NA	NA	FALSE	FALSE	FALSE	FALSE	SBS17b_P	68.85	SBS17a_P	20.68	SBS12_P	3.3	1.42898	4	38357	0.027176	-0.439899	1	561	NA	0.027176	5.20151	FALSE	NA	0	0	0	0	0	0	0	0	0	0	0	NA	NA	FALSE
2_199978919	2	199978919	4	intronic/intergenic	SATB2	non-cancer	3	341841	FALSE	FALSE	NA	NA	NA	FALSE	FALSE	FALSE	FALSE	SBS17b_P	68.85	SBS17a_P	26.78	SBS28_P	1.53	0.642572	4	14058	0.027248	-1.11929	1	579	NA	0.027248	5.19768	FALSE	NA	0	0	0	0	0	0	0	0	0	0	0	NA	NA	FALSE
2_124105654	2	124105654	4	intronic/intergenic	CNTNAP5	non-cancer	6	-677574	TRUE	FALSE	NA	NA	SINE	TRUE	FALSE	FALSE	FALSE	SBS28_P	19.65	SBS12_P	15.12	SBS17b_P	11.2	-0.503461	4	49332	0.922844	-0.654415	4	560	0.00457	0.027278	5.19612	FALSE	NA	0	0	0	0	0	0	0	0	0	0	0	NA	NA	FALSE
13_49343474	13	49343474	4	intronic/intergenic	CYSLTR2	oncogene	5	62520	FALSE	FALSE	NA	NA	NA	FALSE	FALSE	FALSE	FALSE	SBS17b_P	51.69	SBS39_P	23.03	SBS12_P	14.53	1.55334	4	1968	0.005489	-0.327126	3	557	0.771965	0.02739	5.19021	FALSE	NA	89	1	1	87	0	0	0	0	0	0	0	NA	NA	FALSE
13_93562853	13	93562853	4	intronic/intergenic	GPC6	non-cancer	0	-316857	FALSE	FALSE	NA	NA	NA	FALSE	FALSE	FALSE	FALSE	SBS17b_P	85.55	SBS17a_P	6.49	SBS28_P	5.99	1.02177	4	23286	0.027467	-1.12582	1	555	NA	0.027467	5.18618	FALSE	NA	0	0	0	0	0	0	0	0	0	0	0	NA	NA	FALSE
5_29283266	5	29283266	4	intronic/intergenic	CDH6	non-cancer	1	-1984315	FALSE	FALSE	NA	NA	LINE	TRUE	FALSE	FALSE	FALSE	SBS61_S	38.68	SBS10a_S	30.33	SBS62_S	11.87	0.742842	4	45632	0.099055	0.358798	4	508	0.042985	0.027501	5.18435	FALSE	NA	0	0	0	0	0	0	0	0	0	0	0	NA	NA	FALSE
8_14799418	8	14799418	4	intronic/intergenic	SGCZ	non-cancer	1	295714	FALSE	FALSE	NA	NA	NA	FALSE	FALSE	FALSE	FALSE	SBS62_S	49.18	SBS61_S	29.14	SBS10a_S	15.24	0.88999	4	19726	0.028255	0.461359	4	515	0.151628	0.027645	5.17681	FALSE	NA	0	0	0	0	0	0	0	0	0	0	0	NA	NA	FALSE
2_21923095	2	21923095	4	intronic/intergenic	TDRD15	non-cancer	1	562755	FALSE	FALSE	NA	NA	NA	FALSE	FALSE	FALSE	FALSE	SBS17b_P	42.58	SBS17a_P	16.52	SBS28_P	10.65	1.06476	4	19260	0.010304	1.65111	2	922	0.417469	0.027741	5.17186	FALSE	NA	0	0	0	0	0	0	0	0	0	0	0	NA	NA	FALSE
5_44506212	5	44506212	6	intronic/intergenic	FGF10	non-cancer	4	-117428	FALSE	FALSE	NA	NA	LINE	TRUE	FALSE	FALSE	FALSE	SBS17b_P	70.98	SBS28_P	7.46	SBS61_S	6.67	0.187354	6	9614	0.341537	-0.542799	5	532	0.012811	0.028142	5.15111	FALSE	NA	0	0	0	0	0	0	0	0	0	0	0	green	NA	FALSE
5_3492242	5	3492242	5	intronic/intergenic	IRX1	non-cancer	0	-103978	FALSE	FALSE	NA	NA	NA	FALSE	FALSE	FALSE	FALSE	SBS17b_P	85.91	SBS8_P	2.98	SBS17a_P	2.39	0.585521	5	25812	0.031403	-0.38914	2	502	0.139646	0.028195	5.1484	FALSE	NA	0	0	0	0	0	0	0	0	0	0	0	NA	NA	FALSE
11_47692793	11	47692793	5	intronic/intergenic	MTCH2	non-cancer	1	-28776	FALSE	FALSE	NA	NA	SINE	TRUE	FALSE	FALSE	FALSE	SBS1_P	55.81	SBS74_S	14.08	SBS64_P	9.07	0.837793	5	395	0.028237	NA	0	630	NA	0.028237	5.14625	FALSE	NA	1	0	1	0	0	0	0	0	0	0	0	NA	NA	FALSE
9_106008185	9	106008185	4	intronic/intergenic	CYLC2	non-cancer	1	250522	FALSE	FALSE	NA	NA	NA	FALSE	FALSE	FALSE	FALSE	SBS17b_P	79.09	SBS17a_P	11.12	SBS39_P	1.89	0.810845	4	20503	0.028299	NA	0	596	NA	0.028299	5.14308	TRUE	385	0	0	0	0	0	0	0	0	0	0	0	NA	NA	FALSE
18_76578660	18	76578660	4	intronic/intergenic	SALL3	non-cancer	2	-161615	FALSE	FALSE	NA	NA	NA	FALSE	FALSE	FALSE	FALSE	SBS17b_P	82	SBS17a_P	12.36	SBS28_P	2.78	0.997329	4	13184	0.028448	NA	0	559	NA	0.028448	5.13551	FALSE	NA	1	0	1	0	0	0	0	0	0	0	0	NA	NA	FALSE
13_51674308	13	51674308	6	intronic/intergenic	FAM124A	non-cancer	4	-122330	TRUE	FALSE	NA	loop	NA	FALSE	FALSE	FALSE	FALSE	SBS22_P	11.91	SBS73_S	11.45	SBS68_P	11.32	0.872537	6	1732	0.009581	-0.60563	3	563	0.468042	0.028731	5.12127	FALSE	NA	0	0	0	0	0	0	0	0	0	0	0	NA	NA	FALSE
2_158730349	2	158730349	4	intronic/intergenic	ACVR1	oncogene	1	-74344	FALSE	FALSE	NA	NA	NA	FALSE	FALSE	FALSE	FALSE	SBS62_S	49.65	SBS61_S	13.36	SBS5_P	9.12	0.589131	4	1134	0.07309	0.591316	4	566	0.061599	0.028829	5.11635	FALSE	NA	0	0	0	0	0	0	0	0	0	0	0	NA	NA	FALSE
15_24107341	15	24107341	4	intronic/intergenic	NDN	non-cancer	2	-174977	FALSE	FALSE	NA	NA	NA	FALSE	TRUE	FALSE	FALSE	SBS61_S	35.72	SBS36_P	15.93	SBS66_S	13.72	0.84394	4	8762	0.037824	-0.676396	3	648	0.120587	0.029146	5.10056	FALSE	NA	0	0	0	0	0	0	0	0	0	0	0	NA	NA	FALSE
16_35263885	16	35263885	4	intronic/intergenic	CTD-2144E22.5	non-cancer	4	1007128	FALSE	FALSE	NA	NA	LINE	TRUE	FALSE	FALSE	FALSE	SBS70_P	15.71	SBS9_P	15.06	SBS22_P	13.47	0.609006	4	24400	0.029243	NA	0	814	NA	0.029243	5.09577	FALSE	NA	0	0	0	0	0	0	0	0	0	0	0	NA	NA	FALSE
1_72241442	1	72241442	5	intronic/intergenic	NEGR1	non-cancer	3	506735	FALSE	FALSE	NA	NA	SINE	TRUE	FALSE	FALSE	FALSE	SBS17b_P	72.62	SBS17a_P	12.4	SBS28_P	5.59	-0.244399	5	27295	0.758877	-0.797436	3	572	0.006071	0.029394	5.08831	FALSE	NA	0	0	0	0	0	0	0	0	0	0	0	NA	NA	FALSE
6_104914664	6	104914664	5	intronic/intergenic	HACE1	non-cancer	1	392853	FALSE	FALSE	NA	NA	NA	FALSE	FALSE	FALSE	FALSE	SBS17b_P	82.62	SBS17a_P	5.67	SBS12_P	3.52	1.21282	5	29422	0.010189	0.344642	2	557	0.454588	0.029526	5.08186	FALSE	NA	0	0	0	0	0	0	0	0	0	0	0	NA	NA	FALSE
3_7830502	3	7830502	5	intronic/intergenic	LMCD1	non-cancer	1	-713123	TRUE	FALSE	NA	NA	NA	FALSE	FALSE	FALSE	FALSE	SBS8_P	27.63	SBS39_P	12.95	SBS36_P	12.66	1.01902	5	8747	0.005493	-0.254442	4	546	0.843542	0.029535	5.08145	FALSE	NA	4	0	0	4	0	0	0	0	0	0	0	NA	NA	FALSE
13_104804204	13	104804204	4	intronic/intergenic	SLC10A2	non-cancer	3	-1085605	FALSE	FALSE	NA	NA	DNA	TRUE	FALSE	FALSE	FALSE	SBS17b_P	76.53	SBS61_S	10.01	SBS63_S	4.38	1.23586	4	19448	0.013671	-0.136825	2	557	0.342005	0.029762	5.0704	FALSE	NA	0	0	0	0	0	0	0	0	0	0	0	NA	NA	FALSE
21_15576611	21	15576611	6	intronic/intergenic	LIPI	non-cancer	1	6555	TRUE	FALSE	NA	loop	NA	FALSE	FALSE	FALSE	FALSE	SBS73_S	16.85	SBS39_P	10.39	SBS22_P	9.39	0.873746	6	2546	0.017342	-0.422237	5	606	0.270423	0.029837	5.06674	FALSE	NA	0	0	0	0	0	0	0	0	0	0	0	yellow	NA	FALSE
6_62333255	6	62333255	4	intronic/intergenic	MTRNR2L9	non-cancer	4	49022	FALSE	FALSE	NA	NA	LTR	TRUE	FALSE	FALSE	FALSE	SBS17b_P	84.45	SBS39_P	5.72	SBS12_P	2.87	0.735955	4	14966	0.030011	NA	0	526	NA	0.030011	5.05835	FALSE	NA	0	0	0	0	0	0	0	0	0	0	0	NA	NA	FALSE
10_111058732	10	111058732	4	intronic/intergenic	XPNPEP1	non-cancer	0	624459	FALSE	FALSE	NA	NA	LTR	TRUE	FALSE	FALSE	FALSE	SBS17b_P	76.68	SBS17a_P	19.3	SBS28_P	2.1	0.685718	4	19791	0.030082	0.576175	1	574	NA	0.030082	5.05496	FALSE	NA	0	0	0	0	0	0	0	0	0	0	0	NA	NA	FALSE
20_57484421	20	57484421	6	protein-coding	GNAS	oncogene	9	NA	FALSE	FALSE	NA	NA	NA	FALSE	FALSE	FALSE	TRUE	SBS1_P	71.25	SBS10a_S	7.62	SBS62_S	4.86	0.423057	6	52	0.033959	-0.710723	3	462	0.139862	0.030158	5.0513	TRUE	668	5	0	0	5	0	0	0	0	0	0	0	green	NA	FALSE
17_7577141	17	7577141	7	protein-coding	TP53	tsg	125	NA	FALSE	FALSE	NA	NA	NA	FALSE	FALSE	FALSE	FALSE	SBS36_P	15.05	SBS11_S	14.27	SBS4_P	9.15	1.521	7	91	0.098948	0.781893	5	349	0.048135	0.03023	5.0479	TRUE	379	0	0	0	0	0	0	0	0	0	0	0	NA	NA	FALSE
20_51277752	20	51277752	4	intronic/intergenic	TSHZ2	non-cancer	1	-312081	FALSE	FALSE	NA	NA	NA	FALSE	FALSE	FALSE	FALSE	SBS62_S	45.21	SBS1_P	21.33	SBS61_S	14.42	1.14408	4	7704	0.010686	-0.1743	3	484	0.447694	0.030343	5.04251	FALSE	NA	1	0	0	1	0	0	0	0	0	0	0	NA	NA	FALSE
14_40442763	14	40442763	5	intronic/intergenic	FBXO33	non-cancer	1	-541397	FALSE	FALSE	NA	NA	NA	FALSE	FALSE	FALSE	FALSE	SBS17b_P	90.82	SBS28_P	6.9	SBS17a_P	0.8	1.06159	5	18281	0.112908	-1.13778	2	614	0.042596	0.030478	5.03608	FALSE	NA	1	0	0	1	0	0	0	0	0	0	0	NA	NA	FALSE
2_193489158	2	193489158	4	intronic/intergenic	TMEFF2	non-cancer	3	-429908	FALSE	FALSE	NA	loop	NA	FALSE	FALSE	FALSE	FALSE	SBS10a_S	30.53	SBS61_S	30.27	SBS62_S	17.29	0.14331	4	27806	0.382993	-0.736885	4	562	0.012638	0.030642	5.02836	FALSE	NA	0	0	0	0	0	0	0	0	0	0	0	green	NA	FALSE
14_42838494	14	42838494	4	intronic/intergenic	LRFN5	non-cancer	1	482665	FALSE	FALSE	NA	NA	NA	FALSE	FALSE	FALSE	FALSE	SBS17b_P	36.55	SBS28_P	11.83	SBS17a_P	8.55	1.70602	4	49417	0.060771	-0.621076	3	582	0.079788	0.030688	5.02617	FALSE	NA	0	0	0	0	0	0	0	0	0	0	0	NA	NA	FALSE
2_216780363	2	216780363	4	intronic/intergenic	MREG	non-cancer	3	97687	FALSE	FALSE	NA	NA	NA	FALSE	FALSE	FALSE	FALSE	SBS62_S	51.9	SBS61_S	34.67	SBS63_S	6.66	0.35493	4	2302	0.14048	0.775802	4	598	0.034618	0.030764	5.0226	FALSE	NA	2	1	1	0	0	0	0	0	0	0	0	green	NA	FALSE
8_130067971	8	130067971	4	intronic/intergenic	GSDMC	non-cancer	2	721862	FALSE	FALSE	NA	stem	SINE	TRUE	FALSE	FALSE	FALSE	SBS17b_P	80.82	SBS17a_P	15.59	SBS28_P	1.35	0.799768	4	12793	0.030799	2.12853	1	429	NA	0.030799	5.02096	FALSE	NA	0	0	0	0	0	0	0	0	0	0	0	NA	NA	FALSE
1_90888979	1	90888979	4	intronic/intergenic	BARHL2	non-cancer	0	293773	TRUE	FALSE	NA	NA	LINE	TRUE	FALSE	FALSE	FALSE	SBS64_P	11.9	SBS4_P	11.01	SBS22_P	10.61	0.72826	4	5492	0.031597	-0.207431	3	608	0.156219	0.031152	5.00453	FALSE	NA	0	0	0	0	0	0	0	0	0	0	0	NA	NA	FALSE
16_51808594	16	51808594	5	intronic/intergenic	C16orf97	non-cancer	8	299202	FALSE	FALSE	NA	NA	Simple_repeat	TRUE	FALSE	FALSE	FALSE	SBS44_S	30.06	SBS6_S	29.74	SBS30_P	9.98	0.782791	5	7283	0.039483	-0.408491	4	525	0.125107	0.031171	5.00366	FALSE	NA	0	0	0	0	0	0	0	0	0	0	0	NA	NA	FALSE
9_77024899	9	77024899	4	intronic/intergenic	RORB	non-cancer	4	-87994	FALSE	FALSE	NA	NA	NA	FALSE	FALSE	FALSE	FALSE	SBS1_P	43.35	SBS17b_P	10.33	SBS15_S	7.6	0.858824	4	12575	0.034755	0.169278	2	601	0.142682	0.031273	4.99892	FALSE	NA	0	0	0	0	0	0	0	0	0	0	0	NA	NA	FALSE
8_116247085	8	116247085	4	intronic/intergenic	TRPS1	non-cancer	3	433025	FALSE	FALSE	NA	NA	NA	FALSE	FALSE	FALSE	FALSE	SBS17b_P	86.43	SBS17a_P	5.2	SBS28_P	5.06	0.859776	4	28432	0.031277	-1.06592	1	417	NA	0.031277	4.99874	FALSE	NA	0	0	0	0	0	0	0	0	0	0	0	NA	NA	FALSE
8_138990764	8	138990764	4	intronic/intergenic	FAM135B	unclassified cancer	5	389462	FALSE	FALSE	NA	NA	SINE	TRUE	FALSE	FALSE	FALSE	SBS1_P	32.47	SBS63_S	14.56	SBS80_P	10.91	1.32175	4	35007	0.007595	0.096244	3	418	0.663039	0.031682	4.98018	FALSE	NA	0	0	0	0	0	0	0	0	0	0	0	NA	NA	FALSE
11_21720643	11	21720643	4	intronic/intergenic	ANO5	non-cancer	3	-494396	FALSE	FALSE	NA	NA	LINE	TRUE	FALSE	FALSE	FALSE	SBS17b_P	70.93	SBS78_S	9.67	SBS62_S	4.79	0.820135	4	12733	0.035128	0.7491	2	610	0.145371	0.032055	4.96329	FALSE	NA	0	0	0	0	0	0	0	0	0	0	0	NA	NA	FALSE
12_87138961	12	87138961	4	intronic/intergenic	MGAT4C	non-cancer	4	-716999	FALSE	FALSE	NA	stem	NA	FALSE	FALSE	FALSE	FALSE	SBS63_S	12.82	SBS22_P	12.22	SBS68_P	10.1	0.404989	4	17842	0.247798	0.781308	3	533	0.020625	0.032078	4.96227	FALSE	NA	0	0	0	0	0	0	0	0	0	0	0	NA	NA	FALSE
1_192034414	1	192034414	4	enhancer	RGS18	non-cancer	1	-93354	FALSE	FALSE	NA	NA	NA	FALSE	FALSE	FALSE	FALSE	SBS61_S	49.66	SBS66_S	14.22	SBS63_S	12.67	0.24567	4	24	0.232723	1.22405	4	467	0.022071	0.032213	4.95623	FALSE	NA	0	0	0	0	0	0	0	0	0	0	0	green	1	FALSE
9_25860999	9	25860999	4	intronic/intergenic	TUSC1	non-cancer	5	-182680	FALSE	FALSE	NA	NA	LTR	TRUE	FALSE	FALSE	FALSE	SBS17b_P	74.56	SBS17a_P	18.02	SBS28_P	4.96	0.601408	4	18715	0.049019	1.06288	2	569	0.105053	0.032282	4.95312	FALSE	NA	0	0	0	0	0	0	0	0	0	0	0	NA	NA	FALSE
3_55295157	3	55295157	4	intronic/intergenic	WNT5A	non-cancer	1	225856	FALSE	FALSE	NA	NA	LTR	TRUE	FALSE	FALSE	FALSE	SBS17b_P	93.08	SBS28_P	4.85	SBS17a_P	0.81	0.471843	4	7941	0.032328	-0.820977	1	546	NA	0.032328	4.95105	FALSE	NA	0	0	0	0	0	0	0	0	0	0	0	NA	NA	FALSE
2_80955051	2	80955051	4	intronic/intergenic	LRRTM1	non-cancer	2	-424107	FALSE	FALSE	NA	NA	LINE	TRUE	FALSE	FALSE	FALSE	SBS17b_P	92.77	SBS28_P	5.27	SBS17a_P	0.67	0.797885	4	48968	0.032332	-0.382794	1	581	NA	0.032332	4.95087	FALSE	NA	0	0	0	0	0	0	0	0	0	0	0	NA	NA	FALSE
17_39298492	17	39298492	4	intronic/intergenic	KRTAP4-6	non-cancer	3	-1753	FALSE	FALSE	NA	NA	SINE	TRUE	TRUE	FALSE	FALSE	SBS1_P	87.39	SBS8_P	3.69	SBS64_P	1.52	0.990557	4	104	0.032417	-0.253939	1	467	NA	0.032417	4.94711	FALSE	NA	0	0	0	0	0	0	0	0	0	0	0	NA	NA	FALSE
12_107434488	12	107434488	4	intronic/intergenic	CRY1	non-cancer	2	52251	TRUE	FALSE	NA	NA	NA	FALSE	FALSE	FALSE	FALSE	SBS76_S	14.4	SBS64_P	13.46	SBS26_S	9.68	1.02453	4	1439	0.080873	-1.05846	2	555	0.064187	0.0325	4.94341	FALSE	NA	0	0	0	0	0	0	0	0	0	0	0	NA	NA	FALSE
2_214605213	2	214605213	4	intronic/intergenic	SPAG16	non-cancer	2	456005	FALSE	FALSE	NA	NA	NA	FALSE	FALSE	FALSE	FALSE	SBS61_S	32.76	SBS62_S	15.34	SBS13_P	11.5	0.927075	4	7898	0.011365	-0.533591	3	588	0.458886	0.032627	4.93777	FALSE	NA	0	0	0	0	0	0	0	0	0	0	0	NA	NA	FALSE
3_21756102	3	21756102	7	intronic/intergenic	ZNF385D	non-cancer	0	36306	FALSE	FALSE	NA	NA	LINE	TRUE	FALSE	FALSE	FALSE	SBS17b_P	90.2	SBS28_P	3.9	SBS17a_P	1.28	0.86131	7	24842	0.044231	-0.664138	2	542	0.118373	0.032735	4.93301	FALSE	NA	0	0	0	0	0	0	0	0	0	0	0	NA	NA	FALSE
4_173262618	4	173262618	4	intronic/intergenic	GALNTL6	non-cancer	7	526886	TRUE	FALSE	NA	NA	SINE	TRUE	FALSE	FALSE	FALSE	SBS76_S	31.78	SBS73_S	16.32	SBS26_S	9.86	1.10946	4	26610	0.011598	0.254361	3	620	0.454675	0.032932	4.92436	FALSE	NA	0	0	0	0	0	0	0	0	0	0	0	NA	NA	FALSE
2_82867138	2	82867138	4	intronic/intergenic	SUCLG1	non-cancer	3	1819255	FALSE	FALSE	NA	NA	LTR	TRUE	FALSE	FALSE	FALSE	SBS17b_P	85.87	SBS17a_P	7.74	SBS79_S	1.12	1.36017	4	34707	0.033083	2.27363	1	578	NA	0.033083	4.91775	FALSE	NA	0	0	0	0	0	0	0	0	0	0	0	NA	NA	FALSE
11_84413438	11	84413438	4	intronic/intergenic	DLG2	non-cancer	2	896302	FALSE	FALSE	NA	NA	NA	FALSE	TRUE	FALSE	FALSE	SBS17b_P	90.77	SBS39_P	2.21	SBS28_P	2.18	0.927117	4	14610	0.011293	-0.46141	2	572	0.471718	0.033213	4.91211	FALSE	NA	0	0	0	0	0	0	0	0	0	0	0	NA	NA	FALSE
21_28322049	21	28322049	6	intronic/intergenic	ADAMTS5	non-cancer	1	16661	FALSE	FALSE	NA	NA	NA	FALSE	FALSE	FALSE	FALSE	SBS17b_P	81.14	SBS17a_P	14.22	SBS28_P	1.35	0.679383	6	13976	0.016874	-0.572245	2	587	0.316814	0.033313	4.90779	FALSE	NA	0	0	0	0	0	0	0	0	0	0	0	green	NA	FALSE
7_54006808	7	54006808	4	intronic/intergenic	VSTM2A	non-cancer	0	-603616	FALSE	FALSE	NA	NA	NA	FALSE	FALSE	FALSE	FALSE	SBS61_S	42.98	SBS10a_S	24.05	SBS62_S	13.72	-1.21105	4	15655	0.990261	-0.5748	4	498	0.005421	0.033428	4.90281	FALSE	NA	0	0	0	0	0	0	0	0	0	0	0	green	NA	FALSE
1_175359082	1	175359082	4	intronic/intergenic	TNR	non-cancer	2	16768	FALSE	FALSE	NA	NA	DNA	TRUE	FALSE	FALSE	FALSE	SBS17b_P	88.23	SBS28_P	8.55	SBS79_S	1.12	0.817075	4	7107	0.067903	-0.506187	2	429	0.079191	0.033477	4.9007	FALSE	NA	0	0	0	0	0	0	0	0	0	0	0	NA	NA	FALSE
18_10258676	18	10258676	4	intronic/intergenic	APCDD1	non-cancer	1	-196303	FALSE	FALSE	NA	NA	NA	FALSE	FALSE	FALSE	FALSE	SBS10a_S	32.75	SBS62_S	21.02	SBS8_P	12.07	0.94683	4	2746	0.009317	-0.424327	3	586	0.578125	0.033524	4.89868	FALSE	NA	0	0	0	0	0	0	0	0	0	0	0	NA	NA	FALSE
1_178964897	1	178964897	4	intronic/intergenic	FAM20B	non-cancer	1	-48086	FALSE	FALSE	NA	NA	NA	FALSE	FALSE	FALSE	FALSE	SBS62_S	55.89	SBS61_S	26.16	SBS10a_S	7.24	0.765045	4	820	0.1181	0.447468	4	459	0.045657	0.033554	4.89737	FALSE	NA	0	0	0	0	0	0	0	0	0	0	0	green	NA	FALSE
2_155172618	2	155172618	4	intronic/intergenic	GALNT13	non-cancer	3	371607	FALSE	FALSE	NA	NA	NA	FALSE	FALSE	FALSE	FALSE	SBS62_S	13.88	SBS64_P	12.68	SBS61_S	11.12	1.10501	4	10773	0.009626	-0.280501	4	555	0.562298	0.033662	4.89275	FALSE	NA	0	0	0	0	0	0	0	0	0	0	0	NA	NA	FALSE
1_219014892	1	219014892	4	intronic/intergenic	C1orf143	non-cancer	0	331454	FALSE	FALSE	NA	NA	LINE	TRUE	FALSE	FALSE	FALSE	SBS62_S	51.9	SBS61_S	34.67	SBS63_S	6.66	0.439934	4	4709	0.127029	0.373278	4	968	0.042748	0.033753	4.88884	FALSE	NA	0	0	0	0	0	0	0	0	0	0	0	green	NA	FALSE
1_147141222	1	147141222	4	intronic/intergenic	ACP6	non-cancer	0	948	TRUE	FALSE	NA	NA	NA	FALSE	TRUE	FALSE	FALSE	SBS73_S	16.67	SBS22_P	13.76	SBS64_P	12.58	1.21762	4	582	0.007278	0.150712	3	443	0.746242	0.033756	4.88872	FALSE	NA	1	0	1	0	0	0	0	0	0	0	0	NA	NA	FALSE
6_9550758	6	9550758	6	intronic/intergenic	OFCC1	non-cancer	2	608873	FALSE	FALSE	NA	NA	LTR	TRUE	FALSE	FALSE	FALSE	SBS17b_P	72.98	SBS17a_P	6.99	SBS61_S	6.67	-0.007291	6	12034	0.387388	-0.562918	3	927	0.014148	0.034017	4.87762	FALSE	NA	0	0	0	0	0	0	0	0	0	0	0	green	NA	FALSE
20_23976987	20	23976987	9	intronic/intergenic	GGTLC1	non-cancer	1	-9739	FALSE	FALSE	NA	NA	NA	FALSE	TRUE	FALSE	FALSE	SBS17b_P	85.8	SBS8_P	4.14	SBS28_P	3.47	0.943103	9	4160	0.034111	NA	0	539	NA	0.034111	4.87363	FALSE	NA	81	0	1	80	0	0	0	0	0	0	0	green	NA	FALSE
9_25463632	9	25463632	5	intronic/intergenic	TUSC1	non-cancer	1	214687	FALSE	FALSE	NA	NA	LTR	TRUE	FALSE	FALSE	FALSE	SBS17b_P	72.25	SBS17a_P	16.79	SBS12_P	3.2	1.22035	5	18715	0.034321	0.777714	1	569	NA	0.034321	4.86478	FALSE	NA	0	0	0	0	0	0	0	0	0	0	0	NA	NA	FALSE
13_87643120	13	87643120	5	intronic/intergenic	SLITRK5	non-cancer	1	-682615	FALSE	FALSE	NA	NA	SINE	TRUE	FALSE	FALSE	FALSE	SBS17b_P	41.44	SBS17a_P	31.59	SBS28_P	7.09	0.773337	5	51457	0.034382	-0.297539	1	555	NA	0.034382	4.86218	FALSE	NA	0	0	0	0	0	0	0	0	0	0	0	NA	NA	FALSE
13_84391992	13	84391992	4	intronic/intergenic	SLITRK1	non-cancer	3	63650	FALSE	FALSE	NA	NA	LTR	TRUE	FALSE	FALSE	FALSE	SBS17b_P	89.87	SBS28_P	3.18	SBS71_P	1.12	0.57244	4	55613	0.034851	NA	0	549	NA	0.034851	4.84265	FALSE	NA	0	0	0	0	0	0	0	0	0	0	0	NA	NA	FALSE
7_62095316	7	62095316	7	intronic/intergenic	AC006455.1	non-cancer	3	-714694	FALSE	FALSE	NA	NA	Satellite	TRUE	TRUE	FALSE	FALSE	SBS17b_P	92.67	SBS28_P	4.46	SBS17a_P	1.28	0.853205	7	26461	0.01333	1.97421	2	942	0.426744	0.035095	4.83259	FALSE	NA	0	0	0	0	0	0	0	0	0	0	0	green	NA	FALSE
21_9651824	21	9651824	4	intronic/intergenic	TPTE	non-cancer	2	1321909	FALSE	FALSE	NA	NA	LTR	TRUE	TRUE	FALSE	FALSE	SBS17b_P	56.35	SBS28_P	12.97	SBS61_S	10.01	-0.447941	4	16734	0.925198	3.94739	3	511	0.006157	0.035137	4.83087	FALSE	NA	0	0	0	0	0	0	0	0	0	0	0	NA	NA	FALSE
9_28395927	9	28395927	5	intronic/intergenic	LINGO2	non-cancer	3	-445258	FALSE	FALSE	NA	NA	NA	FALSE	FALSE	FALSE	FALSE	SBS17b_P	62.19	SBS17a_P	28.62	SBS28_P	3.11	1.56033	5	38357	0.035212	NA	0	561	NA	0.035212	4.82779	FALSE	NA	0	0	0	0	0	0	0	0	0	0	0	NA	NA	FALSE
3_191903580	3	191903580	4	intronic/intergenic	FGF12	non-cancer	2	541402	FALSE	FALSE	NA	NA	SINE	TRUE	FALSE	FALSE	FALSE	SBS1_P	77.52	SBS64_P	5.92	SBS18_P	4.97	0.225264	4	9972	0.166392	1.34892	2	476	0.03434	0.035225	4.82726	FALSE	NA	0	0	0	0	0	0	0	0	0	0	0	NA	NA	FALSE
4_85972653	4	85972653	4	intronic/intergenic	WDFY3	non-cancer	1	-190909	FALSE	FALSE	NA	NA	NA	FALSE	FALSE	FALSE	FALSE	SBS61_S	22.52	SBS62_S	19.81	SBS7a_S	19.68	0.010171	4	3953	0.701358	1.90919	3	637	0.008175	0.035326	4.82314	FALSE	NA	2	0	0	2	0	0	0	0	0	0	0	green	NA	FALSE
6_72335248	6	72335248	5	intronic/intergenic	RIMS1	non-cancer	1	-261479	FALSE	FALSE	NA	NA	LTR	TRUE	FALSE	FALSE	FALSE	SBS17b_P	75.67	SBS61_S	8.01	SBS17a_P	5.8	1.25877	5	10580	0.035388	-0.483875	1	549	NA	0.035388	4.82058	FALSE	NA	1	0	0	1	0	0	0	0	0	0	0	NA	NA	FALSE
13_96375147	13	96375147	4	intronic/intergenic	DNAJC3	non-cancer	3	45637	FALSE	FALSE	NA	NA	DNA	TRUE	FALSE	FALSE	FALSE	SBS62_S	51.9	SBS61_S	34.67	SBS63_S	6.66	1.23093	4	1211	0.023907	0.277139	4	555	0.244621	0.035917	4.79917	FALSE	NA	1	0	0	1	0	0	0	0	0	0	0	yellow	NA	FALSE
13_83355821	13	83355821	4	intronic/intergenic	SLITRK1	non-cancer	2	1099821	FALSE	FALSE	NA	NA	NA	FALSE	FALSE	FALSE	FALSE	SBS1_P	89.06	SBS8_P	5.11	SBS39_P	1.98	0.55618	4	55613	0.110344	-0.533984	2	549	0.053491	0.036196	4.78804	FALSE	NA	0	0	0	0	0	0	0	0	0	0	0	NA	NA	FALSE
13_58148959	13	58148959	4	intronic/intergenic	PCDH17	non-cancer	6	-57722	FALSE	FALSE	NA	NA	LINE	TRUE	FALSE	FALSE	FALSE	SBS17b_P	73.65	SBS17a_P	13.36	SBS12_P	3	1.1171	4	28274	0.009351	-0.302334	2	537	0.634542	0.036357	4.78163	FALSE	NA	0	0	0	0	0	0	0	0	0	0	0	NA	NA	FALSE
5_18100360	5	18100360	4	intronic/intergenic	BASP1	non-cancer	1	825034	FALSE	FALSE	NA	NA	NA	FALSE	FALSE	FALSE	FALSE	SBS62_S	47.52	SBS61_S	15.15	SBS1_P	10.7	0.236216	4	22981	0.201998	0.898911	3	510	0.029425	0.036408	4.77961	FALSE	NA	0	0	0	0	0	0	0	0	0	0	0	NA	NA	FALSE
7_32186478	7	32186478	4	intronic/intergenic	PDE1C	non-cancer	4	151869	FALSE	FALSE	NA	NA	NA	FALSE	TRUE	FALSE	FALSE	SBS17b_P	93.51	SBS28_P	4.92	SBS17a_P	0.98	0.753951	4	5024	0.036593	-0.31217	1	467	NA	0.036593	4.77227	FALSE	NA	0	0	0	0	0	0	0	0	0	0	0	NA	NA	FALSE
2_77567084	2	77567084	4	intronic/intergenic	LRRTM4	non-cancer	5	182157	FALSE	FALSE	NA	NA	NA	FALSE	FALSE	FALSE	FALSE	SBS17b_P	88.37	SBS17a_P	2.85	SBS28_P	2.55	0.882995	4	31271	0.036639	NA	0	565	NA	0.036639	4.77046	FALSE	NA	0	0	0	0	0	0	0	0	0	0	0	NA	NA	FALSE
7_112818240	7	112818240	4	intronic/intergenic	LINC00998	non-cancer	5	-60607	FALSE	FALSE	NA	NA	NA	FALSE	FALSE	FALSE	FALSE	SBS17b_P	80.62	SBS17a_P	13.44	SBS28_P	4.08	0.844468	4	2331	0.036671	-0.684985	1	500	NA	0.036671	4.7692	FALSE	NA	1	0	0	1	0	0	0	0	0	0	0	NA	NA	FALSE
2_45406829	2	45406829	5	intronic/intergenic	SIX2	non-cancer	3	-170580	FALSE	FALSE	NA	stem	NA	FALSE	FALSE	FALSE	FALSE	SBS64_P	15.41	SBS71_P	11.23	SBS8_P	9.49	0.59297	5	2836	0.173345	1.70658	3	574	0.03491	0.036959	4.75793	FALSE	NA	0	0	0	0	0	0	0	0	0	0	0	green	NA	FALSE
2_182065972	2	182065972	4	intronic/intergenic	UBE2E3	non-cancer	1	219202	FALSE	FALSE	NA	NA	NA	FALSE	FALSE	FALSE	FALSE	SBS61_S	40.07	SBS10a_S	23.84	SBS62_S	23.12	0.792304	4	8097	0.039984	0.170474	4	576	0.151955	0.037083	4.75309	FALSE	NA	0	0	0	0	0	0	0	0	0	0	0	NA	NA	FALSE
7_56693128	7	56693128	4	intronic/intergenic	ZNF479	unclassified cancer	0	506903	FALSE	FALSE	NA	NA	LTR	TRUE	TRUE	FALSE	FALSE	SBS17b_P	80.96	SBS17a_P	16	SBS28_P	1.07	0.848218	4	7966	0.037424	-0.120148	1	465	NA	0.037424	4.73989	FALSE	NA	0	0	0	0	0	0	0	0	0	0	0	NA	NA	FALSE
4_117233417	4	117233417	4	intronic/intergenic	MTRNR2L13	non-cancer	1	12460	FALSE	FALSE	NA	NA	LTR	TRUE	FALSE	FALSE	FALSE	SBS17b_P	65.18	SBS17a_P	27.88	SBS28_P	4.26	0.823899	4	17615	0.037446	-0.300132	1	937	NA	0.037446	4.73904	FALSE	NA	0	0	0	0	0	0	0	0	0	0	0	NA	NA	FALSE
3_1347357	3	1347357	4	intronic/intergenic	CNTN6	non-cancer	2	157664	FALSE	FALSE	NA	NA	NA	FALSE	FALSE	FALSE	FALSE	SBS64_P	30.39	SBS71_P	15.58	SBS1_P	11.41	0.611147	4	21541	0.037923	-0.216476	1	523	NA	0.037923	4.72078	FALSE	NA	0	0	0	0	0	0	0	0	0	0	0	NA	NA	FALSE
9_23756716	9	23756716	4	intronic/intergenic	ELAVL2	non-cancer	4	8362	FALSE	FALSE	NA	NA	NA	FALSE	FALSE	FALSE	FALSE	SBS17b_P	79.56	SBS17a_P	14.38	SBS12_P	1.46	0.873254	4	15736	0.037975	0.010546	1	548	NA	0.037975	4.7188	FALSE	NA	0	0	0	0	0	0	0	0	0	0	0	NA	NA	FALSE
14_42030754	14	42030754	4	intronic/intergenic	LRFN5	non-cancer	3	-325075	FALSE	FALSE	NA	stem	NA	FALSE	FALSE	FALSE	FALSE	SBS17b_P	63.59	SBS17a_P	14.36	SBS12_P	4.69	0.49004	4	49417	0.038112	-0.411462	1	582	NA	0.038112	4.7136	FALSE	NA	0	0	0	0	0	0	0	0	0	0	0	NA	NA	FALSE
1_96222338	1	96222338	4	intronic/intergenic	RP11-147C23.1	non-cancer	1	-235570	FALSE	FALSE	NA	NA	LINE	TRUE	FALSE	FALSE	FALSE	SBS61_S	35.31	SBS62_S	29.68	SBS10a_S	12.21	-0.072578	4	9787	0.421148	-0.140028	4	855	0.014937	0.038175	4.71121	FALSE	NA	0	0	0	0	0	0	0	0	0	0	0	green	NA	FALSE
17_7577094	17	7577094	24	protein-coding	TP53	tsg	112	NA	FALSE	FALSE	NA	NA	NA	FALSE	FALSE	FALSE	TRUE	SBS1_P	73.08	SBS64_P	5.84	SBS39_P	5.73	1.11055	24	91	0.012825	-0.266481	11	349	0.491098	0.038216	4.70969	TRUE	413	0	0	0	0	0	0	0	0	0	0	0	yellow	NA	FALSE
4_130772726	4	130772726	5	intronic/intergenic	C4orf33	non-cancer	1	748960	FALSE	FALSE	NA	NA	DNA	TRUE	FALSE	FALSE	FALSE	SBS17b_P	78.82	SBS17a_P	13.64	SBS28_P	3.5	0.949077	5	26342	0.038243	0.452578	1	662	NA	0.038243	4.70867	FALSE	NA	0	0	0	0	0	0	0	0	0	0	0	NA	NA	FALSE
11_90925997	11	90925997	4	intronic/intergenic	CHORDC1	non-cancer	2	-969875	FALSE	FALSE	NA	NA	LTR	TRUE	FALSE	FALSE	FALSE	SBS17b_P	50.82	SBS66_S	8.96	SBS63_S	7.47	0.320629	4	18068	0.139712	1.13613	2	593	0.045458	0.038482	4.69968	FALSE	NA	0	0	0	0	0	0	0	0	0	0	0	NA	NA	FALSE
17_51294958	17	51294958	4	intronic/intergenic	C17orf112	non-cancer	5	231919	FALSE	FALSE	NA	NA	LINE	TRUE	FALSE	FALSE	FALSE	SBS1_P	35.39	SBS4_P	17.81	SBS61_S	11.5	0.635364	4	8764	0.048663	-0.140028	4	463	0.130684	0.038524	4.69809	FALSE	NA	1	0	1	0	0	0	0	0	0	0	0	NA	NA	FALSE
6_70675816	6	70675816	4	intronic/intergenic	COL19A1	non-cancer	1	86356	FALSE	FALSE	NA	NA	NA	FALSE	FALSE	FALSE	FALSE	SBS36_P	52.41	SBS64_P	14.61	SBS13_P	14.34	0.852865	4	2921	0.006673	-0.350956	3	577	0.958676	0.038715	4.69097	FALSE	NA	0	0	0	0	0	0	0	0	0	0	0	NA	NA	FALSE
8_132162185	8	132162185	4	intronic/intergenic	ADCY8	non-cancer	5	-109606	FALSE	FALSE	NA	NA	NA	FALSE	FALSE	FALSE	FALSE	SBS17b_P	22.93	SBS17a_P	18.43	SBS12_P	13.3	1.35888	4	13332	0.071285	-0.506137	2	421	0.089878	0.038764	4.68912	FALSE	NA	1	1	0	0	0	0	0	0	0	0	0	NA	NA	FALSE
12_73731499	12	73731499	4	intronic/intergenic	TRHDE	non-cancer	4	1064940	FALSE	FALSE	NA	NA	LTR	TRUE	FALSE	FALSE	FALSE	SBS17b_P	75.93	SBS61_S	10.01	SBS63_S	4.38	0.655005	4	20750	0.039062	-0.680829	1	548	NA	0.039062	4.67811	FALSE	NA	0	0	0	0	0	0	0	0	0	0	0	NA	NA	FALSE
8_138669361	8	138669361	4	intronic/intergenic	FAM135B	unclassified cancer	2	710865	FALSE	FALSE	NA	NA	NA	FALSE	FALSE	FALSE	FALSE	SBS17b_P	98.5	SBS17a_P	0.67	SBS28_P	0.28	0.464084	4	35007	0.039103	NA	0	418	NA	0.039103	4.67658	FALSE	NA	0	0	0	0	0	0	0	0	0	0	0	NA	NA	FALSE
7_57293193	7	57293193	4	intronic/intergenic	ZNF479	unclassified cancer	2	-93162	FALSE	FALSE	NA	NA	NA	FALSE	TRUE	FALSE	FALSE	SBS17b_P	90.23	SBS28_P	7.3	SBS17a_P	1.54	0.732283	4	7966	0.039159	-0.304553	1	465	NA	0.039159	4.6745	FALSE	NA	0	0	0	0	0	0	0	0	0	0	0	NA	NA	FALSE
12_126939749	12	126939749	4	intronic/intergenic	TMEM132B	non-cancer	1	1128579	FALSE	FALSE	NA	NA	NA	FALSE	FALSE	FALSE	FALSE	SBS62_S	58.2	SBS61_S	26.9	SBS63_S	6.28	1.17026	4	21008	0.026017	0.308404	4	508	0.249368	0.039173	4.674	FALSE	NA	0	0	0	0	0	0	0	0	0	0	0	green	NA	FALSE
1_248542130	1	248542130	4	intronic/intergenic	OR2T6	non-cancer	0	-8780	FALSE	FALSE	NA	NA	NA	FALSE	FALSE	FALSE	FALSE	SBS17b_P	72.15	SBS17a_P	14.42	SBS28_P	7.42	0.998565	4	404	0.039404	-0.163345	1	348	NA	0.039404	4.66553	FALSE	NA	0	0	0	0	0	0	0	0	0	0	0	NA	NA	FALSE
13_62013660	13	62013660	4	intronic/intergenic	PCDH20	non-cancer	3	-24369	FALSE	FALSE	NA	NA	LINE	TRUE	FALSE	FALSE	FALSE	SBS62_S	43.99	SBS1_P	19.64	SBS61_S	17.18	-0.089243	4	30943	0.664037	-0.724834	4	542	0.00984	0.039404	4.6655	FALSE	NA	0	0	0	0	0	0	0	0	0	0	0	NA	NA	FALSE
4_163541359	4	163541359	4	intronic/intergenic	FSTL5	non-cancer	1	-508811	FALSE	FALSE	NA	NA	NA	FALSE	FALSE	FALSE	FALSE	SBS62_S	24.99	SBS1_P	18.83	SBS7a_S	16	0.572299	4	32750	0.098233	0.05536	3	615	0.067118	0.039702	4.65463	FALSE	NA	0	0	0	0	0	0	0	0	0	0	0	NA	NA	FALSE
5_25181467	5	25181467	5	intronic/intergenic	CDH10	tsg	0	-587868	FALSE	FALSE	NA	NA	LINE	TRUE	FALSE	FALSE	FALSE	SBS17b_P	83.9	SBS17a_P	8.8	SBS28_P	3.76	0.0016	5	38522	0.307949	-0.45028	3	507	0.021451	0.039765	4.65235	FALSE	NA	0	0	0	0	0	0	0	0	0	0	0	NA	NA	FALSE
2_41495608	2	41495608	4	intronic/intergenic	C2orf91	non-cancer	2	684827	FALSE	FALSE	NA	NA	NA	FALSE	FALSE	FALSE	FALSE	SBS1_P	73.83	SBS8_P	4.99	SBS17b_P	4.3	-0.079437	4	8727	0.553467	-0.695161	3	572	0.011935	0.039765	4.65234	FALSE	NA	1	0	0	1	0	0	0	0	0	0	0	NA	NA	FALSE
14_41555413	14	41555413	4	intronic/intergenic	LRFN5	non-cancer	2	-800416	FALSE	FALSE	NA	NA	NA	FALSE	FALSE	FALSE	FALSE	SBS62_S	18.84	SBS61_S	18.43	SBS36_P	10.14	0.782016	4	49417	0.195836	0.443921	3	582	0.033853	0.039885	4.64802	FALSE	NA	0	0	0	0	0	0	0	0	0	0	0	NA	NA	FALSE
8_77324962	8	77324962	5	intronic/intergenic	ZFHX4	non-cancer	1	-291362	FALSE	FALSE	NA	NA	NA	FALSE	FALSE	FALSE	FALSE	SBS17b_P	66.02	SBS39_P	8.84	SBS28_P	8.21	0.680291	5	13147	0.027403	-0.564392	2	434	0.24317	0.040055	4.64186	FALSE	NA	1	0	1	0	0	0	0	0	0	0	0	NA	NA	FALSE
13_68097226	13	68097226	6	intronic/intergenic	PCDH9	non-cancer	1	-294654	FALSE	FALSE	NA	NA	NA	FALSE	FALSE	FALSE	FALSE	SBS8_P	19.14	SBS64_P	17.08	SBS39_P	12.15	0.545108	6	64135	0.130435	-0.51846	3	545	0.051098	0.040063	4.6416	FALSE	NA	0	0	0	0	0	0	0	0	0	0	0	yellow	NA	FALSE
6_62699788	6	62699788	4	intronic/intergenic	KHDRBS2	non-cancer	2	296065	FALSE	FALSE	NA	NA	LTR	TRUE	FALSE	FALSE	FALSE	SBS17b_P	89.6	SBS28_P	6.5	SBS71_P	0.88	1.07505	4	15380	0.040121	-0.377964	1	518	NA	0.040121	4.63948	FALSE	NA	0	0	0	0	0	0	0	0	0	0	0	NA	NA	FALSE
4_145333717	4	145333717	4	intronic/intergenic	HHIP	non-cancer	5	-234111	FALSE	FALSE	NA	NA	NA	FALSE	FALSE	FALSE	FALSE	SBS17b_P	78.4	SBS17a_P	16.6	SBS28_P	3.34	0.12781	4	4949	0.323074	-0.86516	2	631	0.02067	0.040128	4.63924	FALSE	NA	0	0	0	0	0	0	0	0	0	0	0	NA	NA	FALSE
13_55599340	13	55599340	4	intronic/intergenic	OLFM4	non-cancer	4	1996368	FALSE	FALSE	NA	NA	LTR	TRUE	FALSE	FALSE	FALSE	SBS17b_P	74.57	SBS17a_P	12.21	SBS12_P	2.78	0.136559	4	37690	0.149657	0.714248	3	559	0.044714	0.040197	4.63678	FALSE	NA	0	0	0	0	0	0	0	0	0	0	0	NA	NA	FALSE
5_17321823	5	17321823	4	intronic/intergenic	BASP1	non-cancer	0	46497	FALSE	FALSE	NA	NA	NA	FALSE	FALSE	FALSE	FALSE	SBS62_S	39.72	SBS7a_S	17.51	SBS1_P	13.86	0.30821	4	22981	0.238522	0.898911	3	510	0.02828	0.040465	4.62717	FALSE	NA	1	0	1	0	0	0	0	0	0	0	0	NA	NA	FALSE
8_132734973	8	132734973	4	intronic/intergenic	EFR3A	non-cancer	4	-181587	TRUE	FALSE	NA	NA	NA	FALSE	FALSE	FALSE	FALSE	SBS17b_P	49.03	SBS17a_P	16.77	SBS28_P	11.23	0.519742	4	7617	0.040512	-0.486967	1	430	NA	0.040512	4.62552	FALSE	NA	0	0	0	0	0	0	0	0	0	0	0	NA	NA	FALSE
4_29517292	4	29517292	4	intronic/intergenic	RP11-180C1.1	non-cancer	5	-1122366	FALSE	FALSE	NA	NA	NA	FALSE	FALSE	FALSE	FALSE	SBS17b_P	61.85	SBS28_P	6.11	SBS5_P	5.35	1.17101	4	36914	0.013353	-0.275435	2	927	0.506375	0.040546	4.62428	FALSE	NA	0	0	0	0	0	0	0	0	0	0	0	NA	NA	FALSE
10_55792715	10	55792715	4	intronic/intergenic	PCDH15	non-cancer	11	631307	FALSE	FALSE	NA	NA	LTR	TRUE	FALSE	FALSE	FALSE	SBS17b_P	60.34	SBS17a_P	16.75	SBS8_P	5.85	1.71612	4	26949	0.040702	-0.307118	1	537	NA	0.040702	4.61874	FALSE	NA	0	0	0	0	0	0	0	0	0	0	0	NA	NA	FALSE
4_21792254	4	21792254	6	intronic/intergenic	KCNIP4	non-cancer	4	158000	FALSE	FALSE	NA	NA	NA	FALSE	FALSE	FALSE	FALSE	SBS17b_P	77.81	SBS17a_P	10.37	SBS28_P	4.33	0.339562	6	13620	0.243351	-0.835141	3	638	0.027917	0.040705	4.61864	TRUE	390	60	0	1	59	0	0	0	0	0	0	0	green	NA	FALSE
18_63877959	18	63877959	4	intronic/intergenic	CDH19	non-cancer	1	361482	FALSE	FALSE	NA	NA	SINE	TRUE	FALSE	FALSE	FALSE	SBS1_P	88.7	SBS64_P	3.19	SBS8_P	2.02	0.924001	4	12977	0.040982	NA	0	573	NA	0.040982	4.60888	FALSE	NA	2	1	0	1	0	0	0	0	0	0	0	NA	NA	FALSE
13_63677914	13	63677914	5	intronic/intergenic	AL445989.1	non-cancer	3	-643020	FALSE	FALSE	NA	NA	LINE	TRUE	FALSE	FALSE	FALSE	SBS17b_P	88.7	SBS28_P	4.25	SBS39_P	1.26	0.401961	5	64648	0.041089	6.89667	1	824	NA	0.041089	4.60509	FALSE	NA	0	0	0	0	0	0	0	0	0	0	0	NA	NA	FALSE
15_88040637	15	88040637	6	intronic/intergenic	NTRK3	oncogene	3	758747	FALSE	FALSE	NA	NA	NA	FALSE	FALSE	FALSE	FALSE	SBS17b_P	63.3	SBS17a_P	15.03	SBS28_P	8.9	0.516199	6	18506	0.120121	-0.582583	3	596	0.057256	0.041125	4.60384	FALSE	NA	0	0	0	0	0	0	0	0	0	0	0	NA	NA	FALSE
17_7578406	17	7578406	27	protein-coding	TP53	tsg	75	NA	FALSE	FALSE	NA	NA	NA	FALSE	FALSE	FALSE	TRUE	SBS1_P	65.38	SBS64_P	11.41	SBS18_P	4.6	0.593624	27	91	0.060904	0.343192	13	349	0.113696	0.041358	4.59568	TRUE	501	1	0	1	0	0	0	0	0	0	0	0	yellow	NA	FALSE
21_11184886	21	11184886	4	intronic/intergenic	TPTE	non-cancer	5	-211153	FALSE	FALSE	NA	NA	LINE	TRUE	TRUE	FALSE	FALSE	SBS17b_P	41.53	SBS17a_P	20.58	SBS68_P	8.78	0.232138	4	16734	0.041522	NA	0	511	NA	0.041522	4.58999	FALSE	NA	0	0	0	0	0	0	0	0	0	0	0	NA	NA	FALSE
21_32193340	21	32193340	4	intronic/intergenic	KRTAP8-1	non-cancer	4	-7802	FALSE	FALSE	NA	NA	SINE	TRUE	FALSE	FALSE	FALSE	SBS17b_P	75.52	SBS63_S	6.96	SBS28_P	5.55	0.593823	4	978	0.10504	-0.140028	2	557	0.066797	0.041814	4.57986	FALSE	NA	0	0	0	0	0	0	0	0	0	0	0	NA	NA	FALSE
7_53402910	7	53402910	5	intronic/intergenic	POM121L12	non-cancer	3	299545	FALSE	FALSE	NA	NA	SINE	TRUE	FALSE	FALSE	FALSE	SBS17b_P	91.02	SBS28_P	3.88	SBS39_P	0.94	0.211605	5	32989	0.041859	-0.203254	1	290	NA	0.041859	4.57831	FALSE	NA	0	0	0	0	0	0	0	0	0	0	0	NA	NA	FALSE
8_34851440	8	34851440	4	intronic/intergenic	UNC5D	non-cancer	5	-241863	FALSE	FALSE	NA	NA	LINE	TRUE	FALSE	FALSE	FALSE	SBS17b_P	85.06	SBS17a_P	10.03	SBS28_P	3.27	1.59062	4	19761	0.041865	NA	0	503	NA	0.041865	4.5781	FALSE	NA	0	0	0	0	0	0	0	0	0	0	0	NA	NA	FALSE
10_18631560	10	18631560	4	intronic/intergenic	CACNB2	non-cancer	1	201894	FALSE	FALSE	NA	NA	NA	FALSE	FALSE	FALSE	FALSE	SBS17b_P	83.79	SBS17a_P	9.25	SBS28_P	3.49	0.606979	4	4625	0.042033	-0.037419	1	563	NA	0.042033	4.57232	FALSE	NA	0	0	0	0	0	0	0	0	0	0	0	NA	NA	FALSE
4_117623027	4	117623027	4	intronic/intergenic	TRAM1L1	non-cancer	1	383522	FALSE	FALSE	NA	NA	NA	FALSE	FALSE	FALSE	FALSE	SBS17b_P	84.96	SBS17a_P	12.58	SBS28_P	1.41	0.917914	4	14236	0.042078	NA	0	656	NA	0.042078	4.57081	FALSE	NA	0	0	0	0	0	0	0	0	0	0	0	NA	NA	FALSE
5_12276359	5	12276359	4	intronic/intergenic	CTNND2	oncogene	6	-372394	FALSE	FALSE	NA	NA	NA	FALSE	FALSE	FALSE	FALSE	SBS17b_P	96.4	SBS28_P	1.84	SBS17a_P	0.92	1.08595	4	32613	0.042117	NA	0	500	NA	0.042117	4.56947	FALSE	NA	0	0	0	0	0	0	0	0	0	0	0	NA	NA	FALSE
7_108805475	7	108805475	4	intronic/intergenic	FLJ00325	non-cancer	2	-264820	FALSE	FALSE	NA	NA	NA	FALSE	FALSE	FALSE	FALSE	SBS17b_P	39.76	SBS73_S	12.44	SBS17a_P	11.96	0.090129	4	19352	0.404795	-0.4385	2	691	0.017486	0.04212	4.56934	FALSE	NA	0	0	0	0	0	0	0	0	0	0	0	NA	NA	FALSE
14_86089506	14	86089506	4	protein-coding	FLRT2	non-cancer	3	NA	FALSE	FALSE	NA	NA	NA	FALSE	FALSE	FALSE	FALSE	SBS1_P	76.76	SBS64_P	10.87	SBS71_P	3.33	1.09076	4	30	0.063816	0.586845	2	565	0.111079	0.042172	4.56757	TRUE	348	0	0	0	0	0	0	0	0	0	0	0	NA	NA	FALSE
13_57646807	13	57646807	4	intronic/intergenic	PRR20A	non-cancer	5	-68632	FALSE	FALSE	NA	NA	LINE	TRUE	FALSE	FALSE	FALSE	SBS17b_P	59.81	SBS17a_P	32.56	SBS39_P	1.95	1.00511	4	42303	0.04224	NA	0	79	NA	0.04224	4.56525	FALSE	NA	0	0	0	0	0	0	0	0	0	0	0	NA	NA	FALSE
2_178098944	2	178098944	7	protein-coding	NFE2L2	oncogene	16	NA	FALSE	FALSE	NA	NA	NA	FALSE	FALSE	FALSE	FALSE	SBS13_P	18.52	SBS4_P	18.32	SBS1_P	17.65	0.0016	7	20	0.184886	0.701737	7	561	0.038504	0.042321	4.56248	TRUE	732	1	0	1	0	0	0	0	0	0	0	0	NA	NA	FALSE
7_61091167	7	61091167	4	intronic/intergenic	AC006455.1	non-cancer	4	-1718843	FALSE	FALSE	NA	NA	Satellite	TRUE	TRUE	FALSE	FALSE	SBS17b_P	80.64	SBS68_P	7.09	SBS73_S	2.25	1.08172	4	26461	0.013579	0.563166	2	942	0.524724	0.042352	4.56142	FALSE	NA	0	0	0	0	0	0	0	0	0	0	0	NA	NA	FALSE
2_1985112	2	1985112	4	intronic/intergenic	MYT1L	non-cancer	2	-1563	FALSE	FALSE	NA	NA	NA	FALSE	FALSE	FALSE	FALSE	SBS17b_P	75.22	SBS61_S	8.01	SBS28_P	6.36	0.789126	4	14545	0.042358	-0.083923	1	540	NA	0.042358	4.56122	FALSE	NA	1	0	1	0	0	0	0	0	0	0	0	NA	NA	FALSE
3_118119595	3	118119595	6	intronic/intergenic	LSAMP	non-cancer	1	-403500	FALSE	FALSE	NA	NA	LINE	TRUE	FALSE	FALSE	FALSE	SBS17b_P	78.77	SBS17a_P	12.47	SBS12_P	2.1	0.608303	6	29977	0.04244	0.935964	1	545	NA	0.04244	4.55842	FALSE	NA	1	0	0	1	0	0	0	0	0	0	0	NA	NA	FALSE
8_14706029	8	14706029	4	intronic/intergenic	SGCZ	non-cancer	6	389103	FALSE	FALSE	NA	NA	LINE	TRUE	FALSE	FALSE	FALSE	SBS39_P	17.01	SBS2_P	12.89	SBS36_P	11.45	0.20423	4	19726	0.156023	0.334227	3	515	0.045887	0.042522	4.55564	FALSE	NA	0	0	0	0	0	0	0	0	0	0	0	NA	NA	FALSE
2_5706597	2	5706597	5	intronic/intergenic	SOX11	non-cancer	3	-126257	FALSE	FALSE	NA	NA	NA	FALSE	FALSE	FALSE	FALSE	SBS17b_P	49.02	SBS17a_P	18.75	SBS28_P	7.28	0.691463	5	22201	0.042666	NA	0	529	NA	0.042666	4.55077	FALSE	NA	0	0	0	0	0	0	0	0	0	0	0	NA	NA	FALSE
3_103000955	3	103000955	9	intronic/intergenic	ZPLD1	non-cancer	4	846996	FALSE	FALSE	NA	NA	LTR	TRUE	FALSE	FALSE	FALSE	SBS17b_P	75.48	SBS17a_P	9.44	SBS28_P	3.41	0.549104	9	27045	0.042699	-0.171225	1	560	NA	0.042699	4.54964	FALSE	NA	0	0	0	0	0	0	0	0	0	0	0	green	NA	FALSE
19_52715971	19	52715971	6	protein-coding	PPP2R1A	tsg	3	NA	FALSE	FALSE	NA	NA	NA	FALSE	TRUE	FALSE	FALSE	SBS39_P	76.54	SBS40_P	6.89	SBS12_P	5.42	1.40543	6	21	0.007547	-0.126043	6	561	0.957044	0.042835	4.54506	TRUE	617	0	0	0	0	0	0	0	0	0	0	0	NA	NA	FALSE
1_81926071	1	81926071	4	intronic/intergenic	LPHN2	non-cancer	3	-376599	FALSE	FALSE	NA	NA	Low_complexity	TRUE	FALSE	FALSE	FALSE	SBS64_P	22.56	SBS22_P	16.73	SBS1_P	10.41	0.619855	4	33323	0.043239	NA	0	581	NA	0.043239	4.53153	FALSE	NA	0	0	0	0	0	0	0	0	0	0	0	NA	NA	FALSE
10_58953586	10	58953586	4	intronic/intergenic	ZWINT	non-cancer	4	-832589	FALSE	FALSE	NA	NA	NA	FALSE	FALSE	FALSE	FALSE	SBS10a_S	30.53	SBS61_S	30.27	SBS62_S	17.29	0.453993	4	26096	0.133971	0.896452	4	584	0.054537	0.043246	4.53128	FALSE	NA	0	0	0	0	0	0	0	0	0	0	0	green	NA	FALSE
13_63875785	13	63875785	4	intronic/intergenic	AL445989.1	non-cancer	5	-445149	FALSE	FALSE	NA	NA	SINE	TRUE	FALSE	FALSE	FALSE	SBS17b_P	94.22	SBS28_P	3.54	SBS17a_P	1.47	1.04574	4	64648	0.043345	-0.252182	1	824	NA	0.043345	4.52798	FALSE	NA	0	0	0	0	0	0	0	0	0	0	0	NA	NA	FALSE
10_71399181	10	71399181	7	intronic/intergenic	C10orf35	non-cancer	3	8788	FALSE	FALSE	NA	NA	NA	FALSE	FALSE	FALSE	FALSE	SBS17b_P	36	SBS28_P	19.27	SBS17a_P	12.06	0.775344	7	426	0.014904	-0.53873	2	590	0.498355	0.043841	4.51157	FALSE	NA	86	1	1	84	0	0	0	0	0	0	0	green	NA	FALSE
7_117334458	7	117334458	4	intronic/intergenic	CTTNBP2	non-cancer	0	179011	FALSE	FALSE	NA	stem	LINE	TRUE	FALSE	FALSE	FALSE	SBS61_S	41.01	SBS62_S	22.35	SBS10a_S	17.19	0.669636	4	3079	0.10807	-0.608407	4	491	0.068787	0.043872	4.51056	FALSE	NA	0	0	0	0	0	0	0	0	0	0	0	green	NA	FALSE
10_23713280	10	23713280	4	intronic/intergenic	OTUD1	non-cancer	2	-15107	TRUE	FALSE	NA	NA	SINE	TRUE	FALSE	FALSE	FALSE	SBS64_P	20.58	SBS8_P	14.55	SBS73_S	6.61	0.86949	4	4873	0.017093	-0.580581	4	578	0.437001	0.044049	4.50476	FALSE	NA	0	0	0	0	0	0	0	0	0	0	0	NA	NA	FALSE
3_163768178	3	163768178	4	intronic/intergenic	SI	non-cancer	6	1025622	TRUE	FALSE	NA	NA	SINE	TRUE	FALSE	FALSE	FALSE	SBS17b_P	45.8	SBS17a_P	22.98	SBS12_P	7.51	0.57122	4	36866	0.044225	NA	0	453	NA	0.044225	4.49899	FALSE	NA	0	0	0	0	0	0	0	0	0	0	0	NA	NA	FALSE
1_241202877	1	241202877	4	intronic/intergenic	RGS7	unclassified cancer	0	316199	TRUE	FALSE	NA	NA	LTR	TRUE	FALSE	FALSE	FALSE	SBS12_P	11.92	SBS17b_P	11.64	SBS79_S	9.55	0.742775	4	7480	0.012024	-0.132996	4	432	0.625277	0.044287	4.49698	FALSE	NA	0	0	0	0	0	0	0	0	0	0	0	NA	NA	FALSE
6_54065416	6	54065416	5	intronic/intergenic	TINAG	non-cancer	1	-107448	TRUE	FALSE	NA	NA	Simple_repeat	TRUE	FALSE	FALSE	FALSE	SBS63_S	19.84	SBS6_S	15.6	SBS17b_P	12.14	0.64209	5	4774	0.084182	-0.373383	5	560	0.090208	0.044655	4.48503	FALSE	NA	0	0	0	0	0	0	0	0	0	0	0	NA	NA	FALSE
6_160166484	6	160166484	4	intronic/intergenic	WTAP	non-cancer	2	9186	FALSE	FALSE	NA	NA	NA	FALSE	TRUE	FALSE	FALSE	SBS64_P	17.06	SBS68_P	10.62	SBS71_P	10.37	0.587982	4	100	0.044682	NA	0	585	NA	0.044682	4.48417	FALSE	NA	0	0	0	0	0	0	0	0	0	0	0	NA	NA	FALSE
3_144746013	3	144746013	4	intronic/intergenic	AC107021.1	non-cancer	1	-1036367	FALSE	FALSE	NA	NA	LTR	TRUE	FALSE	FALSE	FALSE	SBS17b_P	89.18	SBS17a_P	9.08	SBS28_P	0.6	0.824564	4	17520	0.044749	NA	0	968	NA	0.044749	4.48199	FALSE	NA	0	0	0	0	0	0	0	0	0	0	0	NA	NA	FALSE
14_46665798	14	46665798	4	intronic/intergenic	RPL10L	non-cancer	1	455141	FALSE	FALSE	NA	NA	NA	FALSE	FALSE	FALSE	FALSE	SBS17b_P	96.46	SBS28_P	2.16	SBS17a_P	0.79	0.69896	4	19596	0.044759	NA	0	611	NA	0.044759	4.48166	FALSE	NA	0	0	0	0	0	0	0	0	0	0	0	NA	NA	FALSE
14_42554895	14	42554895	7	intronic/intergenic	LRFN5	non-cancer	6	199066	FALSE	FALSE	NA	NA	LINE	TRUE	FALSE	FALSE	FALSE	SBS17b_P	70.68	SBS17a_P	22	SBS28_P	2.01	0.624228	7	49417	0.099255	1.06977	2	582	0.076789	0.044791	4.48066	FALSE	NA	0	0	0	0	0	0	0	0	0	0	0	green	NA	FALSE
9_82567662	9	82567662	5	intronic/intergenic	TLE4	non-cancer	4	379956	FALSE	FALSE	NA	NA	NA	FALSE	FALSE	FALSE	FALSE	SBS17b_P	74.64	SBS17a_P	19.71	SBS28_P	2.4	0.830239	5	23984	0.022234	0.316459	2	604	0.342799	0.044791	4.48064	FALSE	NA	1	1	0	0	0	0	0	0	0	0	0	NA	NA	FALSE
12_21833495	12	21833495	5	intronic/intergenic	LDHB	non-cancer	2	-25890	FALSE	FALSE	NA	NA	NA	FALSE	FALSE	FALSE	FALSE	SBS17b_P	69.83	SBS17a_P	11.55	SBS61_S	8.01	0.212083	5	738	0.389279	2.22838	2	551	0.019584	0.0448	4.48036	FALSE	NA	76	1	1	74	0	0	0	0	0	0	0	NA	NA	FALSE
2_221651259	2	221651259	4	intronic/intergenic	EPHA4	non-cancer	1	785709	FALSE	FALSE	NA	NA	LTR	TRUE	FALSE	FALSE	FALSE	SBS17b_P	76.56	SBS17a_P	14	SBS12_P	4.19	0.928112	4	17422	0.044918	NA	0	575	NA	0.044918	4.47657	FALSE	NA	0	0	0	0	0	0	0	0	0	0	0	NA	NA	FALSE
3_192440410	3	192440410	4	intronic/intergenic	FGF12	non-cancer	3	4572	FALSE	FALSE	NA	NA	NA	FALSE	FALSE	FALSE	FALSE	SBS17b_P	47.6	SBS17a_P	46.03	SBS12_P	1.79	0.632689	4	9972	0.045032	NA	0	476	NA	0.045032	4.47292	FALSE	NA	0	0	0	0	0	0	0	0	0	0	0	NA	NA	FALSE
11_37913451	11	37913451	4	intronic/intergenic	C11orf74	non-cancer	5	1281797	FALSE	FALSE	NA	NA	LTR	TRUE	FALSE	FALSE	FALSE	SBS17b_P	69	SBS17a_P	15.95	SBS28_P	5.42	0.74783	4	28614	0.045146	NA	0	630	NA	0.045146	4.46926	FALSE	NA	0	0	0	0	0	0	0	0	0	0	0	NA	NA	FALSE
5_45060067	5	45060067	4	intronic/intergenic	MRPS30	non-cancer	5	251002	FALSE	FALSE	NA	NA	NA	FALSE	FALSE	FALSE	FALSE	SBS61_S	49.66	SBS66_S	14.22	SBS63_S	12.67	0.329871	4	11576	0.26611	0.962368	4	541	0.028918	0.045149	4.46915	FALSE	NA	0	0	0	0	0	0	0	0	0	0	0	green	NA	FALSE
13_54123411	13	54123411	4	intronic/intergenic	OLFM4	non-cancer	4	520439	FALSE	FALSE	NA	NA	LINE	TRUE	FALSE	FALSE	FALSE	SBS17b_P	63.44	SBS7c_S	8.18	SBS65_S	7.6	0.839267	4	37690	0.042021	-0.321879	2	559	0.18468	0.045466	4.45906	FALSE	NA	0	0	0	0	0	0	0	0	0	0	0	NA	NA	FALSE
10_55401014	10	55401014	4	intronic/intergenic	MBL2	non-cancer	1	-869619	FALSE	FALSE	NA	NA	DNA	TRUE	FALSE	FALSE	FALSE	SBS17b_P	91.54	SBS28_P	5.16	SBS17a_P	1.45	0.88578	4	14851	0.213108	1.2996	2	570	0.03645	0.045502	4.45791	FALSE	NA	0	0	0	0	0	0	0	0	0	0	0	NA	NA	FALSE
8_84760997	8	84760997	4	intronic/intergenic	RALYL	non-cancer	0	-336237	FALSE	FALSE	NA	NA	NA	FALSE	FALSE	FALSE	FALSE	SBS17b_P	54.96	SBS17a_P	12.67	SBS9_P	9.75	0.564025	4	33709	0.045931	NA	0	462	NA	0.045931	4.44439	FALSE	NA	0	0	0	0	0	0	0	0	0	0	0	NA	NA	FALSE
10_85046219	10	85046219	5	intronic/intergenic	GHITM	non-cancer	1	-855038	FALSE	FALSE	NA	NA	LTR	TRUE	FALSE	FALSE	FALSE	SBS17b_P	95.65	SBS28_P	2.86	SBS17a_P	1.11	0.4409	5	16932	0.045994	NA	0	572	NA	0.045994	4.4424	FALSE	NA	0	0	0	0	0	0	0	0	0	0	0	NA	NA	FALSE
4_75506850	4	75506850	5	intronic/intergenic	AREGB	non-cancer	2	26011	FALSE	FALSE	NA	NA	SINE	TRUE	FALSE	FALSE	FALSE	SBS62_S	41.52	SBS61_S	27.74	SBS1_P	14.28	0.434297	5	1101	0.068077	-0.344874	4	954	0.116018	0.046134	4.43802	FALSE	NA	0	0	0	0	0	0	0	0	0	0	0	green	NA	FALSE
13_62276541	13	62276541	5	intronic/intergenic	PCDH20	non-cancer	1	-287250	FALSE	FALSE	NA	NA	LINE	TRUE	FALSE	FALSE	FALSE	SBS17b_P	95.78	SBS28_P	1.14	SBS17a_P	0.95	0.687278	5	30943	0.046269	NA	0	542	NA	0.046269	4.43382	FALSE	NA	0	0	0	0	0	0	0	0	0	0	0	NA	NA	FALSE
5_99627175	5	99627175	5	intronic/intergenic	FAM174A	non-cancer	1	-244060	FALSE	FALSE	NA	NA	LINE	TRUE	TRUE	FALSE	FALSE	SBS17b_P	88.37	SBS17a_P	4.96	SBS28_P	4.31	0.51608	5	13818	0.046418	NA	0	595	NA	0.046418	4.42918	FALSE	NA	0	0	0	0	0	0	0	0	0	0	0	NA	NA	FALSE
7_126744330	7	126744330	9	intronic/intergenic	GRM8	non-cancer	3	138928	TRUE	FALSE	NA	loop	NA	FALSE	FALSE	FALSE	FALSE	SBS64_P	20.23	SBS22_P	11.13	SBS71_P	7.98	-0.48914	9	21244	0.949004	1.29747	5	496	0.008431	0.046631	4.42256	FALSE	NA	0	0	0	0	0	0	0	0	0	0	0	green	NA	FALSE
1_211203420	1	211203420	4	intronic/intergenic	KCNH1	non-cancer	2	103867	FALSE	FALSE	NA	NA	LINE	TRUE	FALSE	FALSE	FALSE	SBS62_S	25.34	SBS1_P	16.33	SBS61_S	14.26	0.029548	4	5618	0.637149	1.61291	3	463	0.012583	0.046711	4.42011	FALSE	NA	0	0	0	0	0	0	0	0	0	0	0	NA	NA	FALSE
3_10335376	3	10335376	4	intronic/intergenic	GHRL	non-cancer	0	-779	FALSE	FALSE	NA	NA	DNA	TRUE	FALSE	FALSE	FALSE	SBS62_S	60.33	SBS61_S	25.11	SBS63_S	6.28	0.679342	4	158	0.091273	-0.8887	4	548	0.087841	0.046711	4.42009	FALSE	NA	0	0	0	0	0	0	0	0	0	0	0	yellow	NA	FALSE
1_189615586	1	189615586	4	intronic/intergenic	BRINP3	non-cancer	2	808434	FALSE	FALSE	NA	NA	LINE	TRUE	FALSE	FALSE	FALSE	SBS17b_P	47.53	SBS17a_P	26.84	SBS63_S	13.18	0.569805	4	59613	0.046923	-0.335608	1	449	NA	0.046923	4.41357	FALSE	NA	2	0	0	2	0	0	0	0	0	0	0	NA	NA	FALSE
21_30018294	21	30018294	4	intronic/intergenic	N6AMT1	non-cancer	0	239373	FALSE	FALSE	NA	NA	NA	FALSE	FALSE	FALSE	FALSE	SBS61_S	37.92	SBS10a_S	24.38	SBS66_S	14.35	0.992179	4	9681	0.118205	-1.15574	4	622	0.068214	0.046932	4.4133	FALSE	NA	0	0	0	0	0	0	0	0	0	0	0	NA	NA	FALSE
15_98038985	15	98038985	6	intronic/intergenic	LINC00923	non-cancer	2	378530	FALSE	FALSE	NA	NA	NA	FALSE	FALSE	FALSE	FALSE	SBS17b_P	84.54	SBS28_P	5.6	SBS63_S	3.88	-0.022311	6	8156	0.52422	-0.65238	3	609	0.015414	0.047015	4.41073	FALSE	NA	0	0	0	0	0	0	0	0	0	0	0	green	NA	FALSE
6_82407601	6	82407601	4	intronic/intergenic	FAM46A	non-cancer	2	54890	FALSE	FALSE	NA	NA	NA	FALSE	FALSE	FALSE	FALSE	SBS62_S	36.02	SBS61_S	26	SBS4_P	14.09	0.416341	4	2711	0.065288	0.547675	4	575	0.124265	0.047171	4.40595	FALSE	NA	3	1	0	2	0	0	0	0	0	0	0	NA	NA	FALSE
10_23886732	10	23886732	4	intronic/intergenic	OTUD1	non-cancer	1	158345	FALSE	FALSE	NA	NA	LINE	TRUE	FALSE	FALSE	FALSE	SBS17b_P	84.7	SBS28_P	4.65	SBS9_P	4.04	0.539777	4	4873	0.047261	NA	0	578	NA	0.047261	4.40322	FALSE	NA	0	0	0	0	0	0	0	0	0	0	0	NA	NA	FALSE
1_240217607	1	240217607	4	intronic/intergenic	FMN2	non-cancer	1	-37803	FALSE	FALSE	NA	NA	LTR	TRUE	FALSE	FALSE	FALSE	SBS17b_P	80.55	SBS28_P	11.02	SBS30_P	1.91	0.508312	4	4602	0.047498	NA	0	428	NA	0.047498	4.39597	FALSE	NA	1	0	0	1	0	0	0	0	0	0	0	NA	NA	FALSE
3_22656439	3	22656439	4	intronic/intergenic	UBE2E2	non-cancer	1	-593752	FALSE	FALSE	NA	NA	NA	FALSE	FALSE	FALSE	FALSE	SBS17b_P	62.51	SBS17a_P	27.21	SBS28_P	6.17	0.488352	4	12484	0.047578	NA	0	554	NA	0.047578	4.39357	FALSE	NA	0	0	0	0	0	0	0	0	0	0	0	NA	NA	FALSE
10_133600935	10	133600935	4	intronic/intergenic	AL450307.1	non-cancer	3	7440	FALSE	FALSE	NA	NA	NA	FALSE	FALSE	FALSE	FALSE	SBS17b_P	65.35	SBS17a_P	11.19	SBS61_S	10.01	0.246088	4	3038	0.399391	-0.507387	2	943	0.020729	0.047968	4.38178	FALSE	NA	0	0	0	0	0	0	0	0	0	0	0	NA	NA	FALSE
2_71204529	2	71204529	6	intronic/intergenic	ANKRD53	non-cancer	1	-1247	FALSE	FALSE	NA	loop	LTR	TRUE	FALSE	FALSE	FALSE	SBS2_P	49.68	SBS13_P	39.23	SBS30_P	2.9	0.56662	6	166	0.110745	1.52272	4	591	0.074802	0.047992	4.38105	FALSE	NA	90	0	0	90	0	0	0	0	0	0	0	NA	NA	TRUE
6_66160414	6	66160414	6	intronic/intergenic	EYS	non-cancer	1	44889	FALSE	FALSE	NA	NA	LTR	TRUE	FALSE	FALSE	FALSE	SBS17b_P	81.86	SBS28_P	7.58	SBS39_P	2.69	0.602159	6	53007	0.048139	2.10813	1	535	NA	0.048139	4.37666	FALSE	NA	0	0	0	0	0	0	0	0	0	0	0	green	NA	FALSE
11_116159425	11	116159425	4	intronic/intergenic	BUD13	non-cancer	1	484255	FALSE	FALSE	NA	NA	NA	FALSE	FALSE	FALSE	FALSE	SBS17b_P	79.5	SBS17a_P	10.49	SBS28_P	2.86	0.631743	4	5508	0.048166	-0.439139	1	615	NA	0.048166	4.37585	FALSE	NA	0	0	0	0	0	0	0	0	0	0	0	NA	NA	FALSE
14_69134629	14	69134629	5	intronic/intergenic	ZFP36L1	non-cancer	6	128382	FALSE	FALSE	NA	loop	NA	FALSE	FALSE	FALSE	FALSE	SBS2_P	50.39	SBS13_P	48.24	SBS5_P	0.54	1.36215	5	3292	0.102602	-0.791346	3	590	0.081585	0.048408	4.3686	FALSE	NA	6	1	0	5	0	0	0	0	0	0	0	NA	NA	FALSE
3_87063826	3	87063826	4	intronic/intergenic	VGLL3	non-cancer	3	-23933	FALSE	FALSE	NA	NA	LINE	TRUE	FALSE	FALSE	FALSE	SBS62_S	34.98	SBS61_S	27.83	SBS10a_S	16.3	0.347743	4	19130	0.292336	0.64062	4	564	0.028696	0.048495	4.36601	FALSE	NA	0	0	0	0	0	0	0	0	0	0	0	green	NA	FALSE
12_17553576	12	17553576	4	intronic/intergenic	RERGL	non-cancer	1	689498	FALSE	FALSE	NA	NA	NA	FALSE	TRUE	FALSE	FALSE	SBS1_P	56.41	SBS18_P	18.17	SBS64_P	11.37	0.695845	4	12760	0.048609	-0.536047	1	552	NA	0.048609	4.36264	FALSE	NA	1	0	0	0	0	1	0	0	0	0	0	NA	NA	FALSE
2_139747368	2	139747368	5	intronic/intergenic	NXPH2	non-cancer	1	-209557	FALSE	FALSE	NA	NA	DNA	TRUE	FALSE	FALSE	FALSE	SBS17b_P	69.54	SBS17a_P	24.19	SBS28_P	4.24	0.509874	5	34686	0.048848	NA	0	577	NA	0.048848	4.35557	FALSE	NA	0	0	0	0	0	0	0	0	0	0	0	NA	NA	FALSE
5_30412026	5	30412026	4	intronic/intergenic	CDH6	non-cancer	2	-855555	FALSE	FALSE	NA	stem	NA	FALSE	TRUE	FALSE	FALSE	SBS61_S	47.91	SBS62_S	27.42	SBS63_S	11.5	0.733138	4	45632	0.05077	0.3583	4	508	0.166786	0.048872	4.35485	FALSE	NA	0	0	0	0	0	0	0	0	0	0	0	green	NA	FALSE
7_54540675	7	54540675	4	intronic/intergenic	VSTM2A	non-cancer	2	-69749	TRUE	FALSE	NA	NA	NA	FALSE	FALSE	FALSE	FALSE	SBS39_P	13.98	SBS8_P	9.68	SBS68_P	9.13	1.72444	4	15655	0.023545	-0.168172	2	498	0.359764	0.048886	4.35444	FALSE	NA	0	0	0	0	0	0	0	0	0	0	0	NA	NA	FALSE
1_80175653	1	80175653	4	intronic/intergenic	ELTD1	non-cancer	1	-703314	FALSE	FALSE	NA	NA	LINE	TRUE	FALSE	FALSE	FALSE	SBS17b_P	41.75	SBS17a_P	30.61	SBS63_S	13.18	1.34267	4	25165	0.04893	1.2205	1	591	NA	0.04893	4.35313	FALSE	NA	0	0	0	0	0	0	0	0	0	0	0	NA	NA	FALSE
13_62063418	13	62063418	4	intronic/intergenic	PCDH20	non-cancer	4	-74127	FALSE	FALSE	NA	NA	NA	FALSE	FALSE	FALSE	FALSE	SBS17b_P	85.97	SBS17a_P	11.65	SBS28_P	0.84	0.486177	4	30943	0.049055	NA	0	542	NA	0.049055	4.34947	FALSE	NA	0	0	0	0	0	0	0	0	0	0	0	NA	NA	FALSE
3_165560096	3	165560096	4	intronic/intergenic	BCHE	non-cancer	4	-4888	FALSE	FALSE	NA	NA	LINE	TRUE	FALSE	FALSE	FALSE	SBS17b_P	90.15	SBS17a_P	8.54	SBS28_P	0.78	1.01854	4	20143	0.049118	-0.440668	1	489	NA	0.049118	4.34761	FALSE	NA	0	0	0	0	0	0	0	0	0	0	0	NA	NA	FALSE
21_22262938	21	22262938	4	intronic/intergenic	NCAM2	non-cancer	3	-107944	FALSE	FALSE	NA	NA	LTR	TRUE	FALSE	FALSE	FALSE	SBS17b_P	94.44	SBS28_P	1.31	SBS12_P	1.23	1.30855	4	71684	0.049175	-0.74269	1	588	NA	0.049175	4.34592	FALSE	NA	0	0	0	0	0	0	0	0	0	0	0	NA	NA	FALSE
18_48591919	18	48591919	5	protein-coding	SMAD4	tsg	16	NA	FALSE	FALSE	NA	NA	NA	FALSE	FALSE	FALSE	TRUE	SBS1_P	44.24	SBS74_S	9.59	SBS15_S	9.05	0.057709	5	57	0.242519	1.59013	2	562	0.035196	0.049196	4.34531	TRUE	604	0	0	0	0	0	0	0	0	0	0	0	NA	NA	FALSE
2_117829254	2	117829254	4	intronic/intergenic	DDX18	non-cancer	4	-743100	FALSE	FALSE	NA	NA	LTR	TRUE	FALSE	FALSE	FALSE	SBS1_P	77.36	SBS13_P	5.59	SBS70_P	4.07	1.36598	3	29874	0.01545	0.600082	3	578	0.55311	0.049243	4.34395	FALSE	NA	1	0	1	0	0	0	0	0	0	0	0	NA	NA	FALSE
9_103116714	9	103116714	4	intronic/intergenic	TEX10	non-cancer	0	-2011	FALSE	FALSE	NA	NA	LINE	TRUE	FALSE	FALSE	FALSE	SBS62_S	55.35	SBS61_S	28.91	SBS10a_S	11.52	0.815734	4	1080	0.025323	0.33912	4	593	0.337871	0.049292	4.3425	FALSE	NA	1	0	1	0	0	0	0	0	0	0	0	yellow	NA	FALSE
19_29185100	19	29185100	6	intronic/intergenic	UQCRFS1	non-cancer	3	518925	FALSE	FALSE	NA	NA	LINE	TRUE	FALSE	FALSE	FALSE	SBS17b_P	85.74	SBS17a_P	8.48	SBS28_P	3.5	0.574686	6	37259	0.037361	0.092727	2	562	0.229392	0.04936	4.34051	FALSE	NA	0	0	0	0	0	0	0	0	0	0	0	green	NA	FALSE
5_31055739	5	31055739	4	intronic/intergenic	CDH6	non-cancer	3	-211842	TRUE	FALSE	NA	NA	LTR	TRUE	TRUE	FALSE	FALSE	SBS17b_P	54.6	SBS28_P	33.19	SBS17a_P	9.86	1.11307	4	45632	0.049371	-0.524893	1	508	NA	0.049371	4.34018	FALSE	NA	0	0	0	0	0	0	0	0	0	0	0	NA	NA	FALSE
12_73521754	12	73521754	4	intronic/intergenic	TRHDE	non-cancer	5	855195	FALSE	FALSE	NA	NA	NA	FALSE	FALSE	FALSE	FALSE	SBS17b_P	81	SBS17a_P	15.83	SBS12_P	0.85	0.784475	4	20750	0.049377	NA	0	548	NA	0.049377	4.34002	FALSE	NA	2	0	1	0	1	0	0	0	0	0	0	NA	NA	FALSE
8_88303615	8	88303615	4	intronic/intergenic	CNBD1	unclassified cancer	2	424891	FALSE	FALSE	NA	NA	NA	FALSE	FALSE	FALSE	FALSE	SBS17b_P	58.86	SBS17a_P	27.37	SBS12_P	3.06	1.00243	4	11489	0.049435	-0.377964	1	464	NA	0.049435	4.33833	FALSE	NA	0	0	0	0	0	0	0	0	0	0	0	NA	NA	FALSE
1_142605088	1	142605088	4	intronic/intergenic	PPIAL4G	non-cancer	5	1162760	FALSE	FALSE	NA	NA	LTR	TRUE	TRUE	FALSE	FALSE	SBS17b_P	94.36	SBS28_P	4.22	SBS17a_P	0.93	0.375631	4	3409	0.04944	0.64927	1	531	NA	0.04944	4.33818	FALSE	NA	1	1	0	0	0	0	0	0	0	0	0	NA	NA	FALSE
3_163490888	3	163490888	4	intronic/intergenic	SI	non-cancer	4	1302912	FALSE	FALSE	NA	NA	LINE	TRUE	FALSE	FALSE	FALSE	SBS17b_P	57.63	SBS17a_P	21.51	SBS39_P	4.49	0.826384	4	36866	0.049618	-0.686893	1	453	NA	0.049618	4.33299	FALSE	NA	2	2	0	0	0	0	0	0	0	0	0	NA	NA	FALSE
11_37929378	11	37929378	4	intronic/intergenic	C11orf74	non-cancer	2	1297724	FALSE	FALSE	NA	NA	LTR	TRUE	FALSE	FALSE	FALSE	SBS17b_P	75.23	SBS17a_P	22.5	SBS28_P	0.64	-0.272825	4	28614	0.733049	-1.12802	3	630	0.011769	0.049631	4.33263	FALSE	NA	0	0	0	0	0	0	0	0	0	0	0	NA	NA	FALSE
4_33486197	4	33486197	4	intronic/intergenic	ARAP2	non-cancer	3	2744911	FALSE	FALSE	NA	NA	NA	FALSE	FALSE	FALSE	FALSE	SBS17b_P	67.13	SBS17a_P	26.54	SBS28_P	1.82	0.640068	4	48581	0.04971	NA	0	640	NA	0.04971	4.33031	FALSE	NA	0	0	0	0	0	0	0	0	0	0	0	NA	NA	FALSE
2_127179763	2	127179763	4	intronic/intergenic	GYPC	non-cancer	2	-234077	FALSE	FALSE	NA	NA	LINE	TRUE	FALSE	FALSE	FALSE	SBS17b_P	73.24	SBS39_P	10.69	SBS8_P	9.93	0.503845	4	25218	0.207276	1.81828	2	575	0.042042	0.050044	4.32065	FALSE	NA	0	0	0	0	0	0	0	0	0	0	0	NA	NA	FALSE
6_102577170	6	102577170	6	intronic/intergenic	GRIK2	non-cancer	3	730016	FALSE	FALSE	NA	NA	DNA	TRUE	FALSE	FALSE	FALSE	SBS17b_P	77.76	SBS17a_P	5	SBS28_P	3.13	0.711309	6	35058	0.050208	0.005489	1	544	NA	0.050208	4.31593	FALSE	NA	0	0	0	0	0	0	0	0	0	0	0	green	NA	FALSE
4_13745563	4	13745563	4	intronic/intergenic	BOD1L1	non-cancer	3	-116352	FALSE	FALSE	NA	NA	LINE	TRUE	FALSE	FALSE	FALSE	SBS17b_P	97.86	SBS28_P	0.81	SBS17a_P	0.69	0.607204	4	8427	0.050823	NA	0	629	NA	0.050823	4.29836	FALSE	NA	0	0	0	0	0	0	0	0	0	0	0	NA	NA	FALSE
5_152688463	5	152688463	4	intronic/intergenic	GRIA1	non-cancer	1	-181986	FALSE	FALSE	NA	NA	LINE	TRUE	FALSE	FALSE	FALSE	SBS17b_P	93.1	SBS28_P	4.05	SBS17a_P	0.94	0.656779	4	12275	0.050833	-0.256087	1	565	NA	0.050833	4.29809	FALSE	NA	0	0	0	0	0	0	0	0	0	0	0	NA	NA	FALSE
6_21565861	6	21565861	4	intronic/intergenic	SOX4	non-cancer	0	-28905	FALSE	FALSE	NA	loop	LINE	TRUE	FALSE	FALSE	FALSE	SBS62_S	46	SBS61_S	37.5	SBS10a_S	7.91	-0.312755	4	7329	0.750262	1.9135	4	536	0.01184	0.050842	4.29783	FALSE	NA	0	0	0	0	0	0	0	0	0	0	0	green	NA	FALSE
2_6049287	2	6049287	5	intronic/intergenic	FLJ30594	non-cancer	2	-62770	FALSE	FALSE	NA	NA	NA	FALSE	FALSE	FALSE	FALSE	SBS17b_P	70.65	SBS17a_P	19.4	SBS28_P	4.57	0.764835	5	9568	0.050882	NA	0	946	NA	0.050882	4.29669	FALSE	NA	0	0	0	0	0	0	0	0	0	0	0	NA	NA	FALSE
5_27736401	5	27736401	4	intronic/intergenic	CDH9	non-cancer	1	-747961	FALSE	FALSE	NA	NA	NA	FALSE	FALSE	FALSE	FALSE	SBS62_S	61.25	SBS61_S	26.08	SBS10a_S	6.79	0.99781	4	76086	0.039572	-0.246622	4	494	0.225108	0.05096	4.29448	FALSE	NA	0	0	0	0	0	0	0	0	0	0	0	green	NA	FALSE
18_66069026	18	66069026	4	intronic/intergenic	TMX3	non-cancer	3	313192	FALSE	FALSE	NA	NA	LTR	TRUE	FALSE	FALSE	FALSE	SBS17b_P	76.1	SBS61_S	10.01	SBS63_S	4.38	0.070473	4	10503	0.237365	1.55083	2	586	0.03767	0.051119	4.28998	FALSE	NA	0	0	0	0	0	0	0	0	0	0	0	NA	NA	FALSE
9_14023398	9	14023398	4	intronic/intergenic	NFIB	unclassified cancer	1	375232	FALSE	FALSE	NA	NA	LINE	TRUE	FALSE	FALSE	FALSE	SBS73_S	25.54	SBS26_S	16.77	SBS68_P	15.41	0.888231	4	5593	0.012829	-0.03097	4	562	0.69791	0.051174	4.28844	FALSE	NA	1	0	0	1	0	0	0	0	0	0	0	NA	NA	FALSE
4_153247289	4	153247289	4	protein-coding	FBXW7	tsg	0	NA	FALSE	FALSE	NA	NA	NA	FALSE	FALSE	FALSE	FALSE	SBS1_P	39.87	SBS39_P	23.37	SBS5_P	11.16	1.14601	4	29	0.017522	-0.274576	4	624	0.511433	0.051212	4.28736	TRUE	505	2	1	0	1	0	0	0	0	0	0	0	NA	NA	FALSE
11_87345967	11	87345967	4	intronic/intergenic	RAB38	non-cancer	1	562635	FALSE	FALSE	NA	NA	NA	FALSE	TRUE	FALSE	FALSE	SBS62_S	35.31	SBS61_S	25.75	SBS1_P	22.74	0.547608	4	6610	0.036837	0.689134	4	615	0.243832	0.05131	4.2846	FALSE	NA	0	0	0	0	0	0	0	0	0	0	0	NA	NA	FALSE
4_5415070	4	5415070	5	intronic/intergenic	C4orf6	non-cancer	2	-111988	FALSE	FALSE	NA	NA	LTR	TRUE	TRUE	FALSE	FALSE	SBS17b_P	85.15	SBS28_P	6.37	SBS39_P	2.06	0.77768	5	3850	0.026868	-0.279942	3	643	0.334781	0.051371	4.28291	FALSE	NA	0	0	0	0	0	0	0	0	0	0	0	NA	NA	FALSE
12_40911094	12	40911094	4	intronic/intergenic	MUC19	non-cancer	1	123844	FALSE	FALSE	NA	NA	LINE	TRUE	TRUE	FALSE	FALSE	SBS17b_P	61.37	SBS28_P	18.6	SBS9_P	10.02	0.54749	4	4789	0.051386	-0.194271	1	498	NA	0.051386	4.28247	FALSE	NA	0	0	0	0	0	0	0	0	0	0	0	NA	NA	FALSE
12_86990722	12	86990722	7	intronic/intergenic	MGAT4C	non-cancer	1	-568760	FALSE	FALSE	NA	NA	LTR	TRUE	FALSE	FALSE	FALSE	SBS17b_P	79.11	SBS61_S	5.72	SBS17a_P	3.13	0.430707	7	17842	0.051439	-0.319785	1	533	NA	0.051439	4.281	FALSE	NA	0	0	0	0	0	0	0	0	0	0	0	green	NA	FALSE
2_140179341	2	140179341	4	intronic/intergenic	NXPH2	non-cancer	2	-641530	FALSE	FALSE	NA	NA	NA	FALSE	FALSE	FALSE	FALSE	SBS17b_P	63.4	SBS17a_P	26.23	SBS12_P	2.72	0.507603	4	34686	0.051488	NA	0	577	NA	0.051488	4.27961	FALSE	NA	0	0	0	0	0	0	0	0	0	0	0	NA	NA	FALSE
17_7577610	17	7577610	4	splice-site	TP53	tsg	40	NA	FALSE	FALSE	NA	NA	NA	FALSE	FALSE	TRUE	TRUE	SBS12_P	36.64	SBS39_P	22.57	SBS16_P	11.2	0.964237	4	15	0.197247	-0.97508	2	349	0.046015	0.051754	4.27217	TRUE	387	0	0	0	0	0	0	0	0	0	0	0	NA	0	FALSE
8_138184408	8	138184408	4	intronic/intergenic	FAM135B	unclassified cancer	5	1195818	FALSE	FALSE	NA	NA	NA	FALSE	FALSE	FALSE	FALSE	SBS17b_P	83.05	SBS17a_P	6.42	SBS28_P	3.63	0.780009	4	35007	0.051814	-0.736724	1	418	NA	0.051814	4.27051	FALSE	NA	0	0	0	0	0	0	0	0	0	0	0	NA	NA	FALSE
3_180463616	3	180463616	4	intronic/intergenic	CCDC39	non-cancer	2	2453	FALSE	FALSE	NA	NA	NA	FALSE	FALSE	FALSE	FALSE	SBS17b_P	82.53	SBS17a_P	11.62	SBS28_P	5.02	0.404179	4	2691	0.051844	NA	0	487	NA	0.051844	4.26969	FALSE	NA	0	0	0	0	0	0	0	0	0	0	0	NA	NA	FALSE
5_3915631	5	3915631	5	intronic/intergenic	IRX1	non-cancer	3	319411	FALSE	FALSE	NA	NA	NA	FALSE	FALSE	FALSE	FALSE	SBS17b_P	60.68	SBS17a_P	20.74	SBS12_P	5.78	0.38727	5	25812	0.051939	-0.129353	1	502	NA	0.051939	4.26704	FALSE	NA	0	0	0	0	0	0	0	0	0	0	0	NA	NA	FALSE
18_26030730	18	26030730	5	intronic/intergenic	CDH2	non-cancer	4	-273744	FALSE	FALSE	NA	NA	LTR	TRUE	FALSE	FALSE	FALSE	SBS17b_P	78.34	SBS12_P	3.26	SBS9_P	2.98	0.418296	5	34203	0.052133	0.533385	1	587	NA	0.052133	4.26166	FALSE	NA	0	0	0	0	0	0	0	0	0	0	0	NA	NA	FALSE
13_94984493	13	94984493	4	intronic/intergenic	DCT	non-cancer	3	147016	FALSE	FALSE	NA	NA	NA	FALSE	FALSE	FALSE	FALSE	SBS17b_P	83.55	SBS17a_P	11.15	SBS28_P	3.06	0.528786	4	8274	0.052292	0.474394	1	560	NA	0.052292	4.25726	FALSE	NA	3	1	1	1	0	0	0	0	0	0	0	NA	NA	FALSE
4_34138188	4	34138188	4	intronic/intergenic	ARAP2	non-cancer	4	2092920	FALSE	FALSE	NA	NA	LINE	TRUE	FALSE	FALSE	FALSE	SBS17b_P	57.54	SBS17a_P	24.52	SBS28_P	6.59	0.444774	4	48581	0.216849	-1.11569	2	640	0.04241	0.052319	4.25653	FALSE	NA	0	0	0	0	0	0	0	0	0	0	0	NA	NA	FALSE
11_7196123	11	7196123	4	intronic/intergenic	SYT9	non-cancer	4	-63976	TRUE	FALSE	NA	NA	LINE	TRUE	FALSE	FALSE	FALSE	SBS64_P	24.23	SBS72_P	11.4	SBS8_P	6.72	0.652277	4	2119	0.038806	-0.511569	2	619	0.237068	0.052333	4.25613	FALSE	NA	0	0	0	0	0	0	0	0	0	0	0	NA	NA	FALSE
5_3028853	5	3028853	4	intronic/intergenic	C5orf38	non-cancer	3	276474	FALSE	FALSE	NA	NA	NA	FALSE	FALSE	FALSE	FALSE	SBS17b_P	94.38	SBS28_P	3	SBS39_P	0.58	0.848258	4	8698	0.052448	1.17223	1	503	NA	0.052448	4.25296	FALSE	NA	1	0	1	0	0	0	0	0	0	0	0	NA	NA	FALSE
5_139798726	5	139798726	4	intronic/intergenic	ANKHD1	non-cancer	4	17173	TRUE	FALSE	NA	NA	LINE	TRUE	FALSE	FALSE	FALSE	SBS73_S	23.68	SBS17a_P	10.85	SBS6_S	10.6	1.06943	4	520	0.04163	-0.715855	4	567	0.222042	0.052539	4.25046	FALSE	NA	0	0	0	0	0	0	0	0	0	0	0	NA	NA	FALSE
8_31934231	8	31934231	4	intronic/intergenic	NRG1	tsg	2	437320	FALSE	FALSE	NA	NA	LINE	TRUE	FALSE	FALSE	FALSE	SBS17b_P	85.19	SBS17a_P	12.51	SBS28_P	1.44	0.865311	4	17382	0.052554	1.5983	1	512	NA	0.052554	4.25006	FALSE	NA	0	0	0	0	0	0	0	0	0	0	0	NA	NA	FALSE
8_70576153	8	70576153	4	intronic/intergenic	SULF1	non-cancer	18	99942	FALSE	FALSE	NA	NA	NA	FALSE	FALSE	FALSE	FALSE	SBS17b_P	35.52	SBS28_P	14.22	SBS17a_P	12.92	0.144244	4	11060	0.277375	-0.875959	2	478	0.033365	0.05259	4.24907	FALSE	NA	83	1	1	81	0	0	0	0	0	0	0	NA	NA	FALSE
10_106132138	10	106132138	7	intronic/intergenic	CCDC147	non-cancer	1	18482	TRUE	FALSE	NA	NA	SINE	TRUE	FALSE	FALSE	FALSE	SBS12_P	37.21	SBS39_P	13.06	SBS64_P	7.65	-0.128074	7	1347	0.637506	-0.920315	3	557	0.014539	0.052656	4.24726	FALSE	NA	0	0	0	0	0	0	0	0	0	0	0	green	NA	FALSE
11_29485439	11	29485439	4	intronic/intergenic	KCNA4	non-cancer	1	548786	FALSE	FALSE	NA	NA	NA	FALSE	FALSE	FALSE	FALSE	SBS1_P	65.94	SBS4_P	16.54	SBS5_P	7.53	0.715792	4	17442	0.017172	-0.390212	3	609	0.542137	0.052848	4.242	FALSE	NA	0	0	0	0	0	0	0	0	0	0	0	NA	NA	FALSE
9_81916473	9	81916473	4	intronic/intergenic	TLE4	non-cancer	1	-271233	FALSE	FALSE	NA	NA	NA	FALSE	FALSE	FALSE	FALSE	SBS17b_P	96.02	SBS28_P	1.88	SBS17a_P	1.02	0.587387	4	23984	0.052905	-1.06227	1	604	NA	0.052905	4.24044	TRUE	729	2	1	0	1	0	0	0	0	0	0	0	NA	NA	FALSE
13_68180492	13	68180492	5	intronic/intergenic	PCDH9	non-cancer	2	-377920	FALSE	FALSE	NA	NA	LINE	TRUE	FALSE	FALSE	FALSE	SBS17b_P	77.33	SBS17a_P	9.26	SBS28_P	5.63	-0.000697	5	64135	0.443949	-0.581889	3	545	0.021047	0.053007	4.23767	FALSE	NA	0	0	0	0	0	0	0	0	0	0	0	NA	NA	FALSE
7_22089534	7	22089534	4	intronic/intergenic	CDCA7L	non-cancer	0	-104112	FALSE	FALSE	NA	NA	NA	FALSE	FALSE	FALSE	FALSE	SBS64_P	21.41	SBS1_P	12.77	SBS22_P	11.09	1.20897	4	3757	0.071734	0.343755	3	494	0.13102	0.053264	4.2307	FALSE	NA	2	1	1	0	0	0	0	0	0	0	0	NA	NA	FALSE
2_185850843	2	185850843	9	intronic/intergenic	ZNF804A	non-cancer	2	387156	FALSE	FALSE	NA	NA	LINE	TRUE	FALSE	FALSE	FALSE	SBS17b_P	77.56	SBS17a_P	7.35	SBS28_P	6.69	0.542421	9	22596	0.041482	-0.340928	3	567	0.22796	0.053533	4.22343	FALSE	NA	0	0	0	0	0	0	0	0	0	0	0	green	NA	FALSE
21_10754259	21	10754259	6	intronic/intergenic	TPTE	non-cancer	6	219474	FALSE	FALSE	NA	NA	Satellite	TRUE	TRUE	FALSE	FALSE	SBS17b_P	67.3	SBS28_P	21.54	SBS39_P	2.12	0.21128	6	16734	0.17547	-0.381567	3	511	0.053899	0.053539	4.22325	FALSE	NA	0	0	0	0	0	0	0	0	0	0	0	NA	NA	FALSE
7_9736876	7	9736876	4	intronic/intergenic	NDUFA4	non-cancer	1	1242808	FALSE	FALSE	NA	NA	NA	FALSE	FALSE	FALSE	FALSE	SBS17b_P	73.75	SBS17a_P	11.55	SBS28_P	4.04	0.616454	4	22620	0.054016	1.81683	1	503	NA	0.054016	4.21046	FALSE	NA	0	0	0	0	0	0	0	0	0	0	0	NA	NA	FALSE
1_218243659	1	218243659	5	intronic/intergenic	RRP15	non-cancer	0	-215000	FALSE	FALSE	NA	NA	NA	FALSE	FALSE	FALSE	FALSE	SBS17b_P	68.65	SBS17a_P	8.72	SBS61_S	8.01	0.729166	5	5291	0.054302	1.64996	1	445	NA	0.054302	4.20286	FALSE	NA	0	0	0	0	0	0	0	0	0	0	0	NA	NA	FALSE
8_132702123	8	132702123	4	intronic/intergenic	EFR3A	non-cancer	1	-214437	FALSE	FALSE	NA	NA	NA	FALSE	FALSE	FALSE	FALSE	SBS17b_P	75.05	SBS17a_P	17.26	SBS28_P	6.48	0.660918	4	7617	0.054374	1.51953	1	430	NA	0.054374	4.20093	FALSE	NA	0	0	0	0	0	0	0	0	0	0	0	NA	NA	FALSE
5_85335612	5	85335612	4	intronic/intergenic	COX7C	non-cancer	6	-578261	FALSE	FALSE	NA	NA	SINE	TRUE	FALSE	FALSE	FALSE	SBS64_P	11.77	SBS66_S	11.6	SBS61_S	10.8	1.14398	4	23243	0.021949	-0.022469	3	601	0.439637	0.054431	4.19942	FALSE	NA	0	0	0	0	0	0	0	0	0	0	0	NA	NA	FALSE
4_119925387	4	119925387	5	intronic/intergenic	SYNPO2	non-cancer	1	115195	TRUE	FALSE	NA	loop	NA	FALSE	TRUE	FALSE	FALSE	SBS64_P	25.87	SBS22_P	15.19	SBS39_P	8.15	0.790372	5	1116	0.012167	0.188819	2	638	0.795985	0.054594	4.19512	FALSE	NA	0	0	0	0	0	0	0	0	0	0	0	NA	NA	FALSE
1_52965631	1	52965631	7	intronic/intergenic	ZCCHC11	non-cancer	3	26321	FALSE	FALSE	NA	NA	SINE	TRUE	FALSE	FALSE	FALSE	SBS6_S	30.58	SBS44_S	28.36	SBS30_P	8.92	0.729648	7	627	0.012048	-0.076001	7	586	0.806283	0.05473	4.19152	FALSE	NA	0	0	0	0	0	0	0	0	0	0	0	yellow	NA	FALSE
3_191379723	3	191379723	4	intronic/intergenic	PYDC2	non-cancer	0	200771	FALSE	FALSE	NA	NA	LTR	TRUE	FALSE	FALSE	FALSE	SBS17b_P	63.89	SBS28_P	11.12	SBS17a_P	8.72	0.38417	4	10365	0.054866	NA	0	395	NA	0.054866	4.18795	FALSE	NA	0	0	0	0	0	0	0	0	0	0	0	NA	NA	FALSE
19_29786236	19	29786236	4	intronic/intergenic	UQCRFS1	non-cancer	3	-82211	FALSE	FALSE	NA	NA	LTR	TRUE	FALSE	FALSE	FALSE	SBS17b_P	89.29	SBS28_P	6.05	SBS39_P	1.34	0.449258	4	37259	0.239237	1.14535	2	562	0.040832	0.054983	4.18487	FALSE	NA	0	0	0	0	0	0	0	0	0	0	0	NA	NA	FALSE
18_1244584	18	1244584	5	intronic/intergenic	ADCYAP1	non-cancer	1	339196	FALSE	FALSE	NA	NA	LINE	TRUE	FALSE	FALSE	FALSE	SBS1_P	73.1	SBS64_P	12.24	SBS18_P	2.73	0.29175	5	11616	0.341809	-0.728029	2	581	0.028611	0.055033	4.18356	FALSE	NA	0	0	0	0	0	0	0	0	0	0	0	NA	NA	FALSE
2_77642270	2	77642270	5	intronic/intergenic	LRRTM4	non-cancer	2	106971	FALSE	FALSE	NA	NA	NA	FALSE	FALSE	FALSE	FALSE	SBS17b_P	74.61	SBS61_S	6.67	SBS17a_P	6.08	1.02851	5	31271	0.01885	1.64553	2	565	0.520789	0.055208	4.17898	FALSE	NA	0	0	0	0	0	0	0	0	0	0	0	green	NA	FALSE
18_64786813	18	64786813	4	intronic/intergenic	DSEL	non-cancer	1	395062	FALSE	FALSE	NA	NA	LINE	TRUE	FALSE	FALSE	FALSE	SBS17b_P	60.54	SBS17a_P	18.78	SBS39_P	9	0.492978	4	16837	0.055464	0.346809	1	567	NA	0.055464	4.1723	FALSE	NA	0	0	0	0	0	0	0	0	0	0	0	NA	NA	FALSE
4_63947855	4	63947855	4	intronic/intergenic	TECRL	non-cancer	0	1327214	FALSE	FALSE	NA	NA	LINE	TRUE	FALSE	FALSE	FALSE	SBS61_S	39.19	SBS62_S	23.1	SBS10a_S	18.5	0.611609	4	40677	0.151278	-0.312033	4	642	0.065364	0.055536	4.17044	FALSE	NA	0	0	0	0	0	0	0	0	0	0	0	NA	NA	FALSE
4_126803670	4	126803670	10	intronic/intergenic	FAT4	tsg	2	566103	FALSE	FALSE	NA	NA	LINE	TRUE	FALSE	FALSE	FALSE	SBS17b_P	80.23	SBS17a_P	6.88	SBS61_S	4	0.360579	10	21712	0.133798	-1.20581	4	628	0.073936	0.055556	4.16991	FALSE	NA	0	0	0	0	0	0	0	0	0	0	0	green	NA	FALSE
15_56631836	15	56631836	4	intronic/intergenic	TEX9	non-cancer	1	-25813	FALSE	FALSE	NA	NA	LTR	TRUE	FALSE	FALSE	FALSE	SBS62_S	59.76	SBS61_S	17.32	SBS10a_S	13.13	0.712026	4	692	0.027962	0.420661	4	636	0.354243	0.055615	4.16837	FALSE	NA	1	1	0	0	0	0	0	0	0	0	0	NA	NA	FALSE
20_7701789	20	7701789	4	intronic/intergenic	HAO1	non-cancer	2	219280	FALSE	FALSE	NA	NA	SINE	TRUE	FALSE	FALSE	FALSE	SBS61_S	49.66	SBS66_S	14.22	SBS63_S	12.67	1.53672	4	8943	0.017263	-0.357039	4	536	0.573923	0.055626	4.1681	FALSE	NA	0	0	0	0	0	0	0	0	0	0	0	green	NA	FALSE
7_122771956	7	122771956	4	intronic/intergenic	SLC13A1	non-cancer	0	68044	FALSE	FALSE	NA	NA	NA	FALSE	FALSE	FALSE	FALSE	SBS61_S	37.96	SBS10a_S	33.18	SBS62_S	20.23	0.664529	4	2983	0.18035	-0.576243	4	500	0.054959	0.055646	4.16759	FALSE	NA	0	0	0	0	0	0	0	0	0	0	0	NA	NA	FALSE
11_31303305	11	31303305	4	intronic/intergenic	DCDC1	non-cancer	1	46522	FALSE	FALSE	NA	NA	LTR	TRUE	FALSE	FALSE	FALSE	SBS62_S	42.02	SBS1_P	20.22	SBS61_S	15.37	0.698783	4	5435	0.022141	-0.025324	4	605	0.449063	0.055788	4.16391	FALSE	NA	0	0	0	0	0	0	0	0	0	0	0	NA	NA	FALSE
2_125078970	2	125078970	4	intronic/intergenic	CNTNAP5	non-cancer	1	295742	FALSE	FALSE	NA	NA	SINE	TRUE	FALSE	FALSE	FALSE	SBS17b_P	93.34	SBS71_P	1.69	SBS28_P	1.29	0.220495	4	49332	0.494657	-0.579786	3	560	0.020163	0.055931	4.1602	FALSE	NA	0	0	0	0	0	0	0	0	0	0	0	NA	NA	FALSE
20_53797664	20	53797664	4	intronic/intergenic	DOK5	non-cancer	1	705178	FALSE	FALSE	NA	NA	NA	FALSE	FALSE	FALSE	FALSE	SBS62_S	43.64	SBS61_S	16.58	SBS1_P	16.53	0.945695	4	12807	0.010464	-0.380313	3	495	0.955072	0.056023	4.15785	FALSE	NA	0	0	0	0	0	0	0	0	0	0	0	NA	NA	FALSE
1_39899247	1	39899247	4	intronic/intergenic	KIAA0754	non-cancer	0	22901	FALSE	FALSE	NA	NA	NA	FALSE	FALSE	FALSE	FALSE	SBS62_S	59.66	SBS61_S	25.12	SBS63_S	7.34	1.03683	4	1080	0.019392	-0.067624	4	591	0.516117	0.056091	4.15608	FALSE	NA	0	0	0	0	0	0	0	0	0	0	0	green	NA	FALSE
2_164725247	2	164725247	5	intronic/intergenic	FIGN	non-cancer	1	-133810	FALSE	FALSE	NA	NA	LINE	TRUE	FALSE	FALSE	FALSE	SBS17b_P	62.03	SBS28_P	13.97	SBS17a_P	13	1.11696	5	12721	0.056194	NA	0	563	NA	0.056194	4.15343	FALSE	NA	0	0	0	0	0	0	0	0	0	0	0	NA	NA	FALSE
4_30398429	4	30398429	4	intronic/intergenic	PCDH7	non-cancer	1	-324616	FALSE	FALSE	NA	NA	NA	FALSE	FALSE	FALSE	FALSE	SBS17b_P	84.34	SBS17a_P	12.48	SBS28_P	2.07	1.11959	4	67171	0.05626	1.61969	1	626	NA	0.05626	4.15174	FALSE	NA	5	2	0	3	0	0	0	0	0	0	0	NA	NA	FALSE
13_69184264	13	69184264	4	intronic/intergenic	PCDH9	non-cancer	2	-1381692	FALSE	FALSE	NA	NA	LINE	TRUE	FALSE	FALSE	FALSE	SBS61_S	46.47	SBS10a_S	18.16	SBS62_S	16.11	-0.101526	4	64135	0.64064	0.545095	4	545	0.015718	0.056371	4.14891	FALSE	NA	0	0	0	0	0	0	0	0	0	0	0	green	NA	FALSE
4_23567490	4	23567490	6	intronic/intergenic	PPARGC1A	non-cancer	2	324090	TRUE	FALSE	NA	NA	LINE	TRUE	FALSE	FALSE	FALSE	SBS68_P	15.42	SBS64_P	15.27	SBS22_P	8.84	0.649914	6	9697	0.010206	-0.454414	3	636	0.988745	0.056471	4.14635	FALSE	NA	0	0	0	0	0	0	0	0	0	0	0	green	NA	FALSE
8_57992827	8	57992827	4	intronic/intergenic	IMPAD1	non-cancer	2	-86683	TRUE	FALSE	NA	NA	LINE	TRUE	FALSE	FALSE	FALSE	SBS64_P	17.21	SBS73_S	16.67	SBS5_P	12	0.164675	4	10758	0.424143	0.782336	3	491	0.023843	0.05657	4.14381	FALSE	NA	0	0	0	0	0	0	0	0	0	0	0	NA	NA	FALSE
5_3953571	5	3953571	4	intronic/intergenic	IRX1	non-cancer	2	357351	FALSE	FALSE	NA	NA	LTR	TRUE	FALSE	FALSE	FALSE	SBS17b_P	71.64	SBS17a_P	11.9	SBS28_P	8.5	0.399231	4	25812	0.0566	-0.193072	1	502	NA	0.0566	4.14305	FALSE	NA	0	0	0	0	0	0	0	0	0	0	0	NA	NA	FALSE
8_67451954	8	67451954	4	intronic/intergenic	C8orf46	non-cancer	2	46070	FALSE	FALSE	NA	NA	NA	FALSE	FALSE	FALSE	FALSE	SBS61_S	26.29	SBS10a_S	18.71	SBS36_P	15.84	0.945131	4	670	0.023602	-0.464543	4	487	0.429035	0.056631	4.14226	FALSE	NA	0	0	0	0	0	0	0	0	0	0	0	yellow	NA	FALSE
8_78202643	8	78202643	4	intronic/intergenic	PEX2	non-cancer	3	-306229	FALSE	FALSE	NA	NA	NA	FALSE	FALSE	FALSE	FALSE	SBS17b_P	92.63	SBS28_P	5.14	SBS17a_P	1.56	0.756128	4	17019	0.056632	NA	0	466	NA	0.056632	4.14224	FALSE	NA	0	0	0	0	0	0	0	0	0	0	0	NA	NA	FALSE
2_142687713	2	142687713	4	intronic/intergenic	LRP1B	tsg	1	200585	FALSE	FALSE	NA	NA	NA	FALSE	FALSE	FALSE	FALSE	SBS17b_P	43.34	SBS17a_P	38.15	SBS28_P	4.37	0.88089	4	35811	0.05664	NA	0	514	NA	0.05664	4.14205	FALSE	NA	4	1	1	2	0	0	0	0	0	0	0	NA	NA	FALSE
17_7578534	17	7578534	5	protein-coding	TP53	tsg	67	NA	FALSE	FALSE	NA	NA	NA	FALSE	FALSE	TRUE	FALSE	SBS36_P	24.55	SBS69_P	21	SBS39_P	15.73	1.33951	5	91	0.015701	-0.222256	2	349	0.647129	0.056791	4.13819	TRUE	467	0	0	0	0	0	0	0	0	0	0	0	NA	NA	FALSE
2_175613776	2	175613776	7	intronic/intergenic	CHRNA1	non-cancer	3	15346	FALSE	FALSE	NA	NA	NA	FALSE	FALSE	FALSE	FALSE	SBS17b_P	50.02	SBS28_P	33.38	SBS39_P	4.81	0.48771	7	1991	0.041465	-0.404639	3	577	0.245083	0.056798	4.13802	FALSE	NA	86	1	1	84	0	0	0	0	0	0	0	NA	NA	FALSE
6_69272948	6	69272948	5	intronic/intergenic	BAI3	non-cancer	4	-75620	FALSE	FALSE	NA	NA	NA	FALSE	FALSE	FALSE	FALSE	SBS17b_P	94.89	SBS28_P	3.1	SBS17a_P	1.11	0.25352	5	43399	0.096169	-0.634893	2	570	0.106588	0.057202	4.12778	TRUE	340	0	0	0	0	0	0	0	0	0	0	0	NA	NA	FALSE
6_102766462	6	102766462	5	intronic/intergenic	GRIK2	non-cancer	5	919308	FALSE	FALSE	NA	NA	LTR	TRUE	FALSE	FALSE	FALSE	SBS17b_P	72.66	SBS17a_P	21.74	SBS28_P	2.87	0.553661	5	35058	0.057203	NA	0	544	NA	0.057203	4.12776	FALSE	NA	0	0	0	0	0	0	0	0	0	0	0	NA	NA	FALSE
18_31311985	18	31311985	4	protein-coding	ASXL3	non-cancer	1	NA	FALSE	FALSE	NA	NA	NA	FALSE	FALSE	FALSE	FALSE	SBS61_S	40.23	SBS10a_S	19.69	SBS66_S	14.22	0.925572	4	82	0.018693	-0.095602	4	573	0.550226	0.057362	4.12375	TRUE	704	0	0	0	0	0	0	0	0	0	0	0	green	NA	FALSE
13_106082578	13	106082578	4	intronic/intergenic	DAOA	non-cancer	2	-36060	FALSE	FALSE	NA	NA	SINE	TRUE	FALSE	FALSE	FALSE	SBS1_P	73.36	SBS64_P	12.34	SBS18_P	4.43	1.11756	4	24947	0.011899	-0.218034	2	450	0.867833	0.057551	4.11903	FALSE	NA	0	0	0	0	0	0	0	0	0	0	0	NA	NA	FALSE
3_193132999	3	193132999	4	intronic/intergenic	ATP13A5	non-cancer	3	-36485	FALSE	FALSE	NA	NA	LINE	TRUE	FALSE	FALSE	FALSE	SBS17b_P	78.48	SBS28_P	8.4	SBS12_P	5.23	0.429152	4	1422	0.057605	2.69281	1	485	NA	0.057605	4.11766	FALSE	NA	0	0	0	0	0	0	0	0	0	0	0	NA	NA	FALSE
4_31529774	4	31529774	5	intronic/intergenic	PCDH7	non-cancer	5	806729	FALSE	FALSE	NA	NA	LINE	TRUE	FALSE	FALSE	FALSE	SBS17b_P	76	SBS77_P	12.46	SBS28_P	2.33	0.079308	5	67171	0.272123	-0.675186	3	626	0.038296	0.057983	4.10822	FALSE	NA	0	0	0	0	0	0	0	0	0	0	0	NA	NA	FALSE
1_72597673	1	72597673	4	intronic/intergenic	NEGR1	non-cancer	4	150504	FALSE	FALSE	NA	NA	SINE	TRUE	FALSE	FALSE	FALSE	SBS17b_P	95.52	SBS28_P	1.26	SBS71_P	1.04	0.181807	4	27295	0.491837	-0.918647	2	572	0.021207	0.058024	4.10719	FALSE	NA	0	0	0	0	0	0	0	0	0	0	0	NA	NA	FALSE
12_89120803	12	89120803	4	intronic/intergenic	KITLG	non-cancer	2	-146748	FALSE	FALSE	NA	NA	SINE	TRUE	FALSE	FALSE	FALSE	SBS61_S	49.66	SBS66_S	14.22	SBS63_S	12.67	0.421418	4	4904	0.32068	0.755649	4	557	0.032548	0.058058	4.10637	FALSE	NA	0	0	0	0	0	0	0	0	0	0	0	green	NA	FALSE
3_111275750	3	111275750	5	intronic/intergenic	CD96	non-cancer	6	14654	FALSE	FALSE	NA	NA	LINE	TRUE	FALSE	FALSE	FALSE	SBS39_P	22.5	SBS69_P	21.43	SBS12_P	15.41	1.25269	5	2773	0.019363	-0.488683	3	551	0.539861	0.05813	4.10458	FALSE	NA	0	0	0	0	0	0	0	0	0	0	0	NA	NA	FALSE
20_40900645	20	40900645	4	intronic/intergenic	CHD6	non-cancer	1	-707858	FALSE	FALSE	NA	NA	NA	FALSE	FALSE	FALSE	FALSE	SBS17b_P	93.86	SBS17a_P	3	SBS28_P	1.81	0.769934	4	10953	0.058226	-0.840246	2	500	0.18	0.058254	4.1015	FALSE	NA	0	0	0	0	0	0	0	0	0	0	0	NA	NA	FALSE
2_190148350	2	190148350	5	intronic/intergenic	COL5A2	non-cancer	1	-104020	TRUE	FALSE	NA	NA	LINE	TRUE	FALSE	FALSE	FALSE	SBS26_S	33.16	SBS73_S	12.43	SBS17b_P	9.75	0.467128	5	1959	0.067186	0.202889	3	571	0.15645	0.058393	4.09806	FALSE	NA	0	0	0	0	0	0	0	0	0	0	0	NA	NA	FALSE
18_44486740	18	44486740	4	intronic/intergenic	PIAS2	non-cancer	0	10568	TRUE	FALSE	NA	NA	NA	FALSE	FALSE	FALSE	FALSE	SBS39_P	18.59	SBS36_P	18.49	SBS8_P	17.2	0.187649	4	559	0.171423	1.07296	2	587	0.061353	0.058421	4.09737	FALSE	NA	0	0	0	0	0	0	0	0	0	0	0	NA	NA	FALSE
8_137272731	8	137272731	5	intronic/intergenic	KHDRBS3	non-cancer	1	802621	FALSE	FALSE	NA	NA	NA	FALSE	FALSE	FALSE	FALSE	SBS17b_P	76.94	SBS17a_P	11.83	SBS28_P	2.5	0.25851	5	31876	0.058025	0.574736	2	441	0.181272	0.058425	4.09726	FALSE	NA	1	0	1	0	0	0	0	0	0	0	0	NA	NA	FALSE
3_164223805	3	164223805	4	intronic/intergenic	SI	non-cancer	2	569995	FALSE	FALSE	NA	NA	LINE	TRUE	FALSE	FALSE	FALSE	SBS17b_P	58.75	SBS73_S	12.44	SBS63_S	5.98	-0.822137	4	36866	0.858307	-0.396619	3	453	0.012264	0.058461	4.09639	FALSE	NA	0	0	0	0	0	0	0	0	0	0	0	NA	NA	FALSE
4_176673783	4	176673783	4	intronic/intergenic	GPM6A	non-cancer	3	249680	FALSE	FALSE	NA	NA	NA	FALSE	FALSE	FALSE	FALSE	SBS17b_P	88.55	SBS17a_P	7.94	SBS28_P	1.22	1.08678	4	8358	0.058537	NA	0	608	NA	0.058537	4.0945	FALSE	NA	1	1	0	0	0	0	0	0	0	0	0	NA	NA	FALSE
13_68360025	13	68360025	4	intronic/intergenic	PCDH9	non-cancer	3	-557453	FALSE	FALSE	NA	NA	NA	FALSE	FALSE	FALSE	FALSE	SBS62_S	56.81	SBS61_S	27.13	SBS10a_S	9.35	-0.070228	4	64135	0.520671	0.545095	4	545	0.020314	0.058692	4.09069	FALSE	NA	0	0	0	0	0	0	0	0	0	0	0	green	NA	FALSE
13_101900760	13	101900760	5	intronic/intergenic	NALCN	non-cancer	1	150717	FALSE	FALSE	NA	NA	LTR	TRUE	FALSE	FALSE	FALSE	SBS17b_P	84.33	SBS39_P	3.02	SBS8_P	2.92	0.886383	5	5417	0.058734	-0.748849	1	549	NA	0.058734	4.08967	FALSE	NA	0	0	0	0	0	0	0	0	0	0	0	NA	NA	FALSE
11_132491718	11	132491718	4	intronic/intergenic	OPCML	non-cancer	3	910501	FALSE	FALSE	NA	NA	NA	FALSE	FALSE	FALSE	FALSE	SBS17b_P	73.32	SBS12_P	8.33	SBS28_P	5.73	0.584167	4	21223	0.058819	-0.557328	1	566	NA	0.058819	4.08758	FALSE	NA	0	0	0	0	0	0	0	0	0	0	0	NA	NA	FALSE
7_53498647	7	53498647	4	intronic/intergenic	POM121L12	non-cancer	2	395282	FALSE	FALSE	NA	NA	LINE	TRUE	FALSE	FALSE	FALSE	SBS17b_P	72.43	SBS17a_P	12.72	SBS28_P	2.72	0.502064	4	32989	0.05886	NA	0	290	NA	0.05886	4.08658	FALSE	NA	0	0	0	0	0	0	0	0	0	0	0	NA	NA	FALSE
16_34636850	16	34636850	8	intronic/intergenic	CTD-2144E22.5	non-cancer	1	380093	FALSE	FALSE	NA	NA	NA	FALSE	TRUE	FALSE	FALSE	SBS17b_P	81.13	SBS17a_P	9.58	SBS28_P	5.5	0.026926	8	24400	0.468091	2.04795	2	814	0.022685	0.058882	4.08602	FALSE	NA	0	0	0	0	0	0	0	0	0	0	0	green	NA	FALSE
4_143437930	4	143437930	5	intronic/intergenic	INPP4B	non-cancer	3	-85518	FALSE	FALSE	NA	NA	LTR	TRUE	FALSE	FALSE	FALSE	SBS30_P	27.27	SBS2_P	14.8	SBS5_P	7.92	1.05481	5	6452	0.162587	-0.649155	4	630	0.065333	0.058899	4.08562	FALSE	NA	0	0	0	0	0	0	0	0	0	0	0	NA	NA	FALSE
3_151506551	3	151506551	4	intronic/intergenic	AADAC	non-cancer	0	-25400	FALSE	FALSE	NA	NA	LINE	TRUE	FALSE	FALSE	FALSE	SBS62_S	49.64	SBS61_S	14.82	SBS7a_S	12.56	0.893545	4	545	0.021694	-0.147502	4	521	0.492123	0.059143	4.07965	FALSE	NA	0	0	0	0	0	0	0	0	0	0	0	NA	NA	FALSE
7_108314951	7	108314951	4	intronic/intergenic	DNAJB9	non-cancer	4	102780	FALSE	FALSE	NA	NA	LTR	TRUE	FALSE	FALSE	FALSE	SBS17b_P	81.06	SBS17a_P	11.73	SBS28_P	6.26	0.620821	4	1755	0.059312	NA	0	497	NA	0.059312	4.07552	FALSE	NA	0	0	0	0	0	0	0	0	0	0	0	NA	NA	FALSE
16_8252886	16	8252886	4	intronic/intergenic	TMEM114	non-cancer	2	369340	FALSE	FALSE	NA	NA	NA	FALSE	FALSE	FALSE	FALSE	SBS62_S	34.91	SBS1_P	14.52	SBS61_S	13.26	0.780914	4	18748	0.044133	-0.065737	4	614	0.244777	0.059717	4.06572	FALSE	NA	0	0	0	0	0	0	0	0	0	0	0	NA	NA	FALSE
15_100067967	15	100067967	4	intronic/intergenic	AC015660.1	non-cancer	2	-29389	FALSE	FALSE	NA	NA	LINE	TRUE	FALSE	FALSE	FALSE	SBS4_P	17.62	SBS62_S	14.72	SBS63_S	14.12	0.685526	4	1289	0.05981	NA	0	93	NA	0.05981	4.06347	FALSE	NA	0	0	0	0	0	0	0	0	0	0	0	NA	NA	FALSE
15_88466057	15	88466057	4	intronic/intergenic	NTRK3	oncogene	1	333327	FALSE	FALSE	NA	NA	NA	FALSE	FALSE	FALSE	FALSE	SBS17b_P	73.09	SBS17a_P	15.99	SBS39_P	1.75	0.654052	4	18506	0.059851	NA	0	596	NA	0.059851	4.06248	FALSE	NA	0	0	0	0	0	0	0	0	0	0	0	NA	NA	FALSE
4_14191426	4	14191426	4	intronic/intergenic	BOD1L1	non-cancer	0	-562215	FALSE	FALSE	NA	NA	NA	FALSE	FALSE	FALSE	FALSE	SBS62_S	42.84	SBS61_S	24.14	SBS13_P	11.1	1.89224	4	8427	0.039536	0.554884	4	629	0.274395	0.059924	4.06072	FALSE	NA	0	0	0	0	0	0	0	0	0	0	0	NA	NA	FALSE
10_108076245	10	108076245	4	intronic/intergenic	SORCS1	non-cancer	1	848039	FALSE	FALSE	NA	NA	SINE	TRUE	FALSE	FALSE	FALSE	SBS17b_P	92.82	SBS28_P	5.16	SBS17a_P	0.84	0.805067	4	45934	0.059952	-0.464965	1	542	NA	0.059952	4.06005	FALSE	NA	0	0	0	0	0	0	0	0	0	0	0	NA	NA	FALSE
7_108272393	7	108272393	4	intronic/intergenic	DNAJB9	non-cancer	0	60222	FALSE	FALSE	NA	NA	LINE	TRUE	FALSE	FALSE	FALSE	SBS1_P	28.18	SBS61_S	17.82	SBS62_S	15.8	0.480066	4	1755	0.108901	0.424472	4	497	0.099891	0.060059	4.05748	FALSE	NA	0	0	0	0	0	0	0	0	0	0	0	NA	NA	FALSE
16_6676157	16	6676157	4	intronic/intergenic	RBFOX1	non-cancer	4	606257	TRUE	FALSE	NA	NA	NA	FALSE	FALSE	FALSE	FALSE	SBS73_S	25.88	SBS12_P	18.48	SBS21_S	6.53	0.234675	4	29076	0.213676	-0.467167	2	569	0.050939	0.060087	4.0568	FALSE	NA	0	0	0	0	0	0	0	0	0	0	0	NA	NA	FALSE
11_54993314	11	54993314	4	intronic/intergenic	TRIM48	non-cancer	4	-36430	FALSE	FALSE	NA	NA	Satellite	TRUE	TRUE	FALSE	FALSE	SBS17b_P	76.07	SBS17a_P	17.98	SBS28_P	3.61	0.036357	4	6091	0.45333	-0.379456	2	570	0.024096	0.060263	4.05259	FALSE	NA	0	0	0	0	0	0	0	0	0	0	0	NA	NA	FALSE
20_22289651	20	22289651	4	intronic/intergenic	FOXA2	non-cancer	1	275265	TRUE	FALSE	NA	NA	NA	FALSE	FALSE	FALSE	FALSE	SBS12_P	19.6	SBS72_P	11.86	SBS39_P	11.85	-0.179232	4	6755	0.536301	-0.591651	4	534	0.020437	0.060429	4.04862	FALSE	NA	1	1	0	0	0	0	0	0	0	0	0	NA	NA	FALSE
1_75481362	1	75481362	5	intronic/intergenic	LHX8	non-cancer	1	-115038	TRUE	FALSE	NA	NA	LINE	TRUE	FALSE	FALSE	FALSE	SBS36_P	20.23	SBS18_P	11.51	SBS8_P	8.35	-0.208755	5	6456	0.754504	1.69051	3	590	0.014564	0.060558	4.04555	FALSE	NA	0	0	0	0	0	0	0	0	0	0	0	NA	NA	FALSE
5_166274773	5	166274773	4	intronic/intergenic	TENM2	non-cancer	2	-437070	FALSE	FALSE	NA	NA	LTR	TRUE	FALSE	FALSE	FALSE	SBS17b_P	53.96	SBS39_P	13.4	SBS17a_P	11.93	0.863673	4	42736	0.174389	0.799588	2	553	0.063232	0.06073	4.04144	FALSE	NA	0	0	0	0	0	0	0	0	0	0	0	NA	NA	FALSE
10_37446420	10	37446420	11	intronic/intergenic	ANKRD30A	non-cancer	6	31536	FALSE	FALSE	NA	NA	SINE	TRUE	TRUE	FALSE	FALSE	SBS17b_P	73.95	SBS28_P	8.06	SBS17a_P	5.07	0.329766	11	9339	0.060787	-0.160143	3	559	0.181527	0.060764	4.04064	FALSE	NA	0	0	0	0	0	0	0	0	0	0	0	green	NA	FALSE
16_24157840	16	24157840	4	intronic/intergenic	CACNG3	non-cancer	2	-110236	FALSE	FALSE	NA	NA	SINE	TRUE	TRUE	FALSE	FALSE	SBS17b_P	79.82	SBS17a_P	14.5	SBS28_P	1.33	0.679181	4	4280	0.060905	-0.511343	1	598	NA	0.060905	4.03729	FALSE	NA	2	0	1	1	0	0	0	0	0	0	0	NA	NA	FALSE
11_86793367	11	86793367	4	intronic/intergenic	TMEM135	non-cancer	0	44279	FALSE	FALSE	NA	NA	NA	FALSE	TRUE	FALSE	FALSE	SBS62_S	61.38	SBS61_S	18.53	SBS10a_S	12.59	0.186502	4	5489	0.153672	0.312672	4	596	0.072078	0.060952	4.03618	FALSE	NA	0	0	0	0	0	0	0	0	0	0	0	NA	NA	FALSE
1_191502303	1	191502303	5	intronic/intergenic	RGS18	non-cancer	3	-625465	FALSE	FALSE	NA	NA	LINE	TRUE	FALSE	FALSE	FALSE	SBS17b_P	80.14	SBS17a_P	9.27	SBS28_P	5.22	-0.042818	5	19674	0.68993	-1.17793	2	467	0.016054	0.060953	4.03616	FALSE	NA	0	0	0	0	0	0	0	0	0	0	0	NA	NA	FALSE
14_57784148	14	57784148	4	intronic/intergenic	AP5M1	non-cancer	2	48115	FALSE	FALSE	NA	NA	NA	FALSE	FALSE	FALSE	FALSE	SBS17b_P	43.04	SBS28_P	19.66	SBS12_P	9.61	-0.361932	4	431	0.724859	3.66913	2	605	0.015297	0.061006	4.03489	TRUE	433	83	1	1	81	0	0	0	0	0	0	0	NA	NA	FALSE
1_248304779	1	248304779	6	intronic/intergenic	OR2M5	non-cancer	2	-3671	FALSE	FALSE	NA	NA	NA	FALSE	TRUE	FALSE	FALSE	SBS17b_P	94.09	SBS28_P	2.64	SBS17a_P	0.97	0.187856	6	899	0.158526	-0.233911	2	341	0.069957	0.061014	4.03472	FALSE	NA	0	0	0	0	0	0	0	0	0	0	0	NA	NA	FALSE
8_107104585	8	107104585	4	intronic/intergenic	OXR1	non-cancer	1	-267257	FALSE	FALSE	NA	NA	NA	FALSE	FALSE	FALSE	FALSE	SBS17b_P	94.28	SBS28_P	3.5	SBS17a_P	0.84	0.505846	4	9257	0.061129	NA	0	435	NA	0.061129	4.03201	FALSE	NA	0	0	0	0	0	0	0	0	0	0	0	NA	NA	FALSE
2_209113113	2	209113113	9	protein-coding	IDH1	oncogene	19	NA	FALSE	FALSE	NA	NA	NA	FALSE	TRUE	FALSE	TRUE	SBS1_P	32.4	SBS7a_S	19.72	SBS39_P	8.8	0.288375	9	10	0.021737	-0.410536	6	562	0.511517	0.061143	4.03166	TRUE	593	1	0	1	0	0	0	0	0	0	0	0	green	NA	FALSE
4_132262574	4	132262574	4	intronic/intergenic	RP11-62N21.1	non-cancer	3	1105705	FALSE	FALSE	NA	NA	LTR	TRUE	FALSE	FALSE	FALSE	SBS17b_P	70.59	SBS9_P	8.93	SBS72_P	8.35	0.888192	4	37612	0.061378	NA	0	531	NA	0.061378	4.02614	FALSE	NA	0	0	0	0	0	0	0	0	0	0	0	NA	NA	FALSE
13_108168240	13	108168240	4	intronic/intergenic	FAM155A	non-cancer	3	350704	FALSE	FALSE	NA	NA	NA	FALSE	FALSE	FALSE	FALSE	SBS17b_P	94.47	SBS28_P	4.06	SBS17a_P	1.15	0.604009	4	12390	0.061471	0.553268	1	554	NA	0.061471	4.02394	FALSE	NA	0	0	0	0	0	0	0	0	0	0	0	NA	NA	FALSE
2_5817868	2	5817868	5	intronic/intergenic	SOX11	non-cancer	2	-14986	FALSE	FALSE	NA	NA	NA	FALSE	FALSE	FALSE	FALSE	SBS17b_P	67.02	SBS12_P	8.63	SBS39_P	8.51	0.695097	5	22201	0.091695	-0.465873	2	529	0.122448	0.061633	4.02014	FALSE	NA	0	0	0	0	0	0	0	0	0	0	0	NA	NA	FALSE
11_37585128	11	37585128	5	intronic/intergenic	C11orf74	non-cancer	9	953474	FALSE	FALSE	NA	NA	NA	FALSE	FALSE	FALSE	FALSE	SBS17b_P	41.64	SBS61_S	19.09	SBS66_S	8.32	0.48634	5	28614	0.125692	1.32614	2	630	0.089331	0.061635	4.02011	FALSE	NA	0	0	0	0	0	0	0	0	0	0	0	NA	NA	FALSE
1_58116928	1	58116928	4	intronic/intergenic	DAB1	non-cancer	0	-360226	FALSE	FALSE	NA	NA	NA	FALSE	FALSE	FALSE	FALSE	SBS61_S	41.94	SBS62_S	23.48	SBS10a_S	22.86	0.685093	4	8885	0.046156	-0.444577	4	573	0.243514	0.061686	4.01891	TRUE	450	0	0	0	0	0	0	0	0	0	0	0	NA	NA	FALSE
12_97451660	12	97451660	4	intronic/intergenic	NEDD1	non-cancer	3	150270	FALSE	FALSE	NA	NA	LINE	TRUE	FALSE	FALSE	FALSE	SBS61_S	37.7	SBS62_S	32.22	SBS10a_S	11.99	0.245377	4	11969	0.198851	0.776414	4	554	0.056603	0.061758	4.01723	FALSE	NA	0	0	0	0	0	0	0	0	0	0	0	green	NA	FALSE
16_7456801	16	7456801	4	intronic/intergenic	TMEM114	non-cancer	3	1165425	FALSE	FALSE	NA	NA	LTR	TRUE	FALSE	FALSE	FALSE	SBS17b_P	72.86	SBS28_P	18.53	SBS17a_P	2.89	1.1977	4	18748	0.025656	0.814604	2	614	0.440705	0.061988	4.01186	FALSE	NA	0	0	0	0	0	0	0	0	0	0	0	NA	NA	FALSE
11_55614278	11	55614278	7	intronic/intergenic	OR5D16	non-cancer	2	8050	FALSE	FALSE	NA	NA	NA	FALSE	TRUE	FALSE	FALSE	SBS17b_P	80.85	SBS17a_P	8.12	SBS28_P	5.63	0.656923	7	555	0.062203	NA	0	319	NA	0.062203	4.00688	FALSE	NA	0	0	0	0	0	0	0	0	0	0	0	green	NA	FALSE
8_72956161	8	72956161	7	intronic/intergenic	TRPA1	non-cancer	3	31483	FALSE	FALSE	NA	NA	DNA	TRUE	TRUE	FALSE	FALSE	SBS17b_P	86.65	SBS12_P	4.51	SBS28_P	3.31	0.412943	7	5692	0.013544	-0.40158	3	477	0.841146	0.06237	4.00301	FALSE	NA	0	0	0	0	0	0	0	0	0	0	0	NA	NA	FALSE
3_66984647	3	66984647	4	intronic/intergenic	KBTBD8	non-cancer	2	-64133	TRUE	FALSE	NA	NA	NA	FALSE	FALSE	FALSE	FALSE	SBS10a_S	14.21	SBS22_P	10.63	SBS39_P	10.35	0.604863	4	4958	0.062418	0.808729	1	563	NA	0.062418	4.0019	FALSE	NA	0	0	0	0	0	0	0	0	0	0	0	NA	NA	FALSE
7_84576803	7	84576803	4	intronic/intergenic	SEMA3D	non-cancer	1	174404	FALSE	FALSE	NA	NA	NA	FALSE	FALSE	FALSE	FALSE	SBS17b_P	93.31	SBS28_P	4.94	SBS17a_P	1.04	0.659519	4	20829	0.092742	-0.645273	2	492	0.123274	0.062552	3.99881	TRUE	508	1	0	1	0	0	0	0	0	0	0	0	NA	NA	FALSE
13_64631417	13	64631417	8	intronic/intergenic	AL445989.1	non-cancer	6	310483	FALSE	FALSE	NA	NA	NA	FALSE	FALSE	FALSE	FALSE	SBS17b_P	94.17	SBS28_P	2.99	SBS71_P	0.63	0.280573	8	64648	0.104015	-0.11547	3	824	0.110051	0.062615	3.99734	FALSE	NA	1	0	0	1	0	0	0	0	0	0	0	green	NA	FALSE
7_113350538	7	113350538	4	intronic/intergenic	PPP1R3A	non-cancer	7	208513	FALSE	FALSE	NA	NA	NA	FALSE	FALSE	FALSE	FALSE	SBS12_P	23.44	SBS77_P	21.33	SBS28_P	13.68	0.272098	4	7176	0.381983	-0.374311	2	488	0.03007	0.06279	3.99332	TRUE	333	83	2	1	80	0	0	0	0	0	0	0	NA	NA	FALSE
19_38862979	19	38862979	4	intronic/intergenic	PSMD8	non-cancer	1	-2263	FALSE	FALSE	NA	NA	SINE	TRUE	TRUE	FALSE	FALSE	SBS1_P	27.91	SBS6_S	12.43	SBS61_S	10.53	0.781886	4	152	0.016806	-0.515644	4	544	0.686142	0.062991	3.98871	FALSE	NA	0	0	0	0	0	0	0	0	0	0	0	NA	NA	FALSE
2_124300022	2	124300022	12	intronic/intergenic	CNTNAP5	non-cancer	2	-483206	FALSE	FALSE	NA	NA	LINE	TRUE	FALSE	FALSE	FALSE	SBS8_P	23.63	SBS22_P	14.13	SBS37_P	13.22	0.619522	12	49332	0.0631	NA	0	560	NA	0.0631	3.98622	FALSE	NA	0	0	0	0	0	0	0	0	0	0	0	green	NA	FALSE
12_113163073	12	113163073	5	intronic/intergenic	RPH3A	non-cancer	1	-103051	TRUE	FALSE	NA	NA	SINE	TRUE	FALSE	FALSE	FALSE	SBS17b_P	27.42	SBS77_P	14.57	SBS28_P	11.07	-0.925666	5	2154	0.786399	0.78126	3	528	0.014701	0.063125	3.98565	FALSE	NA	0	0	0	0	0	0	0	0	0	0	0	NA	NA	FALSE
3_83910117	3	83910117	4	intronic/intergenic	CADM2	non-cancer	3	-1098642	FALSE	FALSE	NA	NA	LTR	TRUE	FALSE	FALSE	FALSE	SBS17b_P	91	SBS28_P	5.83	SBS17a_P	0.8	0.822338	4	50875	0.063252	0.145259	1	541	NA	0.063252	3.98275	FALSE	NA	0	0	0	0	0	0	0	0	0	0	0	NA	NA	FALSE
3_166462284	3	166462284	4	intronic/intergenic	ZBBX	non-cancer	0	628405	FALSE	FALSE	NA	NA	LINE	TRUE	FALSE	FALSE	FALSE	SBS17b_P	90.42	SBS28_P	6.33	SBS17a_P	1.22	1.23635	4	14352	0.06339	NA	0	490	NA	0.06339	3.9796	FALSE	NA	0	0	0	0	0	0	0	0	0	0	0	NA	NA	FALSE
1_187899914	1	187899914	4	intronic/intergenic	PLA2G4A	non-cancer	3	1076427	FALSE	FALSE	NA	NA	NA	FALSE	FALSE	FALSE	FALSE	SBS17b_P	86.9	SBS17a_P	6.93	SBS28_P	4.25	0.657078	4	35032	0.06358	-0.517487	1	463	NA	0.06358	3.97529	FALSE	NA	0	0	0	0	0	0	0	0	0	0	0	NA	NA	FALSE
3_94045873	3	94045873	4	intronic/intergenic	NSUN3	non-cancer	1	263902	TRUE	FALSE	NA	NA	LINE	TRUE	FALSE	FALSE	FALSE	SBS68_P	15	SBS17b_P	11.45	SBS44_S	10.72	-0.041931	4	19410	0.476468	1.53578	2	495	0.024626	0.063892	3.96823	FALSE	NA	0	0	0	0	0	0	0	0	0	0	0	NA	NA	FALSE
11_123426459	11	123426459	4	intronic/intergenic	GRAMD1B	non-cancer	1	29602	TRUE	FALSE	NA	NA	SINE	TRUE	FALSE	FALSE	FALSE	SBS64_P	16.62	SBS71_P	12.67	SBS17a_P	7.48	0.52229	4	1115	0.203271	-0.747663	2	583	0.057918	0.064068	3.96424	FALSE	NA	0	0	0	0	0	0	0	0	0	0	0	NA	NA	FALSE
1_102880307	1	102880307	4	intronic/intergenic	OLFM3	non-cancer	2	-417935	FALSE	FALSE	NA	NA	LTR	TRUE	FALSE	FALSE	FALSE	SBS17b_P	84.66	SBS17a_P	8.8	SBS28_P	1.45	0.143439	4	15725	0.285133	-0.422886	3	594	0.041508	0.064344	3.95805	FALSE	NA	0	0	0	0	0	0	0	0	0	0	0	NA	NA	FALSE
7_9186302	7	9186302	4	intronic/intergenic	NXPH1	non-cancer	2	710958	FALSE	FALSE	NA	loop	NA	FALSE	FALSE	FALSE	FALSE	SBS64_P	27.92	SBS8_P	16.27	SBS39_P	9.22	0.504035	4	24075	0.07087	0.172135	3	491	0.167291	0.064436	3.95598	FALSE	NA	0	0	0	0	0	0	0	0	0	0	0	NA	NA	FALSE
11_81058344	11	81058344	4	intronic/intergenic	FAM181B	non-cancer	5	1386427	FALSE	FALSE	NA	NA	NA	FALSE	TRUE	FALSE	FALSE	SBS62_S	39.18	SBS7a_S	16.95	SBS1_P	15.5	1.07894	4	29865	0.052069	0.06568	4	593	0.227891	0.064481	3.95498	FALSE	NA	0	0	0	0	0	0	0	0	0	0	0	NA	NA	FALSE
7_108666816	7	108666816	4	intronic/intergenic	FLJ00325	non-cancer	2	-126161	FALSE	FALSE	NA	NA	LTR	TRUE	FALSE	FALSE	FALSE	SBS17b_P	71.6	SBS66_S	8.96	SBS63_S	7.47	0.531325	4	19352	0.064599	-0.4385	1	691	NA	0.064599	3.95235	FALSE	NA	0	0	0	0	0	0	0	0	0	0	0	NA	NA	FALSE
6_87648093	6	87648093	5	intronic/intergenic	HTR1E	non-cancer	3	-76960	TRUE	FALSE	NA	NA	NA	FALSE	FALSE	FALSE	FALSE	SBS64_P	19.12	SBS5_P	16.79	SBS22_P	11.7	0.670762	5	10331	0.071755	-0.222415	3	567	0.166137	0.064725	3.94953	FALSE	NA	2	0	1	1	0	0	0	0	0	0	0	NA	NA	FALSE
8_53786246	8	53786246	5	intronic/intergenic	NPBWR1	non-cancer	3	-66222	TRUE	FALSE	NA	NA	SINE	TRUE	FALSE	FALSE	FALSE	SBS61_S	19.09	SBS28_P	15.09	SBS66_S	8.32	0.311809	5	3734	0.57017	-0.694636	3	505	0.020968	0.064876	3.94617	FALSE	NA	0	0	0	0	0	0	0	0	0	0	0	NA	NA	FALSE
3_115742159	3	115742159	4	intronic/intergenic	GAP43	non-cancer	2	399622	FALSE	FALSE	NA	NA	LINE	TRUE	FALSE	FALSE	FALSE	SBS62_S	41.92	SBS61_S	23.17	SBS1_P	18.72	0.488558	4	25197	0.239262	0.363198	3	569	0.050229	0.065154	3.94001	FALSE	NA	0	0	0	0	0	0	0	0	0	0	0	NA	NA	FALSE
12_17595989	12	17595989	4	intronic/intergenic	RERGL	non-cancer	3	647085	FALSE	FALSE	NA	NA	LTR	TRUE	FALSE	FALSE	FALSE	SBS17b_P	67.98	SBS61_S	10.01	SBS77_P	4.96	0.826701	4	12760	0.016604	-0.211584	2	552	0.724968	0.065239	3.93811	FALSE	NA	0	0	0	0	0	0	0	0	0	0	0	NA	NA	FALSE
18_34382447	18	34382447	4	intronic/intergenic	TPGS2	non-cancer	0	26283	FALSE	FALSE	NA	NA	NA	FALSE	FALSE	FALSE	FALSE	SBS62_S	49.18	SBS61_S	29.14	SBS10a_S	15.24	0.245044	4	2080	0.278675	1.23658	4	603	0.043282	0.065346	3.93575	FALSE	NA	0	0	0	0	0	0	0	0	0	0	0	NA	NA	FALSE
12_32060658	12	32060658	4	intronic/intergenic	KIAA1551	non-cancer	1	-73232	FALSE	FALSE	NA	NA	LTR	TRUE	FALSE	FALSE	FALSE	SBS1_P	88.32	SBS64_P	2.44	SBS8_P	2.39	0.143157	4	1146	0.453478	2.89564	2	541	0.02678	0.065711	3.92772	FALSE	NA	0	0	0	0	0	0	0	0	0	0	0	NA	NA	FALSE
18_13963036	18	13963036	4	intronic/intergenic	MC2R	non-cancer	4	-77519	FALSE	FALSE	NA	NA	LINE	TRUE	FALSE	FALSE	FALSE	SBS1_P	40.62	SBS6_S	11.3	SBS8_P	9.51	0.406731	4	1912	0.085882	-0.551642	3	593	0.141783	0.065854	3.92458	FALSE	NA	0	0	0	0	0	0	0	0	0	0	0	NA	NA	FALSE
12_83830832	12	83830832	4	intronic/intergenic	TMTC2	non-cancer	0	749466	FALSE	FALSE	NA	NA	DNA	TRUE	FALSE	FALSE	FALSE	SBS62_S	41.92	SBS61_S	23.17	SBS13_P	8.45	1.0257	4	14117	0.058307	0.841944	4	551	0.208966	0.065887	3.92385	FALSE	NA	0	0	0	0	0	0	0	0	0	0	0	NA	NA	FALSE
12_11100000	12	11100000	4	intronic/intergenic	TAS2R14	non-cancer	1	-8194	FALSE	FALSE	NA	NA	LINE	TRUE	TRUE	FALSE	FALSE	SBS10a_S	19.85	SBS64_P	12.1	SBS18_P	10.57	-0.601189	4	193	0.688551	1.07035	3	544	0.017701	0.065905	3.92347	FALSE	NA	0	0	0	0	0	0	0	0	0	0	0	NA	NA	FALSE
7_84863956	7	84863956	4	intronic/intergenic	SEMA3D	non-cancer	3	-112749	FALSE	FALSE	NA	NA	NA	FALSE	FALSE	FALSE	FALSE	SBS17b_P	77.59	SBS17a_P	8.84	SBS28_P	3.69	0.594355	4	20829	0.065962	-0.86478	1	492	NA	0.065962	3.92223	FALSE	NA	0	0	0	0	0	0	0	0	0	0	0	NA	NA	FALSE
4_60243663	4	60243663	4	intronic/intergenic	LPHN3	non-cancer	7	-2119349	FALSE	FALSE	NA	NA	LTR	TRUE	FALSE	FALSE	FALSE	SBS17b_P	86.36	SBS17a_P	12.1	SBS28_P	0.62	0.568595	4	67231	0.066067	NA	0	614	NA	0.066067	3.91992	FALSE	NA	0	0	0	0	0	0	0	0	0	0	0	NA	NA	FALSE
7_147404706	7	147404706	5	intronic/intergenic	C7orf33	non-cancer	2	-883312	FALSE	FALSE	NA	NA	LINE	TRUE	FALSE	FALSE	FALSE	SBS17b_P	61.25	SBS17a_P	25.75	SBS28_P	2.84	0.776312	5	19441	0.066165	-0.272389	1	464	NA	0.066165	3.91778	FALSE	NA	0	0	0	0	0	0	0	0	0	0	0	NA	NA	FALSE
11_28073335	11	28073335	4	intronic/intergenic	KIF18A	non-cancer	0	46159	FALSE	FALSE	NA	NA	LINE	TRUE	FALSE	FALSE	FALSE	SBS62_S	55.19	SBS61_S	25.92	SBS10a_S	9.89	-0.242466	4	1597	0.527411	0.742975	4	627	0.023292	0.06633	3.9142	FALSE	NA	0	0	0	0	0	0	0	0	0	0	0	green	NA	FALSE
2_7711881	2	7711881	5	intronic/intergenic	RNF144A	non-cancer	0	574823	FALSE	FALSE	NA	NA	NA	FALSE	FALSE	FALSE	FALSE	SBS17b_P	89.9	SBS17a_P	7.52	SBS28_P	1.36	0.710055	5	10695	0.066364	NA	0	553	NA	0.066364	3.91346	FALSE	NA	2	0	1	1	0	0	0	0	0	0	0	NA	NA	FALSE
6_86925866	6	86925866	4	intronic/intergenic	SYNCRIP	non-cancer	10	-574709	FALSE	FALSE	NA	NA	NA	FALSE	FALSE	FALSE	FALSE	SBS17b_P	43.57	SBS28_P	24.7	SBS61_S	18	-0.035731	4	8008	0.496593	1.83994	2	562	0.024756	0.066369	3.91335	FALSE	NA	0	0	0	0	0	0	0	0	0	0	0	NA	NA	FALSE
5_120661202	5	120661202	4	intronic/intergenic	FTMT	non-cancer	2	-526457	FALSE	FALSE	NA	NA	NA	FALSE	FALSE	FALSE	FALSE	SBS62_S	23.67	SBS61_S	23.52	SBS4_P	16.88	0.325124	4	11303	0.153618	-0.237124	4	542	0.080104	0.066421	3.91221	FALSE	NA	1	0	0	0	1	0	0	0	0	0	0	NA	NA	FALSE
21_10934035	21	10934035	5	splice-site	TPTE	non-cancer	3	NA	FALSE	FALSE	NA	NA	NA	FALSE	TRUE	FALSE	FALSE	SBS17b_P	95.42	SBS28_P	3.13	SBS17a_P	0.91	0.115378	4	12	0.066484	NA	0	511	NA	0.066484	3.91086	TRUE	381	0	0	0	0	0	0	0	0	0	0	0	NA	1	FALSE
1_175753502	1	175753502	4	intronic/intergenic	TNR	non-cancer	4	-377652	FALSE	FALSE	NA	NA	NA	FALSE	FALSE	FALSE	FALSE	SBS17b_P	87.19	SBS17a_P	6.7	SBS28_P	4.37	0.410691	4	7107	0.066508	NA	0	429	NA	0.066508	3.91032	FALSE	NA	0	0	0	0	0	0	0	0	0	0	0	NA	NA	FALSE
10_119022456	10	119022456	4	intronic/intergenic	SLC18A2	non-cancer	1	21251	FALSE	FALSE	NA	NA	NA	FALSE	FALSE	FALSE	FALSE	SBS13_P	21.94	SBS61_S	21.14	SBS10a_S	18.69	0.099808	4	656	0.339336	0.845149	3	568	0.03635	0.06655	3.90942	FALSE	NA	5	0	0	5	0	0	0	0	0	0	0	NA	NA	FALSE
20_50719969	20	50719969	4	intronic/intergenic	ZFP64	non-cancer	1	88206	FALSE	FALSE	NA	NA	NA	FALSE	FALSE	FALSE	FALSE	SBS62_S	51.9	SBS61_S	34.67	SBS63_S	6.66	0.883797	4	5811	0.016025	-0.170734	4	498	0.76996	0.066565	3.90908	FALSE	NA	0	0	0	0	0	0	0	0	0	0	0	green	NA	FALSE
20_54205600	20	54205600	5	intronic/intergenic	CBLN4	non-cancer	2	373627	FALSE	FALSE	NA	stem	NA	FALSE	FALSE	FALSE	FALSE	SBS17b_P	87.32	SBS28_P	3.57	SBS73_S	2.18	1.67515	5	13223	0.066807	-0.515545	1	489	NA	0.066807	3.90385	FALSE	NA	0	0	0	0	0	0	0	0	0	0	0	NA	NA	FALSE
5_88468947	5	88468947	4	intronic/intergenic	MEF2C	non-cancer	5	-349342	FALSE	FALSE	NA	NA	DNA	TRUE	FALSE	FALSE	FALSE	SBS17b_P	83.83	SBS17a_P	12.58	SBS28_P	1.56	0.488408	4	14821	0.066897	NA	0	574	NA	0.066897	3.90192	FALSE	NA	1	0	1	0	0	0	0	0	0	0	0	NA	NA	FALSE
10_127900443	10	127900443	4	intronic/intergenic	ADAM12	non-cancer	0	176271	FALSE	FALSE	NA	NA	LTR	TRUE	FALSE	FALSE	FALSE	SBS1_P	41.45	SBS62_S	31.24	SBS61_S	11.42	-1.03403	4	4665	0.937518	1.29937	3	554	0.013263	0.066986	3.89999	FALSE	NA	1	0	0	1	0	0	0	0	0	0	0	NA	NA	FALSE
3_86990611	3	86990611	7	3' UTR	VGLL3	non-cancer	1	NA	FALSE	FALSE	NA	loop	NA	FALSE	FALSE	FALSE	FALSE	SBS64_P	13.06	SBS22_P	11.31	SBS77_P	10.36	0.401036	7	127	0.082278	-0.497501	4	564	0.151147	0.066995	3.89981	FALSE	NA	0	0	0	0	0	0	0	0	0	0	0	yellow	0	FALSE
8_97074417	8	97074417	4	intronic/intergenic	GDF6	non-cancer	2	98503	FALSE	FALSE	NA	NA	LINE	TRUE	FALSE	FALSE	FALSE	SBS17b_P	75.88	SBS17a_P	10.4	SBS39_P	3.68	0.864275	4	6851	0.156426	-0.731668	2	449	0.07951	0.067001	3.89968	FALSE	NA	0	0	0	0	0	0	0	0	0	0	0	NA	NA	FALSE
4_18247893	4	18247893	4	intronic/intergenic	LCORL	non-cancer	1	-224519	FALSE	FALSE	NA	NA	LTR	TRUE	FALSE	FALSE	FALSE	SBS1_P	86.46	SBS39_P	2.49	SBS5_P	1.64	1.03048	4	16615	0.014569	-0.191607	2	648	0.854868	0.067077	3.89803	FALSE	NA	0	0	0	0	0	0	0	0	0	0	0	NA	NA	FALSE
1_108325006	1	108325006	4	intronic/intergenic	VAV3	non-cancer	1	182485	FALSE	FALSE	NA	NA	NA	FALSE	FALSE	FALSE	FALSE	SBS17b_P	39.09	SBS17a_P	19.39	SBS73_S	9.62	0.954619	4	5704	0.067141	-0.745901	1	593	NA	0.067141	3.89667	FALSE	NA	75	1	1	73	0	0	0	0	0	0	0	NA	NA	FALSE
8_118213447	8	118213447	6	intronic/intergenic	SLC30A8	non-cancer	0	65880	FALSE	FALSE	NA	NA	NA	FALSE	FALSE	FALSE	FALSE	SBS17b_P	94.05	SBS28_P	4.59	SBS17a_P	0.71	-0.18524	6	3933	0.771731	-0.472187	4	430	0.016165	0.067165	3.89615	FALSE	NA	1	0	1	0	0	0	0	0	0	0	0	NA	NA	FALSE
7_11911156	7	11911156	4	intronic/intergenic	THSD7A	non-cancer	2	-39584	FALSE	FALSE	NA	NA	LINE	TRUE	FALSE	FALSE	FALSE	SBS17b_P	71.67	SBS17a_P	19.41	SBS12_P	2.48	0.365176	4	7766	0.067219	NA	0	477	NA	0.067219	3.895	FALSE	NA	1	0	1	0	0	0	0	0	0	0	0	NA	NA	FALSE
22_28415248	22	28415248	4	intronic/intergenic	PITPNB	non-cancer	2	-100069	TRUE	FALSE	NA	loop	Low_complexity	TRUE	FALSE	FALSE	FALSE	SBS64_P	40.93	SBS68_P	9.17	SBS73_S	8.26	1.63605	4	2934	0.020766	-0.542859	3	616	0.60234	0.067311	3.89301	FALSE	NA	2	0	0	2	0	0	0	0	0	0	0	NA	NA	FALSE
5_98904754	5	98904754	4	intronic/intergenic	CHD1	non-cancer	1	-642664	FALSE	FALSE	NA	stem	DNA	TRUE	TRUE	FALSE	FALSE	SBS62_S	48.98	SBS1_P	21.16	SBS61_S	13.38	0.307	4	8475	0.115024	0.497979	3	586	0.108769	0.067324	3.89275	FALSE	NA	0	0	0	0	0	0	0	0	0	0	0	NA	NA	FALSE
6_116178072	6	116178072	5	intronic/intergenic	FRK	non-cancer	1	203402	FALSE	FALSE	NA	NA	LINE	TRUE	FALSE	FALSE	FALSE	SBS61_S	43.69	SBS10a_S	23.78	SBS66_S	11.48	-0.103574	5	12165	0.51036	1.19073	5	534	0.024524	0.067346	3.89226	FALSE	NA	0	0	0	0	0	0	0	0	0	0	0	green	NA	FALSE
13_86663286	13	86663286	4	intronic/intergenic	SLITRK6	non-cancer	4	-292643	FALSE	FALSE	NA	NA	NA	FALSE	FALSE	FALSE	FALSE	SBS61_S	33.85	SBS13_P	14.19	SBS10a_S	12.21	0.713129	4	28193	0.031433	-0.023003	4	566	0.399493	0.067526	3.88842	FALSE	NA	0	0	0	0	0	0	0	0	0	0	0	NA	NA	FALSE
8_5042225	8	5042225	5	intronic/intergenic	CSMD1	non-cancer	4	-190287	FALSE	FALSE	NA	NA	LTR	TRUE	FALSE	FALSE	FALSE	SBS17b_P	71.62	SBS17a_P	11.84	SBS61_S	8.01	0.436218	5	34939	0.133649	0.593817	2	447	0.094135	0.06763	3.88619	FALSE	NA	0	0	0	0	0	0	0	0	0	0	0	NA	NA	FALSE
7_62133000	7	62133000	5	intronic/intergenic	AC006455.1	non-cancer	3	-677010	FALSE	FALSE	NA	NA	LINE	TRUE	TRUE	FALSE	FALSE	SBS17b_P	69.66	SBS17a_P	11.25	SBS39_P	8.38	0.450732	5	26461	0.078411	-0.355921	4	942	0.160612	0.067686	3.885	FALSE	NA	0	0	0	0	0	0	0	0	0	0	0	NA	NA	FALSE
5_20462881	5	20462881	4	intronic/intergenic	CDH18	non-cancer	2	-623786	FALSE	FALSE	NA	NA	SINE	TRUE	FALSE	FALSE	FALSE	SBS17b_P	89.09	SBS17a_P	7.63	SBS28_P	1.48	1.80166	4	50963	0.013255	-0.096648	2	501	0.95139	0.067762	3.88339	FALSE	NA	0	0	0	0	0	0	0	0	0	0	0	NA	NA	FALSE
3_179572154	3	179572154	4	intronic/intergenic	PEX5L	non-cancer	2	182233	FALSE	FALSE	NA	NA	NA	FALSE	FALSE	FALSE	FALSE	SBS17b_P	91.08	SBS28_P	7.2	SBS17a_P	0.84	0.182649	4	7606	0.306687	-0.735211	2	467	0.041182	0.067844	3.88163	FALSE	NA	0	0	0	0	0	0	0	0	0	0	0	NA	NA	FALSE
16_9493497	16	9493497	4	intronic/intergenic	RP11-297M9.1	non-cancer	0	277195	TRUE	FALSE	NA	NA	LTR	TRUE	FALSE	FALSE	FALSE	SBS17b_P	54.79	SBS17a_P	6.67	SBS28_P	6.67	0.513453	4	5035	0.067977	-0.567688	1	912	NA	0.067977	3.8788	FALSE	NA	0	0	0	0	0	0	0	0	0	0	0	NA	NA	FALSE
2_16933202	2	16933202	6	intronic/intergenic	FAM49A	non-cancer	1	-163815	FALSE	FALSE	NA	NA	LTR	TRUE	FALSE	FALSE	FALSE	SBS17b_P	66.82	SBS17a_P	25.84	SBS28_P	3.41	0.494479	6	9328	0.017358	0.077209	2	565	0.731033	0.068103	3.87614	FALSE	NA	0	0	0	0	0	0	0	0	0	0	0	NA	NA	FALSE
19_22351525	19	22351525	4	intronic/intergenic	ZNF676	non-cancer	5	27910	FALSE	FALSE	NA	NA	NA	FALSE	TRUE	FALSE	FALSE	SBS17b_P	80.92	SBS17a_P	15.69	SBS28_P	2.56	0.763907	4	2361	0.06818	NA	0	592	NA	0.06818	3.87451	TRUE	312	0	0	0	0	0	0	0	0	0	0	0	NA	NA	FALSE
18_35664339	18	35664339	4	intronic/intergenic	CELF4	non-cancer	2	-518735	FALSE	FALSE	NA	NA	NA	FALSE	FALSE	FALSE	FALSE	SBS17b_P	75.71	SBS17a_P	18.11	SBS28_P	3.51	0.743811	4	36700	0.015021	-0.237724	2	600	0.846618	0.068226	3.87354	FALSE	NA	0	0	0	0	0	0	0	0	0	0	0	NA	NA	FALSE
2_49521069	2	49521069	7	intronic/intergenic	FSHR	non-cancer	2	-139513	FALSE	FALSE	NA	NA	NA	FALSE	FALSE	FALSE	FALSE	SBS17b_P	90.6	SBS17a_P	6.82	SBS28_P	1	0.457817	7	21094	0.068358	-0.657382	1	551	NA	0.068358	3.87074	FALSE	NA	0	0	0	0	0	0	0	0	0	0	0	NA	NA	FALSE
3_36745495	3	36745495	4	intronic/intergenic	DCLK3	non-cancer	2	34655	TRUE	FALSE	NA	NA	NA	FALSE	FALSE	FALSE	FALSE	SBS64_P	35.34	SBS18_P	10.1	SBS71_P	9.23	0.823052	4	2555	0.06843	0.080933	1	539	NA	0.06843	3.86922	FALSE	NA	0	0	0	0	0	0	0	0	0	0	0	NA	NA	FALSE
8_113774315	8	113774315	4	intronic/intergenic	CSMD3	tsg	4	674768	FALSE	FALSE	NA	NA	NA	FALSE	FALSE	FALSE	FALSE	SBS17b_P	88.42	SBS26_S	5.04	SBS6_S	1.44	0.54722	4	41114	0.068473	-0.304569	1	408	NA	0.068473	3.86832	TRUE	247	64	0	1	63	0	0	0	0	0	0	0	NA	NA	FALSE
7_89137196	7	89137196	7	intronic/intergenic	STEAP1	non-cancer	3	-651907	FALSE	FALSE	NA	NA	SINE	TRUE	FALSE	FALSE	FALSE	SBS17b_P	86.72	SBS17a_P	8.19	SBS28_P	3.48	-0.020075	7	8879	0.478019	1.7057	2	501	0.026724	0.068477	3.86825	FALSE	NA	0	0	0	0	0	0	0	0	0	0	0	NA	NA	FALSE
6_8751254	6	8751254	5	intronic/intergenic	SLC35B3	non-cancer	0	-315612	FALSE	FALSE	NA	NA	NA	FALSE	FALSE	FALSE	FALSE	SBS17b_P	63.91	SBS12_P	11.18	SBS17a_P	11.11	0.114103	5	11080	0.54	1.89274	2	533	0.023722	0.068629	3.86504	FALSE	NA	0	0	0	0	0	0	0	0	0	0	0	NA	NA	FALSE
6_104408706	6	104408706	4	intronic/intergenic	HACE1	non-cancer	1	898811	FALSE	FALSE	NA	NA	NA	FALSE	FALSE	FALSE	FALSE	SBS17b_P	97.16	SBS28_P	1.31	SBS17a_P	1.09	0.614244	4	29422	0.068842	NA	0	557	NA	0.068842	3.86057	FALSE	NA	0	0	0	0	0	0	0	0	0	0	0	NA	NA	FALSE
7_86142953	7	86142953	4	intronic/intergenic	GRM3	oncogene	1	-131136	FALSE	FALSE	NA	NA	LINE	TRUE	FALSE	FALSE	FALSE	SBS1_P	60.66	SBS64_P	7.33	SBS6_S	7.19	0.779562	4	17882	0.15908	0.753114	2	489	0.080905	0.068893	3.8595	FALSE	NA	0	0	0	0	0	0	0	0	0	0	0	NA	NA	FALSE
7_41374883	7	41374883	4	intronic/intergenic	INHBA	non-cancer	2	365089	FALSE	FALSE	NA	NA	LTR	TRUE	FALSE	FALSE	FALSE	SBS17b_P	92.14	SBS28_P	4.43	SBS79_S	1.12	0.333534	4	16328	0.371577	-0.922522	2	490	0.034806	0.069166	3.8538	FALSE	NA	0	0	0	0	0	0	0	0	0	0	0	NA	NA	FALSE
3_155086	3	155086	4	intronic/intergenic	CHL1	non-cancer	1	-206374	FALSE	FALSE	NA	NA	NA	FALSE	FALSE	FALSE	FALSE	SBS17b_P	76.1	SBS61_S	10.01	SBS63_S	4.38	0.452491	4	10913	0.069279	-0.534602	1	508	NA	0.069279	3.85144	FALSE	NA	0	0	0	0	0	0	0	0	0	0	0	NA	NA	FALSE
12_87438154	12	87438154	5	intronic/intergenic	C12orf50	non-cancer	0	982585	FALSE	FALSE	NA	NA	NA	FALSE	FALSE	FALSE	FALSE	SBS17b_P	94.43	SBS28_P	4.18	SBS17a_P	0.96	0.552708	5	12408	0.069373	NA	0	551	NA	0.069373	3.84949	FALSE	NA	0	0	0	0	0	0	0	0	0	0	0	NA	NA	FALSE
1_86327985	1	86327985	4	intronic/intergenic	ZNHIT6	non-cancer	0	-154018	FALSE	FALSE	NA	NA	LINE	TRUE	FALSE	FALSE	FALSE	SBS62_S	51.9	SBS61_S	34.67	SBS63_S	6.66	0.307515	4	2435	0.219201	0.513578	4	598	0.059438	0.069582	3.84514	FALSE	NA	0	0	0	0	0	0	0	0	0	0	0	yellow	NA	FALSE
12_20467142	12	20467142	4	intronic/intergenic	PDE3A	non-cancer	1	-55077	FALSE	FALSE	NA	NA	NA	FALSE	FALSE	FALSE	FALSE	SBS17b_P	96.98	SBS28_P	1.33	SBS17a_P	0.79	0.57249	4	7900	0.069583	0.804706	1	528	NA	0.069583	3.84511	FALSE	NA	0	0	0	0	0	0	0	0	0	0	0	NA	NA	FALSE
2_22837001	2	22837001	4	intronic/intergenic	AC011239.1	non-cancer	2	909960	FALSE	FALSE	NA	NA	NA	FALSE	FALSE	FALSE	FALSE	SBS61_S	50.42	SBS10a_S	18.16	SBS62_S	12.02	0.127877	4	15476	0.382151	1.79257	4	969	0.034179	0.069724	3.84221	FALSE	NA	0	0	0	0	0	0	0	0	0	0	0	yellow	NA	FALSE
1_190863876	1	190863876	5	intronic/intergenic	BRINP3	non-cancer	5	-439856	FALSE	FALSE	NA	NA	SINE	TRUE	FALSE	FALSE	FALSE	SBS17b_P	89.28	SBS28_P	7.22	SBS72_P	1.88	0.272227	5	59613	0.250931	-0.542753	2	449	0.052282	0.069973	3.83705	FALSE	NA	0	0	0	0	0	0	0	0	0	0	0	NA	NA	FALSE
13_88607483	13	88607483	5	intronic/intergenic	SLITRK5	non-cancer	8	281748	FALSE	FALSE	NA	NA	SINE	TRUE	FALSE	FALSE	FALSE	SBS17b_P	80.38	SBS26_S	5.09	SBS28_P	3.33	0.503395	5	51457	0.088649	-0.553126	2	555	0.148181	0.070047	3.83553	FALSE	NA	0	0	0	0	0	0	0	0	0	0	0	NA	NA	FALSE
14_83690623	14	83690623	4	intronic/intergenic	SEL1L	non-cancer	3	-1690535	FALSE	FALSE	NA	NA	LINE	TRUE	FALSE	FALSE	FALSE	SBS17b_P	84.59	SBS17a_P	12.22	SBS28_P	1.09	1.20134	4	34202	0.070131	NA	0	593	NA	0.070131	3.83379	FALSE	NA	0	0	0	0	0	0	0	0	0	0	0	NA	NA	FALSE
10_20691263	10	20691263	4	intronic/intergenic	PLXDC2	non-cancer	0	585254	FALSE	FALSE	NA	NA	NA	FALSE	FALSE	FALSE	FALSE	SBS17b_P	66.26	SBS17a_P	17.51	SBS8_P	2.38	0.528764	4	13205	0.070157	-0.77103	1	543	NA	0.070157	3.83326	FALSE	NA	0	0	0	0	0	0	0	0	0	0	0	NA	NA	FALSE
4_133647717	4	133647717	4	intronic/intergenic	RP11-62N21.1	non-cancer	6	-279438	FALSE	FALSE	NA	NA	LINE	TRUE	FALSE	FALSE	FALSE	SBS17b_P	79.94	SBS28_P	7.56	SBS73_S	3.27	0.528683	4	37612	0.310775	-0.212624	2	531	0.042355	0.070163	3.83315	FALSE	NA	0	0	0	0	0	0	0	0	0	0	0	NA	NA	FALSE
2_35446307	2	35446307	4	intronic/intergenic	CRIM1	non-cancer	0	-1137129	FALSE	FALSE	NA	NA	NA	FALSE	FALSE	FALSE	FALSE	SBS61_S	29.75	SBS39_P	17.71	SBS2_P	15.17	0.062404	4	22486	0.420688	1.36541	3	573	0.031314	0.070209	3.8322	FALSE	NA	0	0	0	0	0	0	0	0	0	0	0	NA	NA	FALSE
13_58015358	13	58015358	5	intronic/intergenic	PCDH17	non-cancer	3	-191323	FALSE	FALSE	NA	NA	DNA	TRUE	FALSE	FALSE	FALSE	SBS17b_P	86.58	SBS17a_P	8.18	SBS28_P	1.05	0.656967	5	28274	0.07021	NA	0	537	NA	0.07021	3.83218	FALSE	NA	0	0	0	0	0	0	0	0	0	0	0	NA	NA	FALSE
15_51126399	15	51126399	4	intronic/intergenic	SPPL2A	non-cancer	2	-68669	FALSE	FALSE	NA	NA	NA	FALSE	FALSE	FALSE	FALSE	SBS30_P	25.52	SBS6_S	19.49	SBS44_S	17.58	0.118229	4	726	0.491938	1.06228	3	651	0.026801	0.070256	3.83124	FALSE	NA	0	0	0	0	0	0	0	0	0	0	0	NA	NA	FALSE
10_130956977	10	130956977	4	intronic/intergenic	MGMT	non-cancer	3	-308503	FALSE	FALSE	NA	NA	LINE	TRUE	FALSE	FALSE	FALSE	SBS17b_P	96.24	SBS28_P	1.9	SBS17a_P	1.24	1.05226	4	10200	0.070537	-2.13626	1	566	NA	0.070537	3.82547	FALSE	NA	0	0	0	0	0	0	0	0	0	0	0	NA	NA	FALSE
2_6708219	2	6708219	5	intronic/intergenic	CMPK2	non-cancer	2	297608	FALSE	FALSE	NA	NA	LTR	TRUE	FALSE	FALSE	FALSE	SBS17b_P	95.29	SBS28_P	3.03	SBS17a_P	1.15	0.22705	5	6801	0.070571	NA	0	569	NA	0.070571	3.82478	FALSE	NA	0	0	0	0	0	0	0	0	0	0	0	NA	NA	FALSE
14_46549382	14	46549382	4	intronic/intergenic	RPL10L	non-cancer	3	571557	FALSE	FALSE	NA	NA	LINE	TRUE	FALSE	FALSE	FALSE	SBS17b_P	33.54	SBS61_S	16.38	SBS17a_P	8.7	0.83052	4	19596	0.070719	-0.773038	1	611	NA	0.070719	3.82176	FALSE	NA	0	0	0	0	0	0	0	0	0	0	0	NA	NA	FALSE
10_130830830	10	130830830	4	intronic/intergenic	MGMT	non-cancer	3	-434650	FALSE	FALSE	NA	NA	NA	FALSE	FALSE	FALSE	FALSE	SBS62_S	47.46	SBS61_S	35.73	SBS63_S	7.43	0.233541	4	10200	0.217646	-0.64478	4	566	0.061177	0.07082	3.8197	FALSE	NA	1	1	0	0	0	0	0	0	0	0	0	green	NA	FALSE
6_87359504	6	87359504	5	intronic/intergenic	HTR1E	non-cancer	3	-365549	FALSE	FALSE	NA	NA	NA	FALSE	FALSE	FALSE	FALSE	SBS17b_P	75.69	SBS28_P	8.6	SBS61_S	8.01	0.821478	5	10331	0.03286	-0.164338	3	567	0.40567	0.070887	3.81834	FALSE	NA	0	0	0	0	0	0	0	0	0	0	0	NA	NA	FALSE
6_98659268	6	98659268	4	intronic/intergenic	POU3F2	non-cancer	4	-623482	FALSE	FALSE	NA	NA	LINE	TRUE	FALSE	FALSE	FALSE	SBS17b_P	73.83	SBS17a_P	21.17	SBS28_P	1.46	0.795206	4	13516	0.070914	NA	0	555	NA	0.070914	3.81778	FALSE	NA	0	0	0	0	0	0	0	0	0	0	0	NA	NA	FALSE
6_79128645	6	79128645	5	intronic/intergenic	IRAK1BP1	non-cancer	1	-448649	TRUE	FALSE	NA	loop	Low_complexity	TRUE	FALSE	FALSE	FALSE	SBS22_P	22.21	SBS64_P	12.24	SBS39_P	9.62	0.259037	5	7974	0.223734	-0.998108	2	572	0.059623	0.070927	3.81752	FALSE	NA	0	0	0	0	0	0	0	0	0	0	0	NA	NA	FALSE
11_84680621	11	84680621	4	intronic/intergenic	DLG2	non-cancer	1	629119	FALSE	FALSE	NA	NA	NA	FALSE	TRUE	FALSE	FALSE	SBS17b_P	80.27	SBS17a_P	9.38	SBS28_P	6.24	0.551248	4	14610	0.070945	NA	0	572	NA	0.070945	3.81716	FALSE	NA	0	0	0	0	0	0	0	0	0	0	0	NA	NA	FALSE
14_105246551	14	105246551	11	protein-coding	AKT1	oncogene	0	NA	FALSE	FALSE	NA	NA	NA	FALSE	FALSE	FALSE	TRUE	SBS2_P	25.25	SBS30_P	23.48	SBS13_P	20.69	1.89287	11	7	0.075446	0.352337	7	573	0.176957	0.070975	3.81655	TRUE	484	0	0	0	0	0	0	0	0	0	0	0	yellow	NA	FALSE
2_48333865	2	48333865	6	intronic/intergenic	FBXO11	tsg	1	-201006	FALSE	FALSE	NA	NA	NA	FALSE	FALSE	FALSE	FALSE	SBS17b_P	85.85	SBS28_P	8.9	SBS39_P	1.57	0.741271	6	2572	0.133615	-1.00864	2	564	0.100212	0.071144	3.81312	FALSE	NA	103	1	1	101	0	0	0	0	0	0	0	NA	NA	FALSE
4_64076743	4	64076743	5	intronic/intergenic	TECRL	non-cancer	2	1198326	FALSE	FALSE	NA	NA	LINE	TRUE	FALSE	FALSE	FALSE	SBS17b_P	90.48	SBS17a_P	4.52	SBS28_P	4.03	1.1499	5	40677	0.017133	0.944911	2	642	0.782355	0.071204	3.81189	FALSE	NA	0	0	0	0	0	0	0	0	0	0	0	NA	NA	FALSE
3_42866700	3	42866700	4	intronic/intergenic	HIGD1A	non-cancer	3	-21017	FALSE	FALSE	NA	NA	LINE	TRUE	FALSE	FALSE	FALSE	SBS62_S	59.12	SBS61_S	27.86	SBS10a_S	7.38	0.555278	4	292	0.021065	0.07889	4	568	0.637935	0.071352	3.8089	FALSE	NA	0	0	0	0	0	0	0	0	0	0	0	yellow	NA	FALSE
2_107666818	2	107666818	4	intronic/intergenic	ST6GAL2	non-cancer	2	-206385	FALSE	FALSE	NA	NA	LINE	TRUE	TRUE	FALSE	FALSE	SBS17b_P	67.39	SBS17a_P	17.19	SBS68_P	2.77	0.985723	4	10321	0.071422	-0.25721	1	562	NA	0.071422	3.8075	FALSE	NA	0	0	0	0	0	0	0	0	0	0	0	NA	NA	FALSE
18_12768146	18	12768146	4	intronic/intergenic	CEP76	non-cancer	1	-65599	FALSE	FALSE	NA	NA	LTR	TRUE	FALSE	FALSE	FALSE	SBS62_S	59.12	SBS61_S	27.86	SBS10a_S	7.38	0.006057	4	665	0.515007	0.947473	4	600	0.026172	0.071526	3.80539	FALSE	NA	3	1	1	1	0	0	0	0	0	0	0	green	NA	FALSE
8_136131780	8	136131780	4	intronic/intergenic	KHDRBS3	non-cancer	7	-338330	FALSE	FALSE	NA	NA	LTR	TRUE	FALSE	FALSE	FALSE	SBS28_P	30.53	SBS17b_P	30.27	SBS17a_P	9.54	0.490385	4	31876	0.071541	-0.523867	1	441	NA	0.071541	3.80508	FALSE	NA	1	0	1	0	0	0	0	0	0	0	0	NA	NA	FALSE
7_119010775	7	119010775	4	intronic/intergenic	KCND2	non-cancer	2	-903912	FALSE	FALSE	NA	NA	NA	FALSE	FALSE	FALSE	FALSE	SBS62_S	30.06	SBS1_P	18.7	SBS7a_S	16.95	0.207796	4	24573	0.437876	0.522137	4	500	0.030811	0.071582	3.80427	FALSE	NA	0	0	0	0	0	0	0	0	0	0	0	NA	NA	FALSE
8_135397608	8	135397608	5	intronic/intergenic	ZFAT	non-cancer	1	327498	FALSE	FALSE	NA	NA	NA	FALSE	FALSE	FALSE	FALSE	SBS17b_P	90.44	SBS17a_P	4.8	SBS28_P	3.66	0.493565	5	11186	0.071847	NA	0	431	NA	0.071847	3.79893	FALSE	NA	0	0	0	0	0	0	0	0	0	0	0	NA	NA	FALSE
2_185512918	2	185512918	4	intronic/intergenic	ZNF804A	non-cancer	1	49231	FALSE	FALSE	NA	NA	LINE	TRUE	FALSE	FALSE	FALSE	SBS61_S	27.17	SBS10a_S	24.05	SBS4_P	15.29	-0.885723	4	22596	0.808987	1.28844	4	567	0.016755	0.071852	3.79883	FALSE	NA	0	0	0	0	0	0	0	0	0	0	0	NA	NA	FALSE
18_11442635	18	11442635	4	intronic/intergenic	GNAL	non-cancer	1	-246928	TRUE	FALSE	NA	loop	SINE	TRUE	TRUE	FALSE	FALSE	SBS64_P	20.45	SBS73_S	15.92	SBS62_S	11.02	0.313228	4	3624	0.094238	0.763426	4	580	0.143884	0.071874	3.79839	FALSE	NA	0	0	0	0	0	0	0	0	0	0	0	NA	NA	FALSE
7_136407160	7	136407160	4	intronic/intergenic	CHRM2	non-cancer	3	-292453	FALSE	FALSE	NA	NA	DNA	TRUE	FALSE	FALSE	FALSE	SBS17b_P	96.61	SBS17a_P	1.42	SBS28_P	1.24	0.57828	4	12095	0.072339	NA	0	475	NA	0.072339	3.78908	FALSE	NA	0	0	0	0	0	0	0	0	0	0	0	NA	NA	FALSE
10_110126757	10	110126757	4	intronic/intergenic	SORCS1	non-cancer	1	-1202473	FALSE	FALSE	NA	NA	LINE	TRUE	FALSE	FALSE	FALSE	SBS17b_P	91.86	SBS17a_P	3.46	SBS28_P	3.34	0.638532	4	45934	0.072512	-0.464965	1	542	NA	0.072512	3.78563	FALSE	NA	0	0	0	0	0	0	0	0	0	0	0	NA	NA	FALSE
2_208062938	2	208062938	4	intronic/intergenic	KLF7	non-cancer	2	-31072	FALSE	FALSE	NA	NA	NA	FALSE	FALSE	FALSE	FALSE	SBS13_P	46.45	SBS61_S	32.5	SBS10a_S	5.34	0.703845	4	2487	0.10862	0.878893	3	577	0.126816	0.072798	3.77995	FALSE	NA	0	0	0	0	0	0	0	0	0	0	0	NA	NA	FALSE
6_62564259	6	62564259	4	intronic/intergenic	MTRNR2L9	non-cancer	2	280026	FALSE	FALSE	NA	NA	NA	FALSE	FALSE	FALSE	FALSE	SBS17b_P	52.37	SBS77_P	12.59	SBS17a_P	12.01	0.90585	4	14966	0.059944	0.180233	2	526	0.229995	0.07285	3.77892	FALSE	NA	0	0	0	0	0	0	0	0	0	0	0	NA	NA	FALSE
9_103686810	9	103686810	5	intronic/intergenic	LPPR1	non-cancer	0	-260967	FALSE	FALSE	NA	NA	LTR	TRUE	FALSE	FALSE	FALSE	SBS17b_P	95.71	SBS28_P	3.31	SBS17a_P	0.36	1.08989	5	3798	0.013951	0.421423	2	598	0.98859	0.07287	3.77852	FALSE	NA	0	0	0	0	0	0	0	0	0	0	0	NA	NA	FALSE
2_154398724	2	154398724	4	intronic/intergenic	RPRM	non-cancer	4	-63645	FALSE	FALSE	NA	NA	SINE	TRUE	FALSE	FALSE	FALSE	SBS17b_P	75.92	SBS63_S	16.22	SBS61_S	3.21	0.664945	4	10178	0.073155	-0.194978	1	576	NA	0.073155	3.77291	FALSE	NA	0	0	0	0	0	0	0	0	0	0	0	NA	NA	FALSE
2_218194569	2	218194569	4	intronic/intergenic	DIRC3	non-cancer	4	426286	TRUE	FALSE	NA	loop	Low_complexity	TRUE	FALSE	FALSE	FALSE	SBS8_P	24.01	SBS64_P	20.35	SBS39_P	11.39	0.768039	4	5197	0.215448	-0.741052	2	601	0.064338	0.07317	3.77261	FALSE	NA	1	0	1	0	0	0	0	0	0	0	0	NA	NA	FALSE
8_50341114	8	50341114	4	intronic/intergenic	RP11-738G5.2	non-cancer	3	115962	FALSE	FALSE	NA	NA	LTR	TRUE	FALSE	FALSE	FALSE	SBS17b_P	44.68	SBS17a_P	23.76	SBS63_S	6.96	0.564028	4	13233	0.073323	-0.176972	1	938	NA	0.073323	3.76958	FALSE	NA	0	0	0	0	0	0	0	0	0	0	0	NA	NA	FALSE
2_22169010	2	22169010	5	intronic/intergenic	TDRD15	non-cancer	1	808670	FALSE	FALSE	NA	NA	NA	FALSE	FALSE	FALSE	FALSE	SBS1_P	42.22	SBS62_S	22.74	SBS61_S	10.96	0.503856	5	19260	0.082473	-0.059675	4	922	0.168527	0.07333	3.76946	FALSE	NA	0	0	0	0	0	0	0	0	0	0	0	green	NA	FALSE
20_37567608	20	37567608	4	intronic/intergenic	FAM83D	non-cancer	0	12612	FALSE	FALSE	NA	NA	NA	FALSE	FALSE	FALSE	FALSE	SBS62_S	37.48	SBS61_S	24.23	SBS63_S	7.05	0.59528	4	533	0.167959	0.797369	3	511	0.082757	0.073334	3.76937	FALSE	NA	0	0	0	0	0	0	0	0	0	0	0	NA	NA	FALSE
4_80303970	4	80303970	4	intronic/intergenic	GK2	non-cancer	2	25384	FALSE	FALSE	NA	NA	SINE	TRUE	FALSE	FALSE	FALSE	SBS17b_P	96.48	SBS28_P	2.42	SBS17a_P	0.74	0.711851	4	4410	0.073335	NA	0	588	NA	0.073335	3.76936	FALSE	NA	0	0	0	0	0	0	0	0	0	0	0	NA	NA	FALSE
5_114004257	5	114004257	4	intronic/intergenic	KCNN2	non-cancer	1	305784	FALSE	FALSE	NA	NA	NA	FALSE	FALSE	FALSE	FALSE	SBS62_S	32.32	SBS61_S	25.88	SBS10a_S	19.69	0.445427	4	11516	0.246048	0.590225	4	574	0.056608	0.073455	3.76699	FALSE	NA	0	0	0	0	0	0	0	0	0	0	0	green	NA	FALSE
14_83387324	14	83387324	6	intronic/intergenic	SEL1L	non-cancer	2	-1387236	FALSE	FALSE	NA	NA	LTR	TRUE	FALSE	FALSE	FALSE	SBS17b_P	74.61	SBS17a_P	5.99	SBS63_S	3.88	0.187986	6	34202	0.285125	0.743397	3	593	0.048866	0.073475	3.7666	FALSE	NA	0	0	0	0	0	0	0	0	0	0	0	green	NA	FALSE
3_1943361	3	1943361	5	intronic/intergenic	CNTN4	non-cancer	4	-669827	FALSE	FALSE	NA	NA	NA	FALSE	FALSE	FALSE	FALSE	SBS17b_P	86.9	SBS73_S	2.61	SBS28_P	1.98	0.75791	5	17449	0.073833	-0.592831	1	513	NA	0.073833	3.75959	FALSE	NA	0	0	0	0	0	0	0	0	0	0	0	NA	NA	FALSE
4_163830014	4	163830014	4	intronic/intergenic	NAF1	non-cancer	3	257865	FALSE	FALSE	NA	NA	DNA	TRUE	FALSE	FALSE	FALSE	SBS17b_P	82.28	SBS17a_P	9.18	SBS28_P	3.13	0.745211	4	8096	0.07416	NA	0	647	NA	0.07416	3.75321	FALSE	NA	0	0	0	0	0	0	0	0	0	0	0	NA	NA	FALSE
9_8624399	9	8624399	4	intronic/intergenic	PTPRD	non-cancer	1	109444	FALSE	FALSE	NA	NA	NA	FALSE	FALSE	FALSE	FALSE	SBS17b_P	89.77	SBS28_P	6.81	SBS17a_P	2.21	0.53079	4	34160	0.074491	NA	0	507	NA	0.074491	3.74679	FALSE	NA	0	0	0	0	0	0	0	0	0	0	0	NA	NA	FALSE
5_38730174	5	38730174	5	intronic/intergenic	OSMR	non-cancer	3	-138973	TRUE	FALSE	NA	NA	NA	FALSE	FALSE	FALSE	FALSE	SBS18_P	15.85	SBS63_S	12.33	SBS36_P	11.79	0.590202	5	2485	0.058674	0.707107	3	518	0.241533	0.074493	3.74675	FALSE	NA	0	0	0	0	0	0	0	0	0	0	0	NA	NA	FALSE
3_101948090	3	101948090	6	5' UTR	ZPLD1	non-cancer	6	NA	FALSE	FALSE	NA	NA	NA	FALSE	FALSE	FALSE	FALSE	SBS12_P	40.62	SBS28_P	11.33	SBS17b_P	8.17	0.414724	6	11	0.074499	-0.205847	1	560	NA	0.074499	3.74663	TRUE	405	85	1	1	83	0	0	0	0	0	0	0	NA	0	FALSE
2_167719442	2	167719442	4	intronic/intergenic	XIRP2	non-cancer	3	-40551	FALSE	FALSE	NA	NA	LINE	TRUE	FALSE	FALSE	FALSE	SBS17b_P	82.65	SBS28_P	9.56	SBS12_P	1.66	0.763516	4	9622	0.074607	NA	0	535	NA	0.074607	3.74454	FALSE	NA	1	0	1	0	0	0	0	0	0	0	0	NA	NA	FALSE
3_145108844	3	145108844	4	intronic/intergenic	AC107021.1	non-cancer	4	-673536	FALSE	FALSE	NA	NA	LINE	TRUE	FALSE	FALSE	FALSE	SBS17b_P	44.64	SBS28_P	20.18	SBS17a_P	10.13	0.437302	4	17520	0.074633	NA	0	968	NA	0.074633	3.74405	FALSE	NA	0	0	0	0	0	0	0	0	0	0	0	NA	NA	FALSE
5_21592730	5	21592730	4	intronic/intergenic	CDH12	non-cancer	2	486055	FALSE	FALSE	NA	NA	LTR	TRUE	TRUE	FALSE	FALSE	SBS62_S	47.56	SBS61_S	27.92	SBS10a_S	15.77	0.703549	4	32354	0.026309	-0.390121	4	500	0.540646	0.074717	3.74243	FALSE	NA	0	0	0	0	0	0	0	0	0	0	0	NA	NA	FALSE
18_30033707	18	30033707	4	intronic/intergenic	GAREM	non-cancer	0	16684	FALSE	FALSE	NA	NA	NA	FALSE	FALSE	FALSE	FALSE	SBS62_S	36.94	SBS61_S	26.97	SBS1_P	19.55	0.335379	4	2147	0.114712	0.505096	4	598	0.124203	0.074816	3.7405	FALSE	NA	0	0	0	0	0	0	0	0	0	0	0	NA	NA	FALSE
13_80936519	13	80936519	4	intronic/intergenic	SPRY2	non-cancer	0	-24679	FALSE	FALSE	NA	NA	NA	FALSE	FALSE	FALSE	FALSE	SBS61_S	39.7	SBS10a_S	23.05	SBS66_S	17.09	0.607439	4	27011	0.036269	-0.351519	4	573	0.393525	0.074923	3.73844	FALSE	NA	15	3	0	12	0	0	0	0	0	0	0	green	NA	FALSE
10_84344768	10	84344768	9	intronic/intergenic	NRG3	non-cancer	3	709671	TRUE	FALSE	NA	NA	NA	FALSE	FALSE	FALSE	FALSE	SBS36_P	26.51	SBS18_P	18.03	SBS8_P	11.95	0.084074	9	32736	0.159544	0.232346	3	550	0.089605	0.075022	3.73654	FALSE	NA	0	0	0	0	0	0	0	0	0	0	0	yellow	NA	FALSE
5_12153569	5	12153569	4	intronic/intergenic	CTNND2	oncogene	5	-249604	FALSE	FALSE	NA	NA	LINE	TRUE	FALSE	FALSE	FALSE	SBS17b_P	77.11	SBS39_P	5.19	SBS68_P	4.72	0.078196	4	32613	0.436637	-0.642951	2	500	0.033005	0.075511	3.72717	FALSE	NA	0	0	0	0	0	0	0	0	0	0	0	NA	NA	FALSE
8_65918627	8	65918627	4	intronic/intergenic	CYP7B1	non-cancer	0	-207483	FALSE	FALSE	NA	NA	NA	FALSE	FALSE	FALSE	FALSE	SBS62_S	29.08	SBS61_S	25.63	SBS10a_S	18.69	-0.236531	4	7747	0.69236	0.888712	4	494	0.020823	0.075536	3.72668	FALSE	NA	0	0	0	0	0	0	0	0	0	0	0	green	NA	FALSE
8_131990010	8	131990010	4	intronic/intergenic	ADCY8	non-cancer	3	62569	FALSE	FALSE	NA	NA	SINE	TRUE	FALSE	FALSE	FALSE	SBS17b_P	97.04	SBS28_P	1.52	SBS17a_P	0.72	0.292904	4	13332	0.075553	NA	0	421	NA	0.075553	3.72637	FALSE	NA	0	0	0	0	0	0	0	0	0	0	0	NA	NA	FALSE
5_12846386	5	12846386	4	intronic/intergenic	CTNND2	oncogene	3	-942421	FALSE	FALSE	NA	NA	LINE	TRUE	FALSE	FALSE	FALSE	SBS17b_P	97.78	SBS28_P	0.81	SBS17a_P	0.66	0.302082	4	32613	0.340397	-0.596494	2	500	0.042412	0.075621	3.72508	FALSE	NA	0	0	0	0	0	0	0	0	0	0	0	NA	NA	FALSE
5_68196704	5	68196704	5	intronic/intergenic	SLC30A5	non-cancer	0	-193379	TRUE	FALSE	NA	stem	Low_complexity	TRUE	FALSE	FALSE	FALSE	SBS64_P	15.82	SBS18_P	15.15	SBS61_S	9.17	-0.433632	5	3198	0.616921	0.863611	3	609	0.023503	0.075886	3.72002	FALSE	NA	0	0	0	0	0	0	0	0	0	0	0	NA	NA	FALSE
11_92372120	11	92372120	4	intronic/intergenic	FAT3	unclassified cancer	1	286841	FALSE	FALSE	NA	NA	NA	FALSE	FALSE	FALSE	FALSE	SBS17b_P	83.49	SBS17a_P	10.79	SBS28_P	1.66	0.25947	4	18165	0.12267	0.855392	2	542	0.118373	0.075976	3.71832	FALSE	NA	0	0	0	0	0	0	0	0	0	0	0	NA	NA	FALSE
9_106651679	9	106651679	4	intronic/intergenic	SMC2	non-cancer	1	-205987	FALSE	FALSE	NA	NA	LINE	TRUE	FALSE	FALSE	FALSE	SBS17b_P	46.42	SBS17a_P	30.3	SBS28_P	9.23	1.16301	4	10274	0.07609	1.15956	1	602	NA	0.07609	3.71615	FALSE	NA	0	0	0	0	0	0	0	0	0	0	0	NA	NA	FALSE
5_18314489	5	18314489	5	intronic/intergenic	BASP1	non-cancer	1	1039163	FALSE	FALSE	NA	NA	NA	FALSE	FALSE	FALSE	FALSE	SBS17b_P	85.41	SBS17a_P	11.55	SBS28_P	1.12	0.289239	5	22981	0.027362	0.281439	2	510	0.532007	0.076128	3.71543	TRUE	410	51	1	1	49	0	0	0	0	0	0	0	NA	NA	FALSE
14_37924896	14	37924896	4	intronic/intergenic	FOXA1	oncogene	1	139281	FALSE	FALSE	NA	NA	NA	FALSE	FALSE	FALSE	FALSE	SBS62_S	51.19	SBS61_S	30.42	SBS63_S	8.62	0.26304	4	1314	0.290954	0.610518	4	611	0.050234	0.076377	3.71072	FALSE	NA	0	0	0	0	0	0	0	0	0	0	0	green	NA	FALSE
7_41662566	7	41662566	4	intronic/intergenic	INHBA	non-cancer	4	77406	FALSE	FALSE	NA	NA	NA	FALSE	FALSE	FALSE	FALSE	SBS17b_P	81.28	SBS17a_P	16.84	SBS28_P	0.81	0.280119	4	16328	0.235957	0.920178	2	490	0.061985	0.076419	3.70992	FALSE	NA	1	0	1	0	0	0	0	0	0	0	0	NA	NA	FALSE
2_4382877	2	4382877	4	intronic/intergenic	DCDC2C	non-cancer	4	631424	FALSE	FALSE	NA	NA	NA	FALSE	FALSE	FALSE	FALSE	SBS17b_P	95.19	SBS28_P	2.22	SBS17a_P	1.18	0.554673	4	18077	0.076649	NA	0	571	NA	0.076649	3.70558	FALSE	NA	0	0	0	0	0	0	0	0	0	0	0	NA	NA	FALSE
7_134107190	7	134107190	4	intronic/intergenic	AKR1B1	non-cancer	1	36624	FALSE	FALSE	NA	NA	NA	FALSE	FALSE	FALSE	FALSE	SBS62_S	58.95	SBS61_S	24.87	SBS63_S	6.35	0.662638	4	813	0.083872	0.422573	4	498	0.175463	0.076802	3.70271	FALSE	NA	2	2	0	0	0	0	0	0	0	0	0	yellow	NA	FALSE
8_76901542	8	76901542	4	intronic/intergenic	HNF4G	non-cancer	4	449314	FALSE	FALSE	NA	NA	LTR	TRUE	FALSE	FALSE	FALSE	SBS17b_P	28.24	SBS61_S	14.69	SBS28_P	11.89	0.018939	4	12871	0.279026	-0.799201	2	476	0.052794	0.076863	3.70156	FALSE	NA	0	0	0	0	0	0	0	0	0	0	0	NA	NA	FALSE
9_30918067	9	30918067	4	intronic/intergenic	ACO1	non-cancer	3	-1487438	FALSE	FALSE	NA	stem	NA	FALSE	FALSE	FALSE	FALSE	SBS17b_P	91.13	SBS28_P	4.3	SBS17a_P	3.75	0.649562	4	32615	0.065292	0.908976	2	590	0.225784	0.07691	3.70069	FALSE	NA	0	0	0	0	0	0	0	0	0	0	0	NA	NA	FALSE
11_100135894	11	100135894	4	intronic/intergenic	ARHGAP42	non-cancer	0	-422516	FALSE	FALSE	NA	NA	NA	FALSE	FALSE	FALSE	FALSE	SBS17b_P	80.58	SBS17a_P	12.69	SBS28_P	4.17	0.399471	4	7710	0.076941	NA	0	600	NA	0.076941	3.7001	FALSE	NA	0	0	0	0	0	0	0	0	0	0	0	NA	NA	FALSE
11_83989262	11	83989262	5	intronic/intergenic	CCDC90B	non-cancer	2	-992047	FALSE	FALSE	NA	NA	LINE	TRUE	TRUE	FALSE	FALSE	SBS36_P	22.86	SBS18_P	17.44	SBS8_P	14.82	0.691098	5	13908	0.077003	-1.54958	1	594	NA	0.077003	3.69894	FALSE	NA	0	0	0	0	0	0	0	0	0	0	0	NA	NA	FALSE
8_15513683	8	15513683	7	intronic/intergenic	TUSC3	non-cancer	2	115743	FALSE	FALSE	NA	NA	LTR	TRUE	FALSE	FALSE	FALSE	SBS17b_P	52.72	SBS17a_P	11.18	SBS12_P	7.18	0.14467	7	8030	0.174921	-0.817719	2	506	0.084436	0.077026	3.69851	FALSE	NA	0	0	0	0	0	0	0	0	0	0	0	green	NA	FALSE
21_10815395	21	10815395	5	intronic/intergenic	TPTE	non-cancer	7	158338	FALSE	FALSE	NA	NA	Satellite	TRUE	TRUE	FALSE	FALSE	SBS62_S	52.94	SBS1_P	14.92	SBS61_S	14.46	0.1092	5	16734	0.425532	-0.372415	4	511	0.034711	0.077031	3.69841	FALSE	NA	0	0	0	0	0	0	0	0	0	0	0	yellow	NA	FALSE
4_165121632	4	165121632	4	intronic/intergenic	2001-03-01	non-cancer	2	-346349	FALSE	FALSE	NA	NA	NA	FALSE	FALSE	FALSE	FALSE	SBS17b_P	94.56	SBS28_P	3.76	SBS17a_P	0.6	1.52866	4	11720	0.077202	-0.468017	1	618	NA	0.077202	3.69522	FALSE	NA	1	0	1	0	0	0	0	0	0	0	0	NA	NA	FALSE
7_9582334	7	9582334	4	intronic/intergenic	NXPH1	non-cancer	5	1106990	FALSE	FALSE	NA	NA	NA	FALSE	FALSE	FALSE	FALSE	SBS17b_P	75.91	SBS17a_P	16.98	SBS28_P	5.69	0.528629	4	24075	0.07745	NA	0	491	NA	0.07745	3.6906	FALSE	NA	0	0	0	0	0	0	0	0	0	0	0	NA	NA	FALSE
5_28178140	5	28178140	4	intronic/intergenic	CDH9	non-cancer	1	-1189700	FALSE	FALSE	NA	NA	LTR	TRUE	FALSE	FALSE	FALSE	SBS17b_P	94.35	SBS28_P	1.15	SBS39_P	1.06	0.980726	4	76086	0.077482	NA	0	494	NA	0.077482	3.69	FALSE	NA	0	0	0	0	0	0	0	0	0	0	0	NA	NA	FALSE
6_90976945	6	90976945	4	intronic/intergenic	BACH2	non-cancer	1	-258382	FALSE	FALSE	NA	NA	NA	FALSE	FALSE	FALSE	FALSE	SBS17b_P	95.74	SBS28_P	2.67	SBS17a_P	1.24	0.436928	4	3200	0.07757	NA	0	553	NA	0.07757	3.68836	FALSE	NA	1	1	0	0	0	0	0	0	0	0	0	NA	NA	FALSE
21_20944347	21	20944347	7	intronic/intergenic	TMPRSS15	non-cancer	4	-1086221	FALSE	FALSE	NA	NA	DNA	TRUE	FALSE	FALSE	FALSE	SBS17b_P	73.18	SBS28_P	10.39	SBS17a_P	5.9	0.717291	7	25534	0.077934	-0.331478	1	604	NA	0.077934	3.6816	FALSE	NA	0	0	0	0	0	0	0	0	0	0	0	NA	NA	FALSE
16_77709810	16	77709810	4	intronic/intergenic	NUDT7	non-cancer	4	-46670	FALSE	FALSE	NA	NA	NA	FALSE	FALSE	FALSE	FALSE	SBS12_P	18.3	SBS17b_P	16.26	SBS28_P	16.05	1.07238	4	2050	0.077953	NA	0	595	NA	0.077953	3.68125	TRUE	418	89	2	1	86	0	0	0	0	0	0	0	NA	NA	FALSE
3_3705473	3	3705473	4	intronic/intergenic	LRRN1	non-cancer	1	-180853	FALSE	FALSE	NA	NA	LTR	TRUE	FALSE	FALSE	FALSE	SBS17b_P	75.21	SBS61_S	10.01	SBS28_P	4.68	0.690794	4	5471	0.077982	-0.53411	1	541	NA	0.077982	3.68072	FALSE	NA	0	0	0	0	0	0	0	0	0	0	0	NA	NA	FALSE
4_180032229	4	180032229	4	intronic/intergenic	RP11-389E17.1	non-cancer	3	1150225	FALSE	FALSE	NA	NA	LTR	TRUE	FALSE	FALSE	FALSE	SBS17b_P	42.78	SBS12_P	13.44	SBS17a_P	8.2	0.520154	4	46650	0.078076	0.201792	1	956	NA	0.078076	3.67898	FALSE	NA	1	0	1	0	0	0	0	0	0	0	0	NA	NA	FALSE
11_96880649	11	96880649	4	intronic/intergenic	JRKL	non-cancer	2	756835	FALSE	FALSE	NA	NA	NA	FALSE	FALSE	FALSE	FALSE	SBS17b_P	74.15	SBS61_S	9.55	SBS66_S	4.53	1.0011	4	25083	0.078192	1.1995	1	605	NA	0.078192	3.67684	TRUE	413	0	0	0	0	0	0	0	0	0	0	0	NA	NA	FALSE
3_80029777	3	80029777	5	intronic/intergenic	ROBO1	non-cancer	1	-390716	FALSE	FALSE	NA	NA	LTR	TRUE	FALSE	FALSE	FALSE	SBS17b_P	86.96	SBS17a_P	4.51	SBS12_P	2.2	0.439403	5	44031	0.078269	-0.401935	1	550	NA	0.078269	3.67541	FALSE	NA	0	0	0	0	0	0	0	0	0	0	0	NA	NA	FALSE
5_2243912	5	2243912	6	intronic/intergenic	IRX4	non-cancer	4	-361151	FALSE	FALSE	NA	NA	LTR	TRUE	FALSE	FALSE	FALSE	SBS17b_P	71.7	SBS28_P	11.29	SBS17a_P	9.91	0.472541	6	7132	0.078533	-0.288923	1	505	NA	0.078533	3.67055	FALSE	NA	0	0	0	0	0	0	0	0	0	0	0	NA	NA	FALSE
18_64915225	18	64915225	4	intronic/intergenic	DSEL	non-cancer	3	266650	FALSE	FALSE	NA	NA	LINE	TRUE	FALSE	FALSE	FALSE	SBS61_S	40.23	SBS10a_S	19.69	SBS66_S	14.22	0.371429	4	16837	0.205982	0.594878	4	567	0.073477	0.078562	3.67002	FALSE	NA	0	0	0	0	0	0	0	0	0	0	0	green	NA	FALSE
16_10117540	16	10117540	4	intronic/intergenic	GRIN2A	tsg	2	156728	FALSE	FALSE	NA	NA	NA	FALSE	FALSE	FALSE	FALSE	SBS1_P	44.63	SBS62_S	17.69	SBS64_P	13.7	0.350135	4	3441	0.204498	-0.665807	3	592	0.07406	0.078604	3.66925	FALSE	NA	0	0	0	0	0	0	0	0	0	0	0	NA	NA	FALSE
1_187565839	1	187565839	4	intronic/intergenic	PLA2G4A	non-cancer	7	742352	FALSE	FALSE	NA	NA	LTR	TRUE	FALSE	FALSE	FALSE	SBS17b_P	89.72	SBS28_P	3.53	SBS72_P	2.87	0.93405	4	35032	0.078643	-0.537705	1	463	NA	0.078643	3.66854	FALSE	NA	0	0	0	0	0	0	0	0	0	0	0	NA	NA	FALSE
16_9586043	16	9586043	4	intronic/intergenic	RP11-297M9.1	non-cancer	0	184649	FALSE	FALSE	NA	NA	SINE	TRUE	FALSE	FALSE	FALSE	SBS62_S	42.44	SBS61_S	22.16	SBS10a_S	8.38	0.130014	4	5035	0.279264	-0.567688	4	912	0.05428	0.07866	3.66823	FALSE	NA	0	0	0	0	0	0	0	0	0	0	0	green	NA	FALSE
11_88730445	11	88730445	4	intronic/intergenic	GRM5	non-cancer	1	50595	FALSE	FALSE	NA	NA	SINE	TRUE	TRUE	FALSE	FALSE	SBS17b_P	96.55	SBS28_P	2.48	SBS17a_P	0.56	0.763665	4	6286	0.078732	-0.633142	1	584	NA	0.078732	3.66691	FALSE	NA	0	0	0	0	0	0	0	0	0	0	0	NA	NA	FALSE
2_108172535	2	108172535	7	intronic/intergenic	RGPD4	non-cancer	0	-270935	FALSE	FALSE	NA	NA	NA	FALSE	TRUE	FALSE	FALSE	SBS17b_P	82.5	SBS17a_P	14.78	SBS28_P	1.78	0.307379	7	7829	0.07891	NA	0	580	NA	0.07891	3.66365	FALSE	NA	1	0	0	0	1	0	0	0	0	0	0	NA	NA	FALSE
4_127812418	4	127812418	4	intronic/intergenic	INTU	non-cancer	2	-732140	FALSE	FALSE	NA	NA	NA	FALSE	FALSE	FALSE	FALSE	SBS17b_P	63.01	SBS17a_P	26.37	SBS12_P	3.82	0.428485	4	16886	0.079054	-0.338728	1	638	NA	0.079054	3.66101	TRUE	441	2	1	0	1	0	0	0	0	0	0	0	NA	NA	FALSE
2_154445001	2	154445001	7	intronic/intergenic	RPRM	non-cancer	4	-109922	FALSE	FALSE	NA	NA	LTR	TRUE	FALSE	FALSE	FALSE	SBS17b_P	74.17	SBS17a_P	6.6	SBS77_P	5.9	0.669302	7	10178	0.079166	NA	0	576	NA	0.079166	3.65897	FALSE	NA	1	0	0	1	0	0	0	0	0	0	0	NA	NA	FALSE
10_3098456	10	3098456	4	intronic/intergenic	PFKP	non-cancer	1	-11332	FALSE	FALSE	NA	NA	NA	FALSE	FALSE	FALSE	FALSE	SBS62_S	60.58	SBS61_S	26.09	SBS10a_S	5.21	0.170316	4	9995	0.285107	0.430852	4	551	0.053704	0.0793	3.65653	FALSE	NA	1	0	1	0	0	0	0	0	0	0	0	green	NA	FALSE
2_50365339	2	50365339	4	intronic/intergenic	NRXN1	non-cancer	1	890072	FALSE	FALSE	NA	NA	NA	FALSE	FALSE	FALSE	FALSE	SBS17b_P	87.19	SBS17a_P	7.76	SBS28_P	3.55	0.56486	4	42085	0.079376	NA	0	522	NA	0.079376	3.65516	FALSE	NA	1	0	1	0	0	0	0	0	0	0	0	NA	NA	FALSE
4_108767176	4	108767176	4	intronic/intergenic	SGMS2	non-cancer	0	-49534	FALSE	FALSE	NA	NA	NA	FALSE	FALSE	FALSE	FALSE	SBS62_S	55.89	SBS61_S	26.16	SBS10a_S	7.24	-0.834079	4	585	0.855401	1.16172	4	650	0.017958	0.079507	3.65277	TRUE	327	1	0	0	1	0	0	0	0	0	0	0	green	NA	FALSE
1_79578950	1	79578950	5	intronic/intergenic	ELTD1	non-cancer	5	-106611	FALSE	FALSE	NA	NA	LTR	TRUE	FALSE	FALSE	FALSE	SBS17b_P	78.29	SBS17a_P	11.4	SBS28_P	4.26	0.80486	5	25165	0.079512	-0.679427	1	591	NA	0.079512	3.65268	FALSE	NA	0	0	0	0	0	0	0	0	0	0	0	NA	NA	FALSE
14_31617342	14	31617342	4	intronic/intergenic	HECTD1	non-cancer	0	57800	TRUE	FALSE	NA	loop	NA	FALSE	FALSE	FALSE	FALSE	SBS22_P	23.67	SBS73_S	21.58	SBS76_S	17.23	0.608289	4	979	0.03163	0.219803	4	595	0.485693	0.079514	3.65266	FALSE	NA	0	0	0	0	0	0	0	0	0	0	0	NA	NA	FALSE
7_85854409	7	85854409	6	intronic/intergenic	GRM3	oncogene	1	-419680	FALSE	FALSE	NA	NA	LTR	TRUE	FALSE	FALSE	FALSE	SBS17b_P	80.87	SBS17a_P	15.36	SBS28_P	1.14	0.437656	6	17882	0.079524	-1.28495	1	489	NA	0.079524	3.65247	FALSE	NA	1	0	1	0	0	0	0	0	0	0	0	NA	NA	FALSE
10_110759611	10	110759611	5	intronic/intergenic	XPNPEP1	non-cancer	2	923580	FALSE	FALSE	NA	NA	NA	FALSE	FALSE	FALSE	FALSE	SBS17b_P	75.34	SBS17a_P	17.69	SBS28_P	3.84	0.153879	5	19791	0.14221	0.917486	2	574	0.108109	0.079562	3.65177	FALSE	NA	1	0	1	0	0	0	0	0	0	0	0	NA	NA	FALSE
2_132997896	2	132997896	4	intronic/intergenic	ANKRD30BL	non-cancer	2	-78618	FALSE	FALSE	NA	NA	Satellite	TRUE	TRUE	FALSE	FALSE	SBS62_S	36.02	SBS61_S	26	SBS1_P	17.01	-0.127435	4	1777	0.662755	0.948	3	578	0.023347	0.079977	3.64428	FALSE	NA	0	0	0	0	0	0	0	0	0	0	0	NA	NA	FALSE
1_6663216	1	6663216	5	promoter	KLHL21	non-cancer	0	NA	FALSE	FALSE	NA	NA	NA	FALSE	FALSE	FALSE	FALSE	SBS13_P	46.81	SBS2_P	24.3	SBS1_P	21	-0.149016	5	3	0.017857	-0.235784	5	542	0.867927	0.080082	3.64238	FALSE	NA	81	0	0	81	0	0	0	0	0	0	0	NA	0	TRUE
8_135431341	8	135431341	4	intronic/intergenic	ZFAT	non-cancer	0	293765	FALSE	FALSE	NA	stem	LINE	TRUE	FALSE	FALSE	FALSE	SBS17b_P	58.98	SBS17a_P	14.24	SBS66_S	8.96	1.30612	4	11186	0.080088	-1.54481	1	431	NA	0.080088	3.64227	FALSE	NA	0	0	0	0	0	0	0	0	0	0	0	NA	NA	FALSE
2_154146311	2	154146311	5	intronic/intergenic	RPRM	non-cancer	4	188768	FALSE	FALSE	NA	NA	NA	FALSE	FALSE	FALSE	FALSE	SBS17b_P	59.31	SBS17a_P	17.29	SBS28_P	14.31	0.784861	5	10178	0.080166	1.55297	1	576	NA	0.080166	3.64086	FALSE	NA	0	0	0	0	0	0	0	0	0	0	0	NA	NA	FALSE
3_82719113	3	82719113	4	intronic/intergenic	GBE1	non-cancer	6	-908445	FALSE	FALSE	NA	NA	NA	FALSE	FALSE	FALSE	FALSE	SBS17b_P	64.65	SBS63_S	14.23	SBS61_S	7.97	0.34094	4	40038	0.123408	1.44047	2	577	0.125851	0.080216	3.63996	FALSE	NA	0	0	0	0	0	0	0	0	0	0	0	NA	NA	FALSE
2_1273043	2	1273043	4	intronic/intergenic	TPO	non-cancer	1	-145138	FALSE	FALSE	NA	NA	SINE	TRUE	TRUE	FALSE	FALSE	SBS17b_P	75.65	SBS17a_P	17.66	SBS28_P	5.77	0.341169	4	5989	0.080427	NA	0	548	NA	0.080427	3.63618	FALSE	NA	0	0	0	0	0	0	0	0	0	0	0	NA	NA	FALSE
3_118328237	3	118328237	4	intronic/intergenic	IGSF11	non-cancer	5	495802	FALSE	FALSE	NA	NA	LINE	TRUE	FALSE	FALSE	FALSE	SBS17b_P	81.83	SBS17a_P	8.58	SBS28_P	4.41	0.608157	4	7756	0.081079	-0.89181	1	572	NA	0.081079	3.62453	FALSE	NA	0	0	0	0	0	0	0	0	0	0	0	NA	NA	FALSE
7_10497196	7	10497196	5	intronic/intergenic	NDUFA4	non-cancer	4	482488	FALSE	FALSE	NA	NA	LINE	TRUE	FALSE	FALSE	FALSE	SBS17b_P	72.32	SBS17a_P	7.4	SBS28_P	7.34	0.692152	5	22620	0.081166	-0.833289	1	503	NA	0.081166	3.62299	FALSE	NA	0	0	0	0	0	0	0	0	0	0	0	NA	NA	FALSE
3_140055462	3	140055462	4	intronic/intergenic	TRIM42	non-cancer	3	-341610	FALSE	FALSE	NA	NA	NA	FALSE	FALSE	FALSE	FALSE	SBS17b_P	90.43	SBS28_P	4.87	SBS17a_P	3.95	0.435383	4	6132	0.081348	NA	0	524	NA	0.081348	3.61974	FALSE	NA	0	0	0	0	0	0	0	0	0	0	0	NA	NA	FALSE
5_63105317	5	63105317	5	intronic/intergenic	HTR1A	non-cancer	1	152229	FALSE	FALSE	NA	NA	LINE	TRUE	FALSE	FALSE	FALSE	SBS17b_P	56.23	SBS17a_P	12.03	SBS63_S	10.55	0.180225	5	12715	0.225932	0.483183	2	598	0.070111	0.081501	3.61703	FALSE	NA	0	0	0	0	0	0	0	0	0	0	0	NA	NA	FALSE
10_84528628	10	84528628	4	intronic/intergenic	NRG3	non-cancer	2	893531	FALSE	FALSE	NA	NA	NA	FALSE	FALSE	FALSE	FALSE	SBS17b_P	76.42	SBS17a_P	10.17	SBS39_P	3.16	0.329961	4	32736	0.14786	-0.663331	3	550	0.107283	0.081595	3.61538	FALSE	NA	0	0	0	0	0	0	0	0	0	0	0	NA	NA	FALSE
8_50566817	8	50566817	4	intronic/intergenic	RP11-738G5.2	non-cancer	3	-109741	FALSE	FALSE	NA	NA	LTR	TRUE	FALSE	FALSE	FALSE	SBS17b_P	66.84	SBS17a_P	10.4	SBS28_P	6.9	0.804224	4	13233	0.081595	NA	0	938	NA	0.081595	3.61537	FALSE	NA	0	0	0	0	0	0	0	0	0	0	0	NA	NA	FALSE
12_45536162	12	45536162	4	intronic/intergenic	ANO6	non-cancer	1	-73943	FALSE	FALSE	NA	NA	DNA	TRUE	FALSE	FALSE	FALSE	SBS62_S	50.7	SBS36_P	17.14	SBS10a_S	12.59	0.530844	4	2458	0.029022	0.179633	4	549	0.547551	0.081711	3.61332	FALSE	NA	0	0	0	0	0	0	0	0	0	0	0	NA	NA	FALSE
22_45022293	22	45022293	4	intronic/intergenic	PRR5	non-cancer	6	-53387	FALSE	FALSE	NA	NA	NA	FALSE	FALSE	FALSE	FALSE	SBS12_P	21.08	SBS28_P	19.66	SBS5_P	13.14	0.201638	4	845	0.215985	0.812094	2	599	0.073666	0.081793	3.61187	FALSE	NA	88	1	1	86	0	0	0	0	0	0	0	NA	NA	FALSE
8_133984967	8	133984967	4	protein-coding	TG	non-cancer	1	NA	FALSE	FALSE	NA	NA	NA	FALSE	FALSE	FALSE	FALSE	SBS1_P	39.91	SBS61_S	22.27	SBS62_S	19.74	0.573494	4	91	0.324903	-0.722669	2	411	0.049009	0.081845	3.61096	TRUE	538	0	0	0	0	0	0	0	0	0	0	0	NA	NA	FALSE
3_60396208	3	60396208	4	intronic/intergenic	FHIT	tsg	1	126487	FALSE	FALSE	NA	NA	NA	FALSE	FALSE	FALSE	FALSE	SBS61_S	49.66	SBS66_S	14.22	SBS63_S	12.67	0.72822	4	7192	0.154787	-0.862889	4	510	0.102957	0.0819	3.60999	FALSE	NA	0	0	0	0	0	0	0	0	0	0	0	yellow	NA	FALSE
9_126685167	9	126685167	4	intronic/intergenic	DENND1A	non-cancer	0	7036	FALSE	FALSE	NA	NA	NA	FALSE	FALSE	FALSE	FALSE	SBS61_S	34.43	SBS62_S	29.67	SBS66_S	14.62	-0.743759	4	2112	0.972392	-0.906358	4	585	0.016403	0.081955	3.60903	FALSE	NA	9	0	0	9	0	0	0	0	0	0	0	green	NA	FALSE
8_13621328	8	13621328	6	intronic/intergenic	C8orf48	non-cancer	1	196827	FALSE	FALSE	NA	NA	LINE	TRUE	FALSE	FALSE	FALSE	SBS17b_P	85	SBS28_P	5.86	SBS17a_P	3.14	0.644594	6	15770	0.066061	-0.670652	2	523	0.242051	0.082122	3.60609	FALSE	NA	0	0	0	0	0	0	0	0	0	0	0	NA	NA	FALSE
13_109300551	13	109300551	5	intronic/intergenic	MYO16	non-cancer	1	-17721	FALSE	FALSE	NA	NA	NA	FALSE	FALSE	FALSE	FALSE	SBS17b_P	76.58	SBS17a_P	7.34	SBS63_S	4.64	0.109884	5	9383	0.082151	0.777536	1	544	NA	0.082151	3.60558	FALSE	NA	0	0	0	0	0	0	0	0	0	0	0	green	NA	FALSE
16_23990772	16	23990772	4	intronic/intergenic	PRKCB	unclassified cancer	3	143275	FALSE	FALSE	NA	NA	NA	FALSE	TRUE	FALSE	FALSE	SBS17b_P	52.12	SBS61_S	10.01	SBS8_P	5.28	0.340061	4	2735	0.082206	-0.230073	1	592	NA	0.082206	3.60462	FALSE	NA	0	0	0	0	0	0	0	0	0	0	0	NA	NA	FALSE
11_26116306	11	26116306	4	intronic/intergenic	ANO3	non-cancer	2	-237517	FALSE	FALSE	NA	NA	NA	FALSE	FALSE	FALSE	FALSE	SBS17b_P	82.98	SBS17a_P	9.94	SBS28_P	3.33	0.347969	4	16096	0.082294	NA	0	607	NA	0.082294	3.60307	FALSE	NA	0	0	0	0	0	0	0	0	0	0	0	NA	NA	FALSE
12_126008373	12	126008373	4	intronic/intergenic	TMEM132B	non-cancer	0	197203	FALSE	FALSE	NA	NA	NA	FALSE	TRUE	FALSE	FALSE	SBS17b_P	82.29	SBS17a_P	12.46	SBS28_P	3.63	0.74166	4	21008	0.082387	NA	0	508	NA	0.082387	3.60144	FALSE	NA	1	0	1	0	0	0	0	0	0	0	0	NA	NA	FALSE
7_157855604	7	157855604	4	intronic/intergenic	AC005481.5	non-cancer	2	448883	FALSE	FALSE	NA	NA	LTR	TRUE	TRUE	FALSE	FALSE	SBS1_P	82.73	SBS64_P	5.06	SBS70_P	4.43	0.492894	4	5816	0.078042	-0.464717	3	977	0.205993	0.082477	3.59987	FALSE	NA	0	0	0	0	0	0	0	0	0	0	0	NA	NA	FALSE
9_76894158	9	76894158	4	intronic/intergenic	RORB	non-cancer	0	-218735	FALSE	FALSE	NA	NA	SINE	TRUE	FALSE	FALSE	FALSE	SBS17b_P	78.82	SBS17a_P	11.5	SBS28_P	2.45	0.798126	4	12575	0.082602	-0.561028	1	601	NA	0.082602	3.59768	FALSE	NA	0	0	0	0	0	0	0	0	0	0	0	NA	NA	FALSE
21_18265678	21	18265678	4	intronic/intergenic	C21orf37	non-cancer	5	-548421	FALSE	FALSE	NA	NA	LTR	TRUE	FALSE	FALSE	FALSE	SBS17b_P	70.6	SBS17a_P	27.05	SBS28_P	1.34	0.380795	4	8902	0.082782	NA	0	626	NA	0.082782	3.59453	FALSE	NA	0	0	0	0	0	0	0	0	0	0	0	NA	NA	FALSE
1_207917906	1	207917906	4	intronic/intergenic	CD46	non-cancer	1	-7652	FALSE	FALSE	NA	NA	LTR	TRUE	TRUE	FALSE	FALSE	SBS61_S	49.66	SBS66_S	14.22	SBS63_S	12.67	0.882257	4	839	0.065028	0.173223	4	465	0.248459	0.082811	3.59404	FALSE	NA	0	0	0	0	0	0	0	0	0	0	0	green	NA	FALSE
8_89100562	8	89100562	4	intronic/intergenic	DCAF4L2	non-cancer	4	-214363	FALSE	FALSE	NA	NA	NA	FALSE	FALSE	FALSE	FALSE	SBS17b_P	65.2	SBS17a_P	20.26	SBS77_P	5.02	0.462571	4	16222	0.082816	-0.184549	1	444	NA	0.082816	3.59395	FALSE	NA	4	1	0	3	0	0	0	0	0	0	0	NA	NA	FALSE
8_109656324	8	109656324	4	intronic/intergenic	TMEM74	non-cancer	0	141003	FALSE	FALSE	NA	NA	LINE	TRUE	FALSE	FALSE	FALSE	SBS62_S	48.98	SBS61_S	13.38	SBS1_P	11.35	0.939297	4	4300	0.089674	-0.029399	4	446	0.180722	0.083013	3.59052	FALSE	NA	0	0	0	0	0	0	0	0	0	0	0	NA	NA	FALSE
1_15861406	1	15861406	4	intronic/intergenic	DNAJC16	non-cancer	0	5805	FALSE	FALSE	NA	NA	NA	FALSE	TRUE	FALSE	FALSE	SBS62_S	69.01	SBS61_S	16.53	SBS10a_S	6.7	0.208861	4	148	0.272826	0.835169	4	547	0.05965	0.083294	3.58564	FALSE	NA	0	0	0	0	0	0	0	0	0	0	0	green	NA	FALSE
2_174943415	2	174943415	6	intronic/intergenic	SP3	non-cancer	0	-113516	FALSE	FALSE	NA	NA	NA	FALSE	TRUE	FALSE	FALSE	SBS62_S	46.01	SBS61_S	11.02	SBS6_S	8.28	0.492831	6	3325	0.087346	0.578375	5	569	0.187169	0.0836	3.58035	FALSE	NA	9	0	0	9	0	0	0	0	0	0	0	green	NA	FALSE
5_161814599	5	161814599	5	intronic/intergenic	GABRG2	non-cancer	3	319593	FALSE	FALSE	NA	stem	LTR	TRUE	FALSE	FALSE	FALSE	SBS17b_P	75.96	SBS17a_P	9.07	SBS77_P	4.48	0.348853	5	13566	0.083609	-0.222768	1	561	NA	0.083609	3.5802	FALSE	NA	0	0	0	0	0	0	0	0	0	0	0	NA	NA	FALSE
14_70642790	14	70642790	4	intronic/intergenic	SLC8A3	non-cancer	2	-7651	FALSE	FALSE	NA	loop	LINE	TRUE	FALSE	FALSE	FALSE	SBS17b_P	89.32	SBS28_P	9.64	SBS17a_P	0.54	0.286073	3	2099	0.358775	-0.716763	2	591	0.04562	0.083677	3.57902	FALSE	NA	1	0	1	0	0	0	0	0	0	0	0	NA	NA	FALSE
22_36960240	22	36960240	5	3' UTR	CACNG2	non-cancer	2	NA	FALSE	FALSE	NA	NA	LINE	TRUE	FALSE	FALSE	FALSE	SBS8_P	21.21	SBS18_P	17.7	SBS1_P	13.04	-0.168647	5	4	0.722222	-0.641261	4	595	0.022685	0.083745	3.57785	FALSE	NA	0	0	0	0	0	0	0	0	0	0	0	NA	0	FALSE
21_31203955	21	31203955	9	intronic/intergenic	GRIK1	non-cancer	1	107863	FALSE	FALSE	NA	NA	LTR	TRUE	FALSE	FALSE	FALSE	SBS17b_P	87.68	SBS61_S	4.45	SBS28_P	3.12	0.208221	9	3626	0.269108	0.717004	2	628	0.060983	0.083856	3.57593	FALSE	NA	0	0	0	0	0	0	0	0	0	0	0	green	NA	FALSE
8_132577039	8	132577039	4	intronic/intergenic	EFR3A	non-cancer	3	-339521	FALSE	FALSE	NA	NA	SINE	TRUE	FALSE	FALSE	FALSE	SBS17b_P	62.36	SBS17a_P	28.09	SBS28_P	3.71	0.849126	4	7617	0.083873	NA	0	430	NA	0.083873	3.57564	FALSE	NA	0	0	0	0	0	0	0	0	0	0	0	NA	NA	FALSE
12_75722951	12	75722951	4	intronic/intergenic	GLIPR1L1	non-cancer	2	-5558	FALSE	FALSE	NA	NA	NA	FALSE	FALSE	FALSE	FALSE	SBS62_S	51.9	SBS61_S	34.67	SBS63_S	6.66	1.34248	4	779	0.055395	-0.410812	4	567	0.296817	0.083986	3.57371	FALSE	NA	0	0	0	0	0	0	0	0	0	0	0	green	NA	FALSE
6_102923322	6	102923322	4	intronic/intergenic	GRIK2	non-cancer	3	1076168	FALSE	FALSE	NA	NA	NA	FALSE	FALSE	FALSE	FALSE	SBS17b_P	92.79	SBS28_P	4.16	SBS17a_P	1.78	1.16058	4	35058	0.084034	NA	0	544	NA	0.084034	3.57288	FALSE	NA	0	0	0	0	0	0	0	0	0	0	0	NA	NA	FALSE
8_76690082	8	76690082	12	intronic/intergenic	HNF4G	non-cancer	1	237854	FALSE	FALSE	NA	NA	NA	FALSE	FALSE	FALSE	FALSE	SBS17b_P	84.36	SBS17a_P	9.32	SBS26_S	1.68	-0.094543	12	12871	0.474815	1.32707	2	476	0.03477	0.084262	3.56898	FALSE	NA	0	0	0	0	0	0	0	0	0	0	0	green	NA	FALSE
12_25378562	12	25378562	5	protein-coding	KRAS	oncogene	0	NA	FALSE	FALSE	NA	NA	NA	FALSE	FALSE	FALSE	TRUE	SBS62_S	24.59	SBS61_S	11.49	SBS66_S	11.23	-0.292836	5	7	0.925505	0.795429	5	483	0.017862	0.084352	3.56743	TRUE	615	0	0	0	0	0	0	0	0	0	0	0	green	NA	FALSE
4_187361199	4	187361199	4	intronic/intergenic	RP11-215A19.2	non-cancer	0	115265	FALSE	FALSE	NA	NA	NA	FALSE	FALSE	FALSE	FALSE	SBS62_S	48.98	SBS61_S	13.38	SBS70_P	6.29	0.692605	4	1230	0.179206	-0.140028	3	779	0.092259	0.08436	3.5673	FALSE	NA	0	0	0	0	0	0	0	0	0	0	0	NA	NA	FALSE
1_16840778	1	16840778	5	intronic/intergenic	AL355149.2	non-cancer	7	-24783	FALSE	FALSE	NA	NA	snRNA	TRUE	TRUE	FALSE	FALSE	SBS12_P	28.63	SBS1_P	14.2	SBS64_P	13.47	1.24677	5	306	0.084366	NA	0	951	NA	0.084366	3.5672	TRUE	343	1	0	0	0	0	0	0	0	1	0	0	yellow	NA	FALSE
9_68510890	9	68510890	6	intronic/intergenic	RP11-195B21.3	non-cancer	0	533452	FALSE	FALSE	NA	NA	LINE	TRUE	TRUE	FALSE	FALSE	SBS12_P	63.34	SBS5_P	13.74	SBS16_P	9.76	NA	0	2418	NA	0.442253	4	978	0.084423	0.084423	3.56623	FALSE	NA	0	0	0	0	0	0	0	0	0	0	0	NA	NA	FALSE
1_84099717	1	84099717	4	intronic/intergenic	TTLL7	non-cancer	3	318177	FALSE	FALSE	NA	NA	NA	FALSE	FALSE	FALSE	FALSE	SBS17b_P	82.57	SBS17a_P	14.13	SBS77_P	1.1	0.510358	4	9117	0.08445	-0.742628	1	584	NA	0.08445	3.56576	FALSE	NA	0	0	0	0	0	0	0	0	0	0	0	NA	NA	FALSE
13_102258787	13	102258787	4	intronic/intergenic	ITGBL1	non-cancer	1	153602	FALSE	FALSE	NA	NA	NA	FALSE	FALSE	FALSE	FALSE	SBS62_S	47.73	SBS61_S	20.1	SBS7a_S	13.21	0.497134	4	6785	0.078256	0.014748	4	556	0.211933	0.084571	3.5637	FALSE	NA	0	0	0	0	0	0	0	0	0	0	0	green	NA	FALSE
13_81561995	13	81561995	4	intronic/intergenic	SPRY2	non-cancer	2	-650155	FALSE	FALSE	NA	stem	LINE	TRUE	FALSE	FALSE	FALSE	SBS17b_P	81.82	SBS17a_P	14.61	SBS28_P	2.62	1.06596	4	27011	0.084628	0.310357	1	573	NA	0.084628	3.56272	FALSE	NA	0	0	0	0	0	0	0	0	0	0	0	NA	NA	FALSE
5_104694665	5	104694665	4	intronic/intergenic	NUDT12	non-cancer	7	-1798716	TRUE	FALSE	NA	loop	SINE	TRUE	FALSE	FALSE	FALSE	SBS44_S	21.45	SBS64_P	21	SBS68_P	10.18	0.206163	4	32941	0.137717	-1.1829	3	591	0.120796	0.084779	3.56015	FALSE	NA	1	0	0	1	0	0	0	0	0	0	0	NA	NA	FALSE
7_63907728	7	63907728	5	intronic/intergenic	ZNF680	non-cancer	0	115604	FALSE	FALSE	NA	NA	NA	FALSE	TRUE	FALSE	FALSE	SBS17b_P	91.02	SBS17a_P	5.51	SBS28_P	2.26	0.200743	5	2441	0.084781	-0.994709	1	502	NA	0.084781	3.56011	FALSE	NA	0	0	0	0	0	0	0	0	0	0	0	NA	NA	FALSE
10_122067216	10	122067216	5	intronic/intergenic	PPAPDC1A	non-cancer	0	-149602	FALSE	FALSE	NA	NA	NA	FALSE	FALSE	FALSE	FALSE	SBS17b_P	47.83	SBS17a_P	27.51	SBS61_S	8.01	0.818494	5	3894	0.084955	-0.13606	1	574	NA	0.084955	3.55716	FALSE	NA	0	0	0	0	0	0	0	0	0	0	0	NA	NA	FALSE
6_101751332	6	101751332	5	intronic/intergenic	GRIK2	non-cancer	3	-95822	FALSE	FALSE	NA	NA	LTR	TRUE	FALSE	FALSE	FALSE	SBS17b_P	87.79	SBS17a_P	8.85	SBS28_P	1.67	0.486483	5	35058	0.084992	-0.718674	1	544	NA	0.084992	3.55653	FALSE	NA	0	0	0	0	0	0	0	0	0	0	0	NA	NA	FALSE
7_99830723	7	99830723	4	intronic/intergenic	PVRIG	non-cancer	3	13189	FALSE	FALSE	NA	NA	SINE	TRUE	TRUE	FALSE	FALSE	SBS39_P	19.41	SBS8_P	11.17	SBS5_P	10.67	-2.09478	4	224	0.998657	-0.771748	4	491	0.016758	0.085186	3.55325	FALSE	NA	0	0	0	0	0	0	0	0	0	0	0	NA	NA	FALSE
11_63542297	11	63542297	4	intronic/intergenic	C11orf84	non-cancer	1	-38862	FALSE	FALSE	NA	loop	LINE	TRUE	TRUE	FALSE	FALSE	SBS64_P	21	SBS71_P	11.67	SBS1_P	10.71	0.622772	4	421	0.082488	1.21907	3	617	0.203008	0.085229	3.5525	FALSE	NA	0	0	0	0	0	0	0	0	0	0	0	NA	NA	FALSE
3_75455600	3	75455600	4	intronic/intergenic	FRG2C	non-cancer	1	-257931	FALSE	FALSE	NA	NA	LTR	TRUE	TRUE	FALSE	FALSE	SBS61_S	38.34	SBS62_S	25.51	SBS10a_S	12.21	-0.541613	4	4526	0.742779	-0.468538	4	573	0.022568	0.0853	3.55131	FALSE	NA	0	0	0	0	0	0	0	0	0	0	0	green	NA	FALSE
5_96809125	5	96809125	4	intronic/intergenic	RIOK2	non-cancer	0	-290230	FALSE	FALSE	NA	NA	SINE	TRUE	FALSE	FALSE	FALSE	SBS62_S	48.13	SBS61_S	35.71	SBS10a_S	7.32	-0.173265	4	7806	0.757257	0.969935	4	604	0.022165	0.085389	3.54981	FALSE	NA	0	0	0	0	0	0	0	0	0	0	0	green	NA	FALSE
19_57047097	19	57047097	7	intronic/intergenic	ZFP28	non-cancer	0	-3291	FALSE	FALSE	NA	loop	Low_complexity	TRUE	FALSE	FALSE	FALSE	SBS64_P	16.32	SBS22_P	15.04	SBS1_P	12.56	0.395819	7	226	0.072877	-0.700319	4	569	0.231842	0.085843	3.54215	TRUE	348	1	0	0	0	1	0	0	0	0	0	0	NA	NA	FALSE
9_27820327	9	27820327	4	intronic/intergenic	LINGO2	non-cancer	2	130342	FALSE	FALSE	NA	NA	Low_complexity	TRUE	FALSE	FALSE	FALSE	SBS61_S	19.89	SBS63_S	16.51	SBS73_S	15.92	0.614379	4	38357	0.151161	0.192541	3	561	0.112214	0.086114	3.53761	FALSE	NA	0	0	0	0	0	0	0	0	0	0	0	NA	NA	FALSE
5_20743608	5	20743608	4	intronic/intergenic	CDH18	non-cancer	2	-904513	FALSE	FALSE	NA	NA	LINE	TRUE	TRUE	FALSE	FALSE	SBS61_S	31.22	SBS62_S	25.2	SBS4_P	15.99	0.885409	4	50963	0.076716	-0.509035	4	501	0.22114	0.086124	3.53744	FALSE	NA	0	0	0	0	0	0	0	0	0	0	0	NA	NA	FALSE
1_91673578	1	91673578	4	intronic/intergenic	HFM1	non-cancer	1	193061	FALSE	FALSE	NA	NA	LTR	TRUE	FALSE	FALSE	FALSE	SBS1_P	59.55	SBS64_P	12.38	SBS39_P	6.01	0.656987	4	2400	0.156845	-0.648759	2	588	0.108275	0.086195	3.53625	FALSE	NA	0	0	0	0	0	0	0	0	0	0	0	NA	NA	FALSE
1_174149065	1	174149065	4	intronic/intergenic	RABGAP1L	non-cancer	0	-39231	FALSE	FALSE	NA	NA	DNA	TRUE	FALSE	FALSE	FALSE	SBS61_S	37.83	SBS10a_S	24.04	SBS62_S	14.29	0.779285	4	1840	0.074578	0.185525	4	446	0.228979	0.08658	3.52982	FALSE	NA	0	0	0	0	0	0	0	0	0	0	0	green	NA	FALSE
5_19398171	5	19398171	4	intronic/intergenic	CDH18	non-cancer	1	440924	FALSE	FALSE	NA	NA	NA	FALSE	FALSE	FALSE	FALSE	SBS1_P	79.56	SBS40_P	6.2	SBS8_P	3.78	0.08236	4	50963	0.455426	1.94644	2	501	0.037526	0.086635	3.5289	FALSE	NA	0	0	0	0	0	0	0	0	0	0	0	NA	NA	FALSE
7_125750960	7	125750960	6	intronic/intergenic	GRM8	non-cancer	2	1132298	FALSE	FALSE	NA	NA	NA	FALSE	FALSE	FALSE	FALSE	SBS17b_P	58.14	SBS17a_P	17.57	SBS68_P	6.19	0.174721	6	21244	0.364168	0.517018	3	496	0.047037	0.086794	3.52626	FALSE	NA	0	0	0	0	0	0	0	0	0	0	0	NA	NA	FALSE
3_166005557	3	166005557	6	intronic/intergenic	BCHE	non-cancer	0	-450349	FALSE	FALSE	NA	NA	NA	FALSE	FALSE	FALSE	FALSE	SBS17b_P	72.41	SBS17a_P	22.14	SBS28_P	2.05	0.632316	6	20143	0.086812	NA	0	489	NA	0.086812	3.52597	FALSE	NA	0	0	0	0	0	0	0	0	0	0	0	NA	NA	FALSE
7_85075946	7	85075946	4	intronic/intergenic	SEMA3D	non-cancer	2	-324739	FALSE	FALSE	NA	NA	NA	FALSE	FALSE	FALSE	FALSE	SBS17b_P	91.84	SBS28_P	5.32	SBS17a_P	0.71	0.470421	4	20829	0.213743	-0.681129	2	492	0.08018	0.086828	3.52569	FALSE	NA	0	0	0	0	0	0	0	0	0	0	0	NA	NA	FALSE
11_98784928	11	98784928	4	intronic/intergenic	CNTN5	non-cancer	3	-642018	FALSE	FALSE	NA	NA	LINE	TRUE	FALSE	FALSE	FALSE	SBS17b_P	76.26	SBS17a_P	11.96	SBS73_S	3.27	0.823501	4	42610	0.08708	-0.214345	1	586	NA	0.08708	3.52151	FALSE	NA	0	0	0	0	0	0	0	0	0	0	0	NA	NA	FALSE
9_84081742	9	84081742	4	intronic/intergenic	TLE1	non-cancer	3	221413	FALSE	FALSE	NA	NA	NA	FALSE	FALSE	FALSE	FALSE	SBS8_P	19.82	SBS68_P	14.39	SBS17b_P	12.23	1.17255	4	13723	0.087108	1.96213	1	617	NA	0.087108	3.52104	FALSE	NA	0	0	0	0	0	0	0	0	0	0	0	NA	NA	FALSE
1_71175383	1	71175383	5	intronic/intergenic	CTH	non-cancer	1	298284	FALSE	FALSE	NA	NA	DNA	TRUE	FALSE	FALSE	FALSE	SBS17b_P	96.3	SBS28_P	1.71	SBS17a_P	1.14	1.09773	5	3898	0.087172	NA	0	603	NA	0.087172	3.51999	FALSE	NA	0	0	0	0	0	0	0	0	0	0	0	NA	NA	FALSE
6_62341275	6	62341275	4	intronic/intergenic	MTRNR2L9	non-cancer	0	57042	FALSE	FALSE	NA	NA	NA	FALSE	FALSE	FALSE	FALSE	SBS17b_P	64.94	SBS17a_P	8.31	SBS61_S	8.01	0.5888	4	14966	0.087203	-0.73734	1	526	NA	0.087203	3.51948	FALSE	NA	0	0	0	0	0	0	0	0	0	0	0	NA	NA	FALSE
6_103109935	6	103109935	5	intronic/intergenic	GRIK2	non-cancer	5	1262781	FALSE	FALSE	NA	NA	LINE	TRUE	FALSE	FALSE	FALSE	SBS17b_P	96.36	SBS28_P	1.98	SBS17a_P	0.96	0.51306	5	35058	0.141599	-0.572208	2	544	0.121879	0.087316	3.51761	FALSE	NA	0	0	0	0	0	0	0	0	0	0	0	NA	NA	FALSE
13_81660154	13	81660154	4	intronic/intergenic	SPRY2	non-cancer	1	-748314	FALSE	FALSE	NA	NA	NA	FALSE	FALSE	FALSE	FALSE	SBS61_S	40.23	SBS10a_S	19.69	SBS66_S	14.22	0.696749	4	27011	0.036836	-0.351519	4	573	0.471022	0.087692	3.5114	FALSE	NA	0	0	0	0	0	0	0	0	0	0	0	green	NA	FALSE
8_112676001	8	112676001	4	intronic/intergenic	KCNV1	non-cancer	1	-1689384	FALSE	FALSE	NA	NA	SINE	TRUE	FALSE	FALSE	FALSE	SBS1_P	64.93	SBS74_S	9.83	SBS6_S	8.21	0.408997	4	40425	0.183846	-0.638842	2	430	0.094517	0.087797	3.50968	FALSE	NA	0	0	0	0	0	0	0	0	0	0	0	NA	NA	FALSE
13_94173726	13	94173726	6	intronic/intergenic	GPC6	non-cancer	3	294016	FALSE	FALSE	NA	NA	NA	FALSE	FALSE	FALSE	FALSE	SBS17b_P	78.22	SBS17a_P	15.26	SBS28_P	2.87	0.49954	6	23286	0.087804	-1.12582	1	555	NA	0.087804	3.50958	FALSE	NA	0	0	0	0	0	0	0	0	0	0	0	NA	NA	FALSE
7_9525845	7	9525845	4	intronic/intergenic	NXPH1	non-cancer	1	1050501	FALSE	FALSE	NA	NA	LINE	TRUE	FALSE	FALSE	FALSE	SBS17b_P	91.66	SBS28_P	4.99	SBS17a_P	0.93	0.256109	4	24075	0.396067	-0.572142	2	491	0.043986	0.087978	3.50671	FALSE	NA	0	0	0	0	0	0	0	0	0	0	0	NA	NA	FALSE
4_61119769	4	61119769	5	intronic/intergenic	LPHN3	non-cancer	3	-1243243	TRUE	FALSE	NA	loop	LINE	TRUE	FALSE	FALSE	FALSE	SBS73_S	13.34	SBS64_P	11.55	SBS22_P	10.5	0.568871	5	67231	0.119235	-0.444347	3	614	0.146243	0.088043	3.50564	FALSE	NA	0	0	0	0	0	0	0	0	0	0	0	NA	NA	FALSE
7_27881296	7	27881296	4	3' UTR	TAX1BP1	non-cancer	0	NA	FALSE	FALSE	NA	NA	NA	FALSE	FALSE	FALSE	FALSE	SBS62_S	40.5	SBS61_S	37.72	SBS10a_S	13.21	-0.118152	4	44	0.492559	0.438417	4	489	0.035545	0.088329	3.50097	FALSE	NA	1	0	1	0	0	0	0	0	0	0	0	NA	2	FALSE
12_20283855	12	20283855	4	intronic/intergenic	PDE3A	non-cancer	0	-238364	FALSE	FALSE	NA	NA	NA	FALSE	FALSE	FALSE	FALSE	SBS62_S	37.48	SBS61_S	24.23	SBS1_P	18.72	-0.017631	4	7900	0.289574	0.475505	3	528	0.060467	0.088337	3.50085	FALSE	NA	0	0	0	0	0	0	0	0	0	0	0	NA	NA	FALSE
21_22071272	21	22071272	4	intronic/intergenic	NCAM2	non-cancer	3	-299610	FALSE	FALSE	NA	NA	LTR	TRUE	FALSE	FALSE	FALSE	SBS17b_P	78.06	SBS17a_P	10.54	SBS28_P	2.99	1.35768	4	71684	0.088482	0.194755	1	588	NA	0.088482	3.49846	FALSE	NA	1	0	1	0	0	0	0	0	0	0	0	NA	NA	FALSE
14_43304095	14	43304095	6	intronic/intergenic	LRFN5	non-cancer	3	948266	TRUE	FALSE	NA	NA	LINE	TRUE	FALSE	FALSE	FALSE	SBS64_P	10.26	SBS76_S	9.94	SBS68_P	9.63	0.42493	6	49417	0.035769	-0.182166	5	582	0.491066	0.08856	3.49721	FALSE	NA	0	0	0	0	0	0	0	0	0	0	0	green	NA	FALSE
16_34190286	16	34190286	4	intronic/intergenic	CTD-2144E22.5	non-cancer	3	-66471	FALSE	FALSE	NA	NA	Satellite	TRUE	TRUE	FALSE	FALSE	SBS62_S	45.54	SBS7a_S	24.89	SBS61_S	10.86	0.659452	4	24400	0.08882	NA	0	814	NA	0.08882	3.49298	FALSE	NA	0	0	0	0	0	0	0	0	0	0	0	green	NA	FALSE
8_32423970	8	32423970	4	intronic/intergenic	FUT10	non-cancer	4	895000	FALSE	FALSE	NA	NA	NA	FALSE	FALSE	FALSE	FALSE	SBS17b_P	86.11	SBS17a_P	9.23	SBS28_P	0.85	0.485055	4	10362	0.088824	NA	0	525	NA	0.088824	3.49291	FALSE	NA	0	0	0	0	0	0	0	0	0	0	0	NA	NA	FALSE
12_25398284	12	25398284	165	protein-coding	KRAS	oncogene	69	NA	FALSE	FALSE	NA	NA	NA	FALSE	FALSE	FALSE	TRUE	SBS1_P	20.83	SBS8_P	17.15	SBS30_P	14.3	0.402612	165	7	0.493817	-0.047025	66	483	0.03572	0.088859	3.49234	TRUE	719	0	0	0	0	0	0	0	0	0	0	0	green	NA	FALSE
4_161624500	4	161624500	4	intronic/intergenic	FSTL5	non-cancer	4	1408048	FALSE	FALSE	NA	NA	LTR	TRUE	FALSE	FALSE	FALSE	SBS17b_P	75.31	SBS61_S	10.01	SBS28_P	5.17	1.24656	4	32750	0.088875	-0.023718	1	615	NA	0.088875	3.49208	FALSE	NA	0	0	0	0	0	0	0	0	0	0	0	NA	NA	FALSE
13_88787023	13	88787023	4	intronic/intergenic	SLITRK5	non-cancer	1	461288	FALSE	FALSE	NA	NA	LTR	TRUE	FALSE	FALSE	FALSE	SBS17b_P	76.68	SBS17a_P	19.83	SBS28_P	1.12	1.00612	4	51457	0.08924	-0.405026	1	555	NA	0.08924	3.48617	FALSE	NA	0	0	0	0	0	0	0	0	0	0	0	NA	NA	FALSE
2_129813338	2	129813338	4	intronic/intergenic	HS6ST1	non-cancer	3	-737201	FALSE	FALSE	NA	NA	NA	FALSE	FALSE	FALSE	FALSE	SBS17b_P	91.82	SBS26_S	1.1	SBS17a_P	0.98	0.470348	4	10505	0.089258	-1.50804	1	580	NA	0.089258	3.48587	FALSE	NA	1	0	1	0	0	0	0	0	0	0	0	NA	NA	FALSE
2_103934042	2	103934042	5	intronic/intergenic	TMEM182	non-cancer	1	559112	FALSE	FALSE	NA	NA	SINE	TRUE	TRUE	FALSE	FALSE	SBS30_P	27.79	SBS8_P	11.71	SBS39_P	11.39	0.430075	5	16223	0.089518	NA	0	577	NA	0.089518	3.48168	FALSE	NA	0	0	0	0	0	0	0	0	0	0	0	NA	NA	FALSE
7_9690189	7	9690189	10	intronic/intergenic	NXPH1	non-cancer	2	1214845	FALSE	FALSE	NA	NA	SINE	TRUE	FALSE	FALSE	FALSE	SBS17b_P	87.93	SBS17a_P	5.17	SBS28_P	2.83	0.666292	10	24075	0.051446	-0.40731	3	491	0.346038	0.089518	3.48168	FALSE	NA	0	0	0	0	0	0	0	0	0	0	0	green	NA	FALSE
12_81776802	12	81776802	4	intronic/intergenic	ACSS3	non-cancer	2	304902	FALSE	FALSE	NA	NA	LINE	TRUE	FALSE	FALSE	FALSE	SBS17b_P	64.94	SBS66_S	8.96	SBS28_P	8.15	0.561015	4	5127	0.089845	0.929848	1	539	NA	0.089845	3.47642	FALSE	NA	0	0	0	0	0	0	0	0	0	0	0	NA	NA	FALSE
5_89078654	5	89078654	4	intronic/intergenic	CETN3	non-cancer	1	626824	FALSE	FALSE	NA	NA	LINE	TRUE	FALSE	FALSE	FALSE	SBS17b_P	81.69	SBS63_S	5.81	SBS61_S	4.35	0.056463	4	9832	0.421573	1.33357	2	599	0.042423	0.089847	3.47638	FALSE	NA	0	0	0	0	0	0	0	0	0	0	0	NA	NA	FALSE
6_96808622	6	96808622	4	intronic/intergenic	FUT9	non-cancer	0	157590	TRUE	FALSE	NA	NA	LINE	TRUE	FALSE	FALSE	FALSE	SBS12_P	24.2	SBS39_P	14.51	SBS1_P	7.95	1.07802	4	6437	0.017899	-0.185172	3	530	1	0.089909	3.47539	FALSE	NA	0	0	0	0	0	0	0	0	0	0	0	NA	NA	FALSE
13_109864970	13	109864970	7	intronic/intergenic	MYO16	non-cancer	3	546698	FALSE	FALSE	NA	NA	NA	FALSE	FALSE	FALSE	FALSE	SBS17b_P	66.72	SBS28_P	13.16	SBS17a_P	7.08	0.365888	7	9383	0.089964	0.244165	1	544	NA	0.089964	3.47451	FALSE	NA	3	1	1	1	0	0	0	0	0	0	0	green	NA	FALSE
16_61727360	16	61727360	4	intronic/intergenic	CDH8	non-cancer	3	327947	FALSE	FALSE	NA	NA	DNA	TRUE	FALSE	FALSE	FALSE	SBS17b_P	72.47	SBS17a_P	22.54	SBS28_P	2.69	1.58186	3	53805	0.089969	NA	0	535	NA	0.089969	3.47442	FALSE	NA	0	0	0	0	0	0	0	0	0	0	0	NA	NA	FALSE
7_154611145	7	154611145	5	intronic/intergenic	PAXIP1-AS2	non-cancer	4	-109214	FALSE	FALSE	NA	loop	Simple_repeat	TRUE	FALSE	FALSE	FALSE	SBS22_P	26.59	SBS64_P	18.57	SBS1_P	7.91	-0.234624	5	6823	0.552632	1.62246	3	494	0.032425	0.089988	3.47412	FALSE	NA	0	0	0	0	0	0	0	0	0	0	0	NA	NA	FALSE
6_48185781	6	48185781	5	intronic/intergenic	PTCHD4	non-cancer	3	-149390	FALSE	FALSE	NA	NA	LINE	TRUE	FALSE	FALSE	FALSE	SBS17b_P	86.8	SBS17a_P	7.5	SBS28_P	4.69	0.243284	5	11871	0.090061	-0.232309	1	551	NA	0.090061	3.47295	FALSE	NA	0	0	0	0	0	0	0	0	0	0	0	NA	NA	FALSE
15_20488096	15	20488096	5	intronic/intergenic	GOLGA6L6	non-cancer	7	258927	FALSE	FALSE	NA	NA	Satellite	TRUE	TRUE	FALSE	FALSE	SBS1_P	51.15	SBS5_P	10.33	SBS10a_S	7.61	0.078766	5	9070	0.068557	-0.327177	5	652	0.261656	0.090066	3.47288	FALSE	NA	2	1	0	1	0	0	0	0	0	0	0	NA	NA	FALSE
6_69677371	6	69677371	5	intronic/intergenic	BAI3	non-cancer	0	328803	FALSE	FALSE	NA	NA	NA	FALSE	FALSE	FALSE	FALSE	SBS17b_P	97.73	SBS28_P	0.87	SBS17a_P	0.84	0.547151	5	43399	0.08483	0.830743	2	570	0.211519	0.090085	3.47257	FALSE	NA	5	1	0	4	0	0	0	0	0	0	0	NA	NA	FALSE
7_62186716	7	62186716	6	intronic/intergenic	AC006455.1	non-cancer	4	-623294	FALSE	FALSE	NA	NA	Satellite	TRUE	TRUE	FALSE	FALSE	SBS17b_P	76.79	SBS77_P	4.43	SBS8_P	4.24	0.651935	6	26461	0.101703	1.35078	3	942	0.176597	0.090154	3.47146	FALSE	NA	0	0	0	0	0	0	0	0	0	0	0	green	NA	FALSE
2_35157730	2	35157730	4	intronic/intergenic	FAM98A	non-cancer	8	-1333442	FALSE	FALSE	NA	NA	LTR	TRUE	FALSE	FALSE	FALSE	SBS61_S	20.44	SBS10a_S	14	SBS17b_P	12.2	0.59642	4	22835	0.078519	-0.686658	2	578	0.229148	0.090282	3.46941	FALSE	NA	0	0	0	0	0	0	0	0	0	0	0	NA	NA	FALSE
8_93615150	8	93615150	7	intronic/intergenic	AC117834.1	non-cancer	4	-281893	FALSE	FALSE	NA	NA	NA	FALSE	FALSE	FALSE	FALSE	SBS17b_P	92.42	SBS28_P	3.31	SBS9_P	1.11	0.010099	7	6281	0.090337	-1.37506	1	200	NA	0.090337	3.46854	FALSE	NA	0	0	0	0	0	0	0	0	0	0	0	green	NA	FALSE
5_104417859	5	104417859	4	intronic/intergenic	NUDT12	non-cancer	1	-1521910	FALSE	FALSE	NA	NA	NA	FALSE	FALSE	FALSE	FALSE	SBS17b_P	86.87	SBS17a_P	8.29	SBS28_P	2.75	0.732047	4	32941	0.090507	NA	0	591	NA	0.090507	3.46583	FALSE	NA	0	0	0	0	0	0	0	0	0	0	0	NA	NA	FALSE
6_99597925	6	99597925	5	intronic/intergenic	FAXC	non-cancer	1	199323	FALSE	FALSE	NA	NA	SINE	TRUE	FALSE	FALSE	FALSE	SBS30_P	22.77	SBS1_P	13.61	SBS64_P	10.36	-0.277981	5	2226	0.692708	3.25199	2	544	0.026082	0.090582	3.46462	FALSE	NA	0	0	0	0	0	0	0	0	0	0	0	NA	NA	FALSE
6_73072705	6	73072705	4	intronic/intergenic	KCNQ5	non-cancer	1	-259213	FALSE	FALSE	NA	NA	LINE	TRUE	FALSE	FALSE	FALSE	SBS17b_P	74.25	SBS17a_P	16.73	SBS28_P	3.62	0.71818	4	9267	0.021374	-0.255044	3	568	0.845597	0.090609	3.4642	FALSE	NA	0	0	0	0	0	0	0	0	0	0	0	NA	NA	FALSE
6_62385868	6	62385868	7	intronic/intergenic	MTRNR2L9	non-cancer	4	101635	FALSE	FALSE	NA	stem	NA	FALSE	FALSE	FALSE	FALSE	SBS17b_P	57.39	SBS17a_P	11.28	SBS12_P	8.4	0.66081	7	14966	0.03923	-0.383415	5	526	0.461403	0.090717	3.46248	FALSE	NA	1	0	0	1	0	0	0	0	0	0	0	NA	NA	FALSE
8_65082090	8	65082090	4	intronic/intergenic	BHLHE22	non-cancer	1	-411258	FALSE	FALSE	NA	NA	LTR	TRUE	FALSE	FALSE	FALSE	SBS17b_P	97.1	SBS28_P	1.04	SBS17a_P	0.62	0.504362	4	15434	0.090817	-0.908952	1	494	NA	0.090817	3.4609	FALSE	NA	0	0	0	0	0	0	0	0	0	0	0	NA	NA	FALSE
18_72433550	18	72433550	4	intronic/intergenic	ZNF407	non-cancer	2	90574	FALSE	FALSE	NA	NA	NA	FALSE	FALSE	FALSE	FALSE	SBS64_P	24.96	SBS8_P	14.59	SBS73_S	8.26	0.252899	4	1930	0.230776	-0.953452	2	566	0.078596	0.090867	3.4601	FALSE	NA	0	0	0	0	0	0	0	0	0	0	0	NA	NA	FALSE
19_27742467	19	27742467	6	intronic/intergenic	UQCRFS1	non-cancer	11	1961558	FALSE	FALSE	NA	NA	LINE	TRUE	FALSE	FALSE	FALSE	SBS8_P	40.32	SBS39_P	13.04	SBS22_P	12.09	0.342878	6	37259	0.090869	NA	0	562	NA	0.090869	3.46007	FALSE	NA	0	0	0	0	0	0	0	0	0	0	0	NA	NA	FALSE
2_184346683	2	184346683	4	intronic/intergenic	NUP35	non-cancer	2	357497	FALSE	FALSE	NA	NA	LINE	TRUE	FALSE	FALSE	FALSE	SBS17b_P	95.71	SBS28_P	2.99	SBS17a_P	0.78	0.381335	4	9702	0.091007	0.151399	1	583	NA	0.091007	3.45788	FALSE	NA	0	0	0	0	0	0	0	0	0	0	0	NA	NA	FALSE
16_84048725	16	84048725	4	intronic/intergenic	SLC38A8	non-cancer	1	27037	FALSE	FALSE	NA	NA	NA	FALSE	FALSE	FALSE	FALSE	SBS1_P	72.3	SBS70_P	5.74	SBS64_P	5.55	-0.073062	4	394	0.686904	1.51664	2	581	0.026461	0.091021	3.45766	FALSE	NA	1	1	0	0	0	0	0	0	0	0	0	NA	NA	FALSE
10_117488451	10	117488451	4	intronic/intergenic	GFRA1	non-cancer	4	543090	FALSE	FALSE	NA	NA	NA	FALSE	FALSE	FALSE	FALSE	SBS17b_P	65.84	SBS61_S	10.01	SBS17a_P	9.54	1.21382	4	7870	0.091022	-0.416533	1	545	NA	0.091022	3.45765	FALSE	NA	0	0	0	0	0	0	0	0	0	0	0	NA	NA	FALSE
12_127788255	12	127788255	4	intronic/intergenic	TMEM132C	non-cancer	1	-963693	FALSE	FALSE	NA	NA	NA	FALSE	FALSE	FALSE	FALSE	SBS17b_P	64.99	SBS17a_P	10.38	SBS28_P	8.18	0.854232	4	30365	0.032058	-0.424618	3	524	0.567064	0.091031	3.4575	FALSE	NA	0	0	0	0	0	0	0	0	0	0	0	NA	NA	FALSE
10_54540063	10	54540063	4	intronic/intergenic	MBL2	non-cancer	7	-8668	FALSE	FALSE	NA	NA	NA	FALSE	FALSE	FALSE	FALSE	SBS17b_P	42.17	SBS12_P	22.01	SBS28_P	8.26	0.400587	4	14851	0.091168	-0.621686	1	570	NA	0.091168	3.45533	FALSE	NA	86	0	1	85	0	0	0	0	0	0	0	NA	NA	FALSE
4_107918754	4	107918754	4	intronic/intergenic	DKK2	non-cancer	3	190845	FALSE	FALSE	NA	NA	NA	FALSE	FALSE	FALSE	FALSE	SBS17b_P	80.52	SBS63_S	6.96	SBS28_P	5.31	0.74307	4	8320	0.091318	-0.325004	1	642	NA	0.091318	3.45296	FALSE	NA	0	0	0	0	0	0	0	0	0	0	0	NA	NA	FALSE
2_202592819	2	202592819	4	intronic/intergenic	MPP4	non-cancer	3	-29488	TRUE	FALSE	NA	NA	NA	FALSE	FALSE	FALSE	FALSE	SBS76_S	14.06	SBS64_P	9.56	SBS72_P	9.35	0.204473	4	451	0.511426	1.78652	3	586	0.035697	0.091342	3.45258	FALSE	NA	0	0	0	0	0	0	0	0	0	0	0	NA	NA	FALSE
7_114918097	7	114918097	4	intronic/intergenic	MDFIC	non-cancer	1	355625	FALSE	FALSE	NA	NA	NA	FALSE	FALSE	FALSE	FALSE	SBS17b_P	76.14	SBS17a_P	12.93	SBS28_P	3.32	0.173869	4	11098	0.455059	-1.10678	2	491	0.040207	0.091502	3.45005	FALSE	NA	0	0	0	0	0	0	0	0	0	0	0	NA	NA	FALSE
11_37320056	11	37320056	5	intronic/intergenic	C11orf74	non-cancer	5	688402	FALSE	FALSE	NA	NA	DNA	TRUE	FALSE	FALSE	FALSE	SBS17b_P	74.9	SBS63_S	13.55	SBS28_P	7.49	-0.326966	5	28614	0.694817	1.38417	3	630	0.026422	0.09175	3.44615	FALSE	NA	1	0	0	1	0	0	0	0	0	0	0	NA	NA	FALSE
1_80718816	1	80718816	4	intronic/intergenic	ELTD1	non-cancer	7	-1246477	FALSE	FALSE	NA	NA	NA	FALSE	FALSE	FALSE	FALSE	SBS62_S	48.98	SBS1_P	19.5	SBS61_S	13.38	0.24124	4	25165	0.19262	0.744908	3	591	0.095691	0.092043	3.44155	FALSE	NA	0	0	0	0	0	0	0	0	0	0	0	NA	NA	FALSE
8_93210845	8	93210845	4	intronic/intergenic	RUNX1T1	oncogene	2	-103150	FALSE	FALSE	NA	NA	DNA	TRUE	FALSE	FALSE	FALSE	SBS17b_P	95.12	SBS28_P	3.13	SBS17a_P	0.86	0.69745	4	15007	0.09231	NA	0	443	NA	0.09231	3.43736	FALSE	NA	0	0	0	0	0	0	0	0	0	0	0	NA	NA	FALSE
16_30428950	16	30428950	4	protein-coding	ZNF771	non-cancer	0	NA	FALSE	FALSE	NA	NA	NA	FALSE	TRUE	FALSE	FALSE	SBS36_P	18.25	SBS4_P	17.58	SBS13_P	15.6	1.16954	4	7	0.054545	-0.564269	2	597	0.339248	0.092332	3.43702	FALSE	NA	13	1	1	11	0	0	0	0	0	0	0	NA	NA	TRUE
18_51264699	18	51264699	4	intronic/intergenic	MBD2	non-cancer	0	486230	FALSE	FALSE	NA	NA	LINE	TRUE	FALSE	FALSE	FALSE	SBS17b_P	87.78	SBS73_S	3.27	SBS28_P	2.63	0.709011	4	10933	0.092032	1.98375	3	589	0.202022	0.092684	3.43154	FALSE	NA	0	0	0	0	0	0	0	0	0	0	0	NA	NA	FALSE
16_7877542	16	7877542	5	intronic/intergenic	TMEM114	non-cancer	2	744684	FALSE	FALSE	NA	NA	NA	FALSE	FALSE	FALSE	FALSE	SBS17b_P	95.11	SBS28_P	3.15	SBS71_P	0.33	-0.188223	5	18748	0.66188	-0.572329	3	614	0.028103	0.092718	3.43101	FALSE	NA	0	0	0	0	0	0	0	0	0	0	0	NA	NA	FALSE
1_186443343	1	186443343	4	intronic/intergenic	PDC	non-cancer	1	-24752	FALSE	FALSE	NA	stem	LTR	TRUE	FALSE	FALSE	FALSE	SBS61_S	32.99	SBS10a_S	18.69	SBS62_S	18.36	0.731803	4	1244	0.024678	-0.323221	4	470	0.753901	0.092734	3.43076	FALSE	NA	0	0	0	0	0	0	0	0	0	0	0	yellow	NA	FALSE
7_137139145	7	137139145	9	intronic/intergenic	PTN	non-cancer	16	-199425	FALSE	FALSE	NA	NA	NA	FALSE	FALSE	FALSE	FALSE	SBS17b_P	72.81	SBS28_P	9.51	SBS8_P	6.01	0.514025	9	6034	0.207038	-0.61338	2	492	0.090067	0.092902	3.42815	FALSE	NA	82	1	1	80	0	0	0	0	0	0	0	green	NA	FALSE
5_154987928	5	154987928	4	intronic/intergenic	KIF4B	non-cancer	2	594508	FALSE	FALSE	NA	NA	LTR	TRUE	FALSE	FALSE	FALSE	SBS17b_P	81.6	SBS17a_P	16.57	SBS28_P	1.18	0.255602	4	8757	0.093025	NA	0	570	NA	0.093025	3.42624	FALSE	NA	0	0	0	0	0	0	0	0	0	0	0	NA	NA	FALSE
11_131285474	11	131285474	4	intronic/intergenic	NTM	non-cancer	1	44772	FALSE	FALSE	NA	NA	SINE	TRUE	FALSE	FALSE	FALSE	SBS17b_P	58.54	SBS17a_P	32.42	SBS12_P	2.72	-0.119383	4	21807	0.607145	-0.850576	2	577	0.030815	0.093148	3.42433	FALSE	NA	0	0	0	0	0	0	0	0	0	0	0	NA	NA	FALSE
8_2722636	8	2722636	4	intronic/intergenic	MYOM2	non-cancer	2	723755	FALSE	FALSE	NA	NA	SINE	TRUE	FALSE	FALSE	FALSE	SBS2_P	25.06	SBS7a_S	14.08	SBS73_S	6.44	-0.366751	4	21589	0.834274	1.05964	4	499	0.022535	0.093511	3.41871	FALSE	NA	0	0	0	0	0	0	0	0	0	0	0	NA	NA	FALSE
2_169988625	2	169988625	4	intronic/intergenic	DHRS9	non-cancer	5	64968	FALSE	FALSE	NA	NA	NA	FALSE	FALSE	FALSE	FALSE	SBS17b_P	52.66	SBS28_P	25.72	SBS17a_P	4.96	0.496149	4	1379	0.179211	0.776813	2	581	0.105	0.093577	3.4177	FALSE	NA	79	0	1	78	0	0	0	0	0	0	0	NA	NA	FALSE
1_169863468	1	169863468	4	promoter	SCYL3	non-cancer	2	NA	FALSE	FALSE	NA	NA	NA	FALSE	FALSE	FALSE	FALSE	SBS17b_P	46	SBS39_P	13.97	SBS28_P	11.41	-0.02764	4	3	0.028571	0.237488	2	456	0.658696	0.093588	3.41753	FALSE	NA	119	0	1	118	0	0	0	0	0	0	0	NA	0	FALSE
8_83934281	8	83934281	4	intronic/intergenic	RALYL	non-cancer	3	-1162953	FALSE	FALSE	NA	NA	LTR	TRUE	FALSE	FALSE	FALSE	SBS17b_P	73.65	SBS66_S	8.96	SBS63_S	7.47	0.509531	4	33709	0.093715	-0.25173	1	462	NA	0.093715	3.41558	FALSE	NA	0	0	0	0	0	0	0	0	0	0	0	NA	NA	FALSE
5_23412062	5	23412062	5	intronic/intergenic	PRDM9	non-cancer	2	-97081	FALSE	FALSE	NA	NA	NA	FALSE	FALSE	FALSE	FALSE	SBS17b_P	77.7	SBS17a_P	15.64	SBS28_P	1.18	-0.503135	5	20996	0.802951	1.98994	2	480	0.023521	0.093851	3.41349	FALSE	NA	5	1	0	4	0	0	0	0	0	0	0	NA	NA	FALSE
5_98396229	5	98396229	5	intronic/intergenic	CHD1	non-cancer	4	-134139	FALSE	FALSE	NA	NA	NA	FALSE	FALSE	FALSE	FALSE	SBS17b_P	34.41	SBS17a_P	22.15	SBS12_P	14.87	0.924992	5	8475	0.093866	0.719242	1	586	NA	0.093866	3.41325	TRUE	408	85	2	1	82	0	0	0	0	0	0	0	NA	NA	FALSE
3_388487	3	388487	5	intronic/intergenic	CHL1	non-cancer	2	27027	FALSE	FALSE	NA	NA	NA	FALSE	FALSE	FALSE	FALSE	SBS17b_P	94.04	SBS28_P	1.31	SBS79_S	0.89	-0.521577	5	10913	0.871128	-0.977931	2	508	0.021695	0.093904	3.41266	FALSE	NA	0	0	0	0	0	0	0	0	0	0	0	NA	NA	FALSE
5_17726683	5	17726683	4	intronic/intergenic	BASP1	non-cancer	2	451357	FALSE	FALSE	NA	NA	NA	FALSE	FALSE	FALSE	FALSE	SBS17b_P	93.05	SBS28_P	5.4	SBS17a_P	0.72	0.332397	4	22981	0.093913	-0.845983	1	510	NA	0.093913	3.41254	FALSE	NA	0	0	0	0	0	0	0	0	0	0	0	NA	NA	FALSE
3_54327152	3	54327152	5	intronic/intergenic	CACNA2D3	non-cancer	0	170411	FALSE	FALSE	NA	NA	LINE	TRUE	FALSE	FALSE	FALSE	SBS62_S	29.74	SBS1_P	20.09	SBS61_S	14.7	0.356451	5	5250	0.444587	1.33394	4	537	0.042618	0.094094	3.40975	FALSE	NA	0	0	0	0	0	0	0	0	0	0	0	NA	NA	FALSE
7_136287597	7	136287597	4	intronic/intergenic	CHRM2	non-cancer	1	-412016	FALSE	FALSE	NA	NA	LTR	TRUE	FALSE	FALSE	FALSE	SBS17b_P	81.03	SBS17a_P	8.84	SBS28_P	7.32	0.082313	4	12095	0.2779	-0.452895	2	475	0.068867	0.09485	3.39821	FALSE	NA	0	0	0	0	0	0	0	0	0	0	0	NA	NA	FALSE
8_83562257	8	83562257	4	intronic/intergenic	SNX16	non-cancer	2	-810036	FALSE	FALSE	NA	NA	LINE	TRUE	FALSE	FALSE	FALSE	SBS61_S	42.98	SBS10a_S	24.05	SBS62_S	13.72	-0.482111	4	21190	0.848935	0.614989	4	468	0.022572	0.094946	3.39675	FALSE	NA	0	0	0	0	0	0	0	0	0	0	0	green	NA	FALSE
9_98098353	9	98098353	4	intronic/intergenic	FANCC	tsg	1	-86780	FALSE	FALSE	NA	NA	NA	FALSE	TRUE	FALSE	FALSE	SBS62_S	48.13	SBS61_S	35.71	SBS10a_S	7.32	0.166428	4	2282	0.305069	1.34054	4	606	0.062863	0.095007	3.39583	FALSE	NA	0	0	0	0	0	0	0	0	0	0	0	green	NA	FALSE
19_52807227	19	52807227	4	intronic/intergenic	ZNF480	non-cancer	0	3561	FALSE	FALSE	NA	NA	LTR	TRUE	TRUE	FALSE	FALSE	SBS62_S	66.88	SBS61_S	18.32	SBS10a_S	7.29	0.020835	4	260	0.323259	0.483612	4	573	0.059354	0.095042	3.39528	FALSE	NA	0	0	0	0	0	0	0	0	0	0	0	green	NA	FALSE
8_100007475	8	100007475	4	intronic/intergenic	VPS13B	non-cancer	0	-18542	FALSE	FALSE	NA	NA	LINE	TRUE	FALSE	FALSE	FALSE	SBS62_S	60.33	SBS61_S	25.11	SBS63_S	6.28	0.689395	4	3595	0.057451	0.245451	4	431	0.33458	0.095181	3.39318	FALSE	NA	0	0	0	0	0	0	0	0	0	0	0	green	NA	FALSE
6_128798328	6	128798328	5	intronic/intergenic	PTPRK	tsg	1	43175	FALSE	FALSE	NA	NA	NA	FALSE	FALSE	FALSE	FALSE	SBS61_S	39.36	SBS10a_S	28.55	SBS62_S	22.66	0.000117	5	4060	0.14126	0.317866	5	549	0.136151	0.095224	3.39253	FALSE	NA	0	0	0	0	0	0	0	0	0	0	0	yellow	NA	FALSE
3_176065379	3	176065379	4	intronic/intergenic	TBL1XR1	oncogene	0	717386	FALSE	FALSE	NA	NA	LTR	TRUE	FALSE	FALSE	FALSE	SBS17b_P	75.16	SBS28_P	18.37	SBS12_P	2.6	0.287303	4	19979	0.095275	-1.1417	1	480	NA	0.095275	3.39175	FALSE	NA	7	0	1	6	0	0	0	0	0	0	0	NA	NA	FALSE
11_132234008	11	132234008	4	intronic/intergenic	NTM	non-cancer	1	993306	FALSE	FALSE	NA	NA	LINE	TRUE	FALSE	FALSE	FALSE	SBS61_S	21.14	SBS10a_S	18.69	SBS66_S	13	0.212501	4	21807	0.101393	-0.09297	4	577	0.190994	0.095748	3.38462	FALSE	NA	0	0	0	0	0	0	0	0	0	0	0	green	NA	FALSE
12_70612374	12	70612374	5	intronic/intergenic	CNOT2	non-cancer	1	-59633	FALSE	FALSE	NA	NA	NA	FALSE	FALSE	FALSE	FALSE	SBS62_S	62.46	SBS61_S	21.65	SBS63_S	5.87	-0.24938	5	2214	0.33407	0.348223	5	525	0.058033	0.095834	3.38332	FALSE	NA	0	0	0	0	0	0	0	0	0	0	0	yellow	NA	FALSE
6_103598022	6	103598022	4	intronic/intergenic	HACE1	non-cancer	3	1709495	FALSE	FALSE	NA	NA	NA	FALSE	FALSE	FALSE	FALSE	SBS17b_P	66.76	SBS17a_P	16.43	SBS28_P	6.95	0.682889	4	29422	0.095837	NA	0	557	NA	0.095837	3.38327	FALSE	NA	0	0	0	0	0	0	0	0	0	0	0	NA	NA	FALSE
3_29042206	3	29042206	4	intronic/intergenic	RBMS3	non-cancer	1	-280967	FALSE	FALSE	NA	NA	LINE	TRUE	FALSE	FALSE	FALSE	SBS62_S	36.02	SBS61_S	26	SBS1_P	21.4	0.660653	4	13381	0.072053	-0.029405	3	542	0.269252	0.095886	3.38253	FALSE	NA	0	0	0	0	0	0	0	0	0	0	0	NA	NA	FALSE
10_59176234	10	59176234	4	intronic/intergenic	IPMK	non-cancer	1	851137	FALSE	FALSE	NA	NA	SINE	TRUE	FALSE	FALSE	FALSE	SBS1_P	74.37	SBS64_P	8.61	SBS18_P	3.32	0.5401	4	11702	0.09595	NA	0	577	NA	0.09595	3.38157	FALSE	NA	0	0	0	0	0	0	0	0	0	0	0	NA	NA	FALSE
17_7578536	17	7578536	4	protein-coding	TP53	tsg	68	NA	FALSE	FALSE	NA	NA	NA	FALSE	FALSE	FALSE	TRUE	SBS12_P	26.04	SBS39_P	16.06	SBS8_P	8.21	1.74834	4	91	0.09171	0.686086	3	349	0.212074	0.096078	3.37965	TRUE	467	0	0	0	0	0	0	0	0	0	0	0	NA	NA	FALSE
3_151575478	3	151575478	4	intronic/intergenic	SUCNR1	non-cancer	1	-22203	TRUE	FALSE	NA	loop	SINE	TRUE	FALSE	FALSE	FALSE	SBS64_P	24.51	SBS73_S	9.16	SBS44_S	8.57	-0.178811	4	1979	0.602924	2.51395	3	516	0.032279	0.096127	3.37892	FALSE	NA	0	0	0	0	0	0	0	0	0	0	0	NA	NA	FALSE
9_18205943	9	18205943	4	intronic/intergenic	ADAMTSL1	non-cancer	2	-268288	FALSE	FALSE	NA	NA	SINE	TRUE	FALSE	FALSE	FALSE	SBS17b_P	89.93	SBS17a_P	4.65	SBS28_P	2.07	0.574311	4	6693	0.096524	NA	0	554	NA	0.096524	3.37297	FALSE	NA	0	0	0	0	0	0	0	0	0	0	0	NA	NA	FALSE
12_42002279	12	42002279	4	intronic/intergenic	PDZRN4	non-cancer	3	420021	FALSE	FALSE	NA	NA	LINE	TRUE	FALSE	FALSE	FALSE	SBS17b_P	72.29	SBS39_P	10.15	SBS12_P	5.61	0.152199	4	9212	0.341572	-0.528959	2	552	0.057334	0.096607	3.37172	FALSE	NA	0	0	0	0	0	0	0	0	0	0	0	NA	NA	FALSE
18_55798439	18	55798439	4	intronic/intergenic	NEDD4L	non-cancer	1	86546	FALSE	FALSE	NA	NA	NA	FALSE	TRUE	FALSE	FALSE	SBS1_P	38.63	SBS64_P	20.83	SBS12_P	9.96	0.809094	4	2587	0.096693	NA	0	574	NA	0.096693	3.37045	FALSE	NA	0	0	0	0	0	0	0	0	0	0	0	NA	NA	FALSE
13_103358653	13	103358653	4	intronic/intergenic	METTL21C	non-cancer	1	-11805	FALSE	FALSE	NA	stem	LINE	TRUE	FALSE	FALSE	FALSE	SBS64_P	24.36	SBS10a_S	19.31	SBS8_P	13.24	-0.109448	4	527	0.754456	-0.483947	3	570	0.025988	0.096699	3.37035	FALSE	NA	0	0	0	0	0	0	0	0	0	0	0	NA	NA	FALSE
7_35288957	7	35288957	4	intronic/intergenic	TBX20	non-cancer	1	4274	FALSE	FALSE	NA	NA	NA	FALSE	FALSE	FALSE	FALSE	SBS17b_P	70.23	SBS17a_P	23.59	SBS28_P	1.91	0.738956	4	3608	0.096914	NA	0	508	NA	0.096914	3.36715	FALSE	NA	17	1	1	15	0	0	0	0	0	0	0	NA	NA	FALSE
1_51546944	1	51546944	4	intronic/intergenic	C1orf185	non-cancer	1	-20962	FALSE	FALSE	NA	NA	LINE	TRUE	FALSE	FALSE	FALSE	SBS62_S	54.68	SBS61_S	28.92	SBS10a_S	9.94	1.19234	4	1114	0.043459	-0.225612	4	588	0.452837	0.096985	3.3661	FALSE	NA	0	0	0	0	0	0	0	0	0	0	0	green	NA	FALSE
22_39153952	22	39153952	5	intronic/intergenic	SUN2	non-cancer	1	-3047	TRUE	FALSE	NA	NA	SINE	TRUE	FALSE	FALSE	FALSE	SBS39_P	28.27	SBS8_P	18.05	SBS12_P	11.4	2.23706	5	163	0.035804	0.241741	4	606	0.550954	0.097168	3.36338	FALSE	NA	0	0	0	0	0	0	0	0	0	0	0	NA	NA	FALSE
2_67259707	2	67259707	5	intronic/intergenic	ETAA1	non-cancer	3	-364874	FALSE	FALSE	NA	NA	NA	FALSE	FALSE	FALSE	FALSE	SBS62_S	24.52	SBS61_S	15.99	SBS1_P	15.8	-0.817245	5	8523	0.983812	0.72292	5	584	0.020135	0.097493	3.35856	FALSE	NA	0	0	0	0	0	0	0	0	0	0	0	green	NA	FALSE
1_225623180	1	225623180	4	intronic/intergenic	LBR	non-cancer	0	-11403	FALSE	FALSE	NA	NA	NA	FALSE	FALSE	FALSE	FALSE	SBS1_P	66.3	SBS62_S	17.74	SBS64_P	3.1	0.617145	4	755	0.102011	0.720478	2	441	0.194253	0.097519	3.35817	FALSE	NA	0	0	0	0	0	0	0	0	0	0	0	NA	NA	FALSE
17_52186301	17	52186301	4	intronic/intergenic	KIF2B	non-cancer	4	285906	FALSE	FALSE	NA	NA	SINE	TRUE	FALSE	FALSE	FALSE	SBS17b_P	90.38	SBS17a_P	7.21	SBS28_P	0.63	0.913659	4	17288	0.09754	NA	0	452	NA	0.09754	3.35786	FALSE	NA	0	0	0	0	0	0	0	0	0	0	0	NA	NA	FALSE
5_30304621	5	30304621	5	intronic/intergenic	CDH6	non-cancer	2	-962960	TRUE	FALSE	NA	loop	NA	FALSE	TRUE	FALSE	FALSE	SBS64_P	15.92	SBS71_P	13.27	SBS22_P	8.23	0.714164	5	45632	0.352619	-0.702102	5	508	0.056329	0.097703	3.35546	FALSE	NA	0	0	0	0	0	0	0	0	0	0	0	NA	NA	FALSE
1_216589788	1	216589788	5	intronic/intergenic	USH2A	non-cancer	8	5890	FALSE	FALSE	NA	NA	NA	FALSE	FALSE	FALSE	FALSE	SBS17b_P	84.11	SBS17a_P	3.81	SBS68_P	2.1	1.39318	5	8180	0.09772	-0.82818	1	425	NA	0.09772	3.35521	FALSE	NA	0	0	0	0	0	0	0	0	0	0	0	NA	NA	FALSE
11_38718159	11	38718159	4	intronic/intergenic	LRRC4C	non-cancer	3	1419683	FALSE	FALSE	NA	NA	LTR	TRUE	FALSE	FALSE	FALSE	SBS17b_P	59.14	SBS17a_P	38.1	SBS28_P	0.77	1.06918	4	63944	0.097764	-0.332016	1	606	NA	0.097764	3.35455	FALSE	NA	0	0	0	0	0	0	0	0	0	0	0	NA	NA	FALSE
9_83145465	9	83145465	5	intronic/intergenic	TLE4	non-cancer	3	957759	FALSE	FALSE	NA	NA	LTR	TRUE	FALSE	FALSE	FALSE	SBS17b_P	87.43	SBS17a_P	8.54	SBS28_P	1.88	0.483718	5	23984	0.022825	-0.089578	2	604	0.873044	0.097957	3.35171	FALSE	NA	0	0	0	0	0	0	0	0	0	0	0	NA	NA	FALSE
10_56869704	10	56869704	4	intronic/intergenic	PCDH15	non-cancer	2	-445682	FALSE	FALSE	NA	NA	NA	FALSE	FALSE	FALSE	FALSE	SBS17b_P	74.77	SBS17a_P	8.94	SBS28_P	6.55	0.590792	4	26949	0.09804	-0.603998	1	537	NA	0.09804	3.35048	FALSE	NA	0	0	0	0	0	0	0	0	0	0	0	NA	NA	FALSE
18_22979249	18	22979249	5	intronic/intergenic	ZNF521	oncogene	2	-48339	FALSE	FALSE	NA	NA	DNA	TRUE	FALSE	FALSE	FALSE	SBS17b_P	75.2	SBS28_P	5.92	SBS63_S	4.65	0.090871	5	12073	0.34903	-0.900317	3	580	0.057162	0.098049	3.35035	FALSE	NA	0	0	0	0	0	0	0	0	0	0	0	NA	NA	FALSE
6_92334252	6	92334252	5	intronic/intergenic	MAP3K7	non-cancer	1	-1037650	FALSE	FALSE	NA	NA	NA	FALSE	FALSE	FALSE	FALSE	SBS17b_P	83.69	SBS17a_P	9.83	SBS28_P	3.05	0.086122	5	23911	0.29813	-0.984598	2	550	0.066932	0.098063	3.35015	FALSE	NA	0	0	0	0	0	0	0	0	0	0	0	NA	NA	FALSE
7_76949687	7	76949687	4	intronic/intergenic	GSAP	non-cancer	10	95951	FALSE	FALSE	NA	NA	NA	FALSE	FALSE	FALSE	FALSE	SBS17b_P	40.18	SBS28_P	16.27	SBS12_P	14.96	0.513096	4	1101	0.09808	-0.872153	1	502	NA	0.09808	3.34989	FALSE	NA	3	1	1	1	0	0	0	0	0	0	0	NA	NA	FALSE
5_72173392	5	72173392	4	intronic/intergenic	TNPO1	non-cancer	0	60827	FALSE	FALSE	NA	NA	NA	FALSE	TRUE	FALSE	FALSE	SBS62_S	51.9	SBS61_S	34.67	SBS63_S	6.66	0.188405	4	1721	0.383246	0.943411	4	583	0.052125	0.098149	3.34889	FALSE	NA	0	0	0	0	0	0	0	0	0	0	0	green	NA	FALSE
8_97041504	8	97041504	4	intronic/intergenic	GDF6	non-cancer	1	131416	FALSE	FALSE	NA	NA	NA	FALSE	FALSE	FALSE	FALSE	SBS17b_P	80.43	SBS63_S	5.81	SBS28_P	5.15	-0.312769	4	6851	0.719257	-0.822447	3	449	0.027836	0.098324	3.34631	FALSE	NA	0	0	0	0	0	0	0	0	0	0	0	NA	NA	FALSE
21_14700284	21	14700284	4	intronic/intergenic	AL050302.1	non-cancer	1	45102	FALSE	FALSE	NA	NA	LTR	TRUE	TRUE	FALSE	FALSE	SBS17b_P	74.26	SBS17a_P	13.91	SBS73_S	3.27	0.237956	4	3373	0.098571	-0.361614	1	904	NA	0.098571	3.3427	FALSE	NA	0	0	0	0	0	0	0	0	0	0	0	NA	NA	FALSE
19_24427906	19	24427906	4	intronic/intergenic	ZNF254	non-cancer	2	157796	FALSE	FALSE	NA	NA	LTR	TRUE	FALSE	FALSE	FALSE	SBS17b_P	70.5	SBS17a_P	8.52	SBS8_P	7.89	0.808961	4	6996	0.098648	-0.921275	1	592	NA	0.098648	3.34157	FALSE	NA	0	0	0	0	0	0	0	0	0	0	0	NA	NA	FALSE
11_41742163	11	41742163	4	intronic/intergenic	API5	non-cancer	5	-1591515	FALSE	FALSE	NA	NA	NA	FALSE	FALSE	FALSE	FALSE	SBS17b_P	83.31	SBS17a_P	10.11	SBS28_P	4.89	0.267987	4	29873	0.098759	0.98364	1	620	NA	0.098759	3.33994	FALSE	NA	1	0	0	0	1	0	0	0	0	0	0	NA	NA	FALSE
2_115963273	2	115963273	5	intronic/intergenic	DPP10	non-cancer	8	762917	FALSE	FALSE	NA	NA	LINE	TRUE	FALSE	FALSE	FALSE	SBS1_P	64.37	SBS62_S	11.49	SBS8_P	6.73	0.213279	5	35621	0.466634	0.055156	3	551	0.043158	0.098784	3.33959	FALSE	NA	0	0	0	0	0	0	0	0	0	0	0	NA	NA	FALSE
4_179803075	4	179803075	4	intronic/intergenic	RP11-389E17.1	non-cancer	11	921071	FALSE	FALSE	NA	NA	LTR	TRUE	FALSE	FALSE	FALSE	SBS17b_P	49.93	SBS17a_P	17.05	SBS61_S	10.01	0.546621	4	46650	0.09886	-0.02335	1	956	NA	0.09886	3.33847	FALSE	NA	0	0	0	0	0	0	0	0	0	0	0	NA	NA	FALSE
5_23106040	5	23106040	6	intronic/intergenic	PRDM9	non-cancer	0	-403103	FALSE	FALSE	NA	NA	LINE	TRUE	FALSE	FALSE	FALSE	SBS17b_P	94.81	SBS28_P	2.96	SBS17a_P	1.13	0.617971	6	20996	0.099083	NA	0	480	NA	0.099083	3.33522	FALSE	NA	0	0	0	0	0	0	0	0	0	0	0	NA	NA	FALSE
8_93180018	8	93180018	4	intronic/intergenic	RUNX1T1	oncogene	3	-72323	FALSE	FALSE	NA	NA	NA	FALSE	FALSE	FALSE	FALSE	SBS17b_P	75.24	SBS17a_P	14.93	SBS28_P	5.53	1.06645	4	15007	0.099234	-0.454612	1	443	NA	0.099234	3.33302	TRUE	598	1	0	1	0	0	0	0	0	0	0	0	NA	NA	FALSE
11_84950399	11	84950399	6	intronic/intergenic	DLG2	non-cancer	0	359341	FALSE	FALSE	NA	NA	DNA	TRUE	TRUE	FALSE	FALSE	SBS17b_P	81.77	SBS17a_P	12.57	SBS28_P	3.41	0.513133	6	14610	0.038391	-0.490827	3	572	0.529399	0.099506	3.32907	FALSE	NA	0	0	0	0	0	0	0	0	0	0	0	NA	NA	FALSE
4_66299583	4	66299583	4	intronic/intergenic	EPHA5	non-cancer	2	235877	FALSE	FALSE	NA	NA	SINE	TRUE	FALSE	FALSE	FALSE	SBS62_S	26.8	SBS1_P	24.71	SBS61_S	12.48	0.493905	4	29453	0.206217	0.392435	2	623	0.098781	0.099686	3.32647	FALSE	NA	0	0	0	0	0	0	0	0	0	0	0	NA	NA	FALSE
7_95704317	7	95704317	4	intronic/intergenic	SLC25A13	non-cancer	2	246951	FALSE	FALSE	NA	NA	NA	FALSE	FALSE	FALSE	FALSE	SBS61_S	37.02	SBS62_S	31.28	SBS10a_S	17.17	0.875911	4	2768	0.048567	-0.028295	4	491	0.419524	0.099705	3.3262	TRUE	744	0	0	0	0	0	0	0	0	0	0	0	green	NA	FALSE
13_21456263	13	21456263	4	intronic/intergenic	XPO4	non-cancer	0	20614	TRUE	FALSE	NA	NA	SINE	TRUE	FALSE	FALSE	FALSE	SBS76_S	14.86	SBS26_S	14.81	SBS12_P	12.92	0.593388	4	972	0.044895	-0.413276	2	576	0.454078	0.099745	3.32561	FALSE	NA	0	0	0	0	0	0	0	0	0	0	0	NA	NA	FALSE
6_79266260	6	79266260	4	intronic/intergenic	IRAK1BP1	non-cancer	2	-311034	FALSE	FALSE	NA	loop	LTR	TRUE	FALSE	FALSE	FALSE	SBS17b_P	59.77	SBS17a_P	22.97	SBS28_P	6.28	1.00159	4	7974	0.099746	NA	0	572	NA	0.099746	3.32559	FALSE	NA	0	0	0	0	0	0	0	0	0	0	0	NA	NA	FALSE
20_59132841	20	59132841	4	intronic/intergenic	C20orf197	non-cancer	0	487811	TRUE	FALSE	NA	NA	LINE	TRUE	FALSE	FALSE	FALSE	SBS8_P	15.84	SBS39_P	13.62	SBS76_S	13.27	0.498745	4	10243	0.038244	-0.266741	3	487	0.53415	0.09991	3.32323	FALSE	NA	0	0	0	0	0	0	0	0	0	0	0	NA	NA	FALSE
6_133975496	6	133975496	4	intronic/intergenic	TCF21	non-cancer	1	-235040	FALSE	FALSE	NA	NA	LTR	TRUE	FALSE	FALSE	FALSE	SBS17b_P	94.23	SBS28_P	4.52	SBS17a_P	0.75	0.288835	4	3587	0.099948	-0.211959	1	559	NA	0.099948	3.32268	FALSE	NA	0	0	0	0	0	0	0	0	0	0	0	NA	NA	FALSE
17_7577124	17	7577124	7	protein-coding	TP53	tsg	131	NA	FALSE	FALSE	NA	NA	NA	FALSE	FALSE	FALSE	TRUE	SBS30_P	15.69	SBS1_P	15.66	SBS39_P	15.56	2.04118	7	91	0.039349	-0.078596	3	349	0.51965	0.099987	3.32212	TRUE	423	0	0	0	0	0	0	0	0	0	0	0	NA	NA	FALSE
20_57618019	20	57618019	4	promoter	SLMO2	non-cancer	1	NA	FALSE	FALSE	NA	NA	NA	FALSE	FALSE	FALSE	FALSE	SBS13_P	70.37	SBS1_P	10.53	SBS2_P	7.59	0.124689	4	1	NA	0.193439	3	493	0.100082	0.100082	3.32075	FALSE	NA	47	0	1	46	0	0	0	0	0	0	0	NA	0	FALSE
2_196190206	2	196190206	4	intronic/intergenic	SLC39A10	non-cancer	3	-354561	FALSE	FALSE	NA	NA	NA	FALSE	FALSE	FALSE	FALSE	SBS62_S	66.88	SBS61_S	18.32	SBS10a_S	7.29	0.845706	4	28217	0.034165	-0.457388	4	570	0.599642	0.100138	3.31994	FALSE	NA	0	0	0	0	0	0	0	0	0	0	0	green	NA	FALSE
13_55789491	13	55789491	4	intronic/intergenic	PRR20A	non-cancer	3	-1925948	FALSE	FALSE	NA	NA	NA	FALSE	FALSE	FALSE	FALSE	SBS17b_P	78.77	SBS28_P	5.82	SBS63_S	5.81	0.287091	4	42303	0.100168	NA	0	79	NA	0.100168	3.31951	FALSE	NA	0	0	0	0	0	0	0	0	0	0	0	NA	NA	FALSE
8_75765831	8	75765831	5	3' UTR	PI15	non-cancer	12	NA	FALSE	FALSE	NA	NA	NA	FALSE	FALSE	FALSE	FALSE	SBS12_P	22.33	SBS17b_P	17.2	SBS28_P	15.24	0.955563	5	71	0.100609	NA	0	471	NA	0.100609	3.31317	TRUE	447	83	0	1	82	0	0	0	0	0	0	0	NA	0	FALSE
4_176654105	4	176654105	4	intronic/intergenic	GPM6A	non-cancer	4	269358	FALSE	FALSE	NA	NA	SINE	TRUE	FALSE	FALSE	FALSE	SBS17b_P	82.63	SBS17a_P	8.6	SBS12_P	2.28	0.501237	4	8358	0.100632	NA	0	608	NA	0.100632	3.31283	FALSE	NA	0	0	0	0	0	0	0	0	0	0	0	NA	NA	FALSE
5_12461045	5	12461045	4	intronic/intergenic	CTNND2	oncogene	6	-557080	FALSE	FALSE	NA	NA	LTR	TRUE	FALSE	FALSE	FALSE	SBS10a_S	35.88	SBS61_S	31.15	SBS62_S	17.3	0.235534	4	32613	0.206707	-0.404183	4	500	0.099784	0.10068	3.31216	FALSE	NA	0	0	0	0	0	0	0	0	0	0	0	green	NA	FALSE
3_74643068	3	74643068	4	intronic/intergenic	CNTN3	non-cancer	2	-72805	FALSE	FALSE	NA	NA	NA	FALSE	FALSE	FALSE	FALSE	SBS17b_P	95.51	SBS28_P	2.6	SBS17a_P	1.19	0.379198	4	13920	0.100805	NA	0	561	NA	0.100805	3.31036	FALSE	NA	0	0	0	0	0	0	0	0	0	0	0	NA	NA	FALSE
20_60758100	20	60758100	8	5' UTR	MTG2	non-cancer	2	NA	FALSE	FALSE	NA	NA	NA	FALSE	FALSE	FALSE	FALSE	SBS30_P	25.59	SBS12_P	18.76	SBS5_P	12.41	-0.059298	8	0	NA	-0.76173	6	484	0.100895	0.100895	3.30907	FALSE	NA	87	0	1	86	0	0	0	0	0	0	0	yellow	0	FALSE
1_187265841	1	187265841	4	intronic/intergenic	PLA2G4A	non-cancer	1	442354	FALSE	FALSE	NA	NA	NA	FALSE	FALSE	FALSE	FALSE	SBS17b_P	93.32	SBS28_P	4.01	SBS17a_P	1.31	0.497388	4	35032	0.101042	NA	0	463	NA	0.101042	3.30697	FALSE	NA	0	0	0	0	0	0	0	0	0	0	0	NA	NA	FALSE
12_25398285	12	25398285	56	protein-coding	KRAS	oncogene	178	NA	FALSE	FALSE	NA	NA	NA	FALSE	FALSE	FALSE	TRUE	SBS39_P	31	SBS1_P	10.17	SBS69_P	9.17	0.456008	56	7	0.495638	0.180745	25	483	0.041905	0.101237	3.30419	TRUE	719	0	0	0	0	0	0	0	0	0	0	0	green	NA	FALSE
7_69089333	7	69089333	4	intronic/intergenic	AUTS2	non-cancer	3	24693	TRUE	FALSE	NA	NA	NA	FALSE	TRUE	FALSE	FALSE	SBS22_P	13.84	SBS64_P	13.36	SBS17a_P	8.85	0.404041	4	32260	0.101351	NA	0	493	NA	0.101351	3.30257	FALSE	NA	0	0	0	0	0	0	0	0	0	0	0	NA	NA	FALSE
4_27277037	4	27277037	4	intronic/intergenic	STIM2	non-cancer	1	414457	FALSE	FALSE	NA	NA	NA	FALSE	FALSE	FALSE	FALSE	SBS1_P	39.53	SBS7a_S	20.12	SBS62_S	14.79	0.467909	4	9926	0.101404	-0.320321	1	637	NA	0.101404	3.30181	FALSE	NA	0	0	0	0	0	0	0	0	0	0	0	green	NA	FALSE
11_49152513	11	49152513	4	intronic/intergenic	TRIM64C	non-cancer	4	-71849	FALSE	FALSE	NA	NA	LINE	TRUE	TRUE	FALSE	FALSE	SBS17b_P	92.81	SBS28_P	5.02	SBS17a_P	1.52	0.814125	4	1148	0.10153	NA	0	466	NA	0.10153	3.30003	FALSE	NA	0	0	0	0	0	0	0	0	0	0	0	NA	NA	FALSE
1_169940837	1	169940837	4	intronic/intergenic	SCYL3	non-cancer	1	-82856	TRUE	FALSE	NA	loop	NA	FALSE	FALSE	FALSE	FALSE	SBS64_P	19.21	SBS18_P	13.25	SBS68_P	10.42	0.701945	4	962	0.101628	0.365726	1	456	NA	0.101628	3.29863	FALSE	NA	0	0	0	0	0	0	0	0	0	0	0	NA	NA	FALSE
6_58408469	6	58408469	4	intronic/intergenic	PRIM2	non-cancer	3	1225225	FALSE	FALSE	NA	loop	LINE	TRUE	TRUE	FALSE	FALSE	SBS64_P	26.83	SBS1_P	11.94	SBS39_P	9.85	0.56634	4	20821	0.101628	1.46289	1	574	NA	0.101628	3.29863	FALSE	NA	0	0	0	0	0	0	0	0	0	0	0	NA	NA	FALSE
12_131794775	12	131794775	4	intronic/intergenic	AC092850.1	non-cancer	4	13834	FALSE	FALSE	NA	NA	LINE	TRUE	TRUE	FALSE	FALSE	SBS62_S	37.48	SBS61_S	24.23	SBS1_P	21.58	-0.048442	4	3660	0.519331	-0.199208	3	965	0.040345	0.101944	3.29415	FALSE	NA	1	0	1	0	0	0	0	0	0	0	0	NA	NA	FALSE
13_86708243	13	86708243	5	intronic/intergenic	SLITRK6	non-cancer	1	-337600	FALSE	FALSE	NA	NA	NA	FALSE	FALSE	FALSE	FALSE	SBS17b_P	64.22	SBS17a_P	22.07	SBS12_P	3.76	0.396934	5	28193	0.038914	-0.42519	2	566	0.538456	0.101948	3.29409	FALSE	NA	0	0	0	0	0	0	0	0	0	0	0	NA	NA	FALSE
8_111449592	8	111449592	4	intronic/intergenic	KCNV1	non-cancer	4	-462975	FALSE	FALSE	NA	NA	LTR	TRUE	FALSE	FALSE	FALSE	SBS17b_P	85.6	SBS28_P	5.93	SBS39_P	1.93	0.47053	4	40425	0.102144	-0.344057	1	430	NA	0.102144	3.29132	FALSE	NA	0	0	0	0	0	0	0	0	0	0	0	NA	NA	FALSE
3_178952074	3	178952074	5	protein-coding	PIK3CA	oncogene	48	NA	FALSE	FALSE	NA	NA	NA	FALSE	TRUE	FALSE	TRUE	SBS10a_S	17.84	SBS36_P	14.62	SBS2_P	14.01	0.92329	5	51	0.030905	-0.137956	4	445	0.680182	0.102209	3.2904	TRUE	717	2	0	0	2	0	0	0	0	0	0	0	NA	NA	FALSE
2_229669611	2	229669611	4	intronic/intergenic	PID1	non-cancer	1	466148	FALSE	FALSE	NA	NA	Simple_repeat	TRUE	FALSE	FALSE	FALSE	SBS12_P	23.14	SBS26_S	14.97	SBS8_P	13.86	0.049102	4	9248	0.543648	0.642988	3	582	0.038754	0.102392	3.28783	FALSE	NA	0	0	0	0	0	0	0	0	0	0	0	NA	NA	FALSE
2_145151483	2	145151483	4	intronic/intergenic	ZEB2	non-cancer	1	123434	FALSE	FALSE	NA	stem	SINE	TRUE	TRUE	FALSE	FALSE	SBS30_P	23.72	SBS1_P	12.33	SBS6_S	12.13	0.399431	4	27928	0.061599	-0.542104	3	533	0.342346	0.102469	3.28674	FALSE	NA	0	0	0	0	0	0	0	0	0	0	0	NA	NA	FALSE
16_10103931	16	10103931	4	intronic/intergenic	GRIN2A	tsg	0	170337	FALSE	FALSE	NA	stem	NA	FALSE	FALSE	FALSE	FALSE	SBS62_S	40.15	SBS61_S	24.88	SBS10a_S	22.55	0.329108	4	3441	0.161176	-0.622369	4	592	0.130871	0.102488	3.28647	FALSE	NA	2	0	0	2	0	0	0	0	0	0	0	NA	NA	FALSE
15_24737812	15	24737812	5	intronic/intergenic	NPAP1	non-cancer	2	-183203	FALSE	FALSE	NA	NA	NA	FALSE	TRUE	FALSE	FALSE	SBS17b_P	89.45	SBS12_P	2.86	SBS28_P	2.25	0.885809	5	10861	0.046691	3.21164	2	611	0.453286	0.102762	3.28262	FALSE	NA	0	0	0	0	0	0	0	0	0	0	0	NA	NA	FALSE
4_121349489	4	121349489	4	intronic/intergenic	MAD2L1	non-cancer	1	-361600	FALSE	FALSE	NA	NA	SINE	TRUE	FALSE	FALSE	FALSE	SBS17b_P	93.85	SBS28_P	3.93	SBS17a_P	1.64	0.24207	4	7180	0.10277	NA	0	651	NA	0.10277	3.2825	FALSE	NA	0	0	0	0	0	0	0	0	0	0	0	NA	NA	FALSE
8_132108497	8	132108497	5	intronic/intergenic	ADCY8	non-cancer	2	-55918	FALSE	FALSE	NA	NA	NA	FALSE	FALSE	FALSE	FALSE	SBS17b_P	70.11	SBS17a_P	10.65	SBS28_P	5.98	1.12186	5	13332	0.025254	-0.146239	3	421	0.83887	0.102842	3.2815	FALSE	NA	0	0	0	0	0	0	0	0	0	0	0	NA	NA	FALSE
1_196225713	1	196225713	4	intronic/intergenic	KCNT2	non-cancer	2	351726	FALSE	FALSE	NA	NA	NA	FALSE	FALSE	FALSE	FALSE	SBS17b_P	44.86	SBS12_P	16.87	SBS17a_P	11.24	0.458476	4	30766	0.102867	2.03688	1	464	NA	0.102867	3.28115	FALSE	NA	0	0	0	0	0	0	0	0	0	0	0	NA	NA	FALSE
2_177319830	2	177319830	4	intronic/intergenic	MTX2	non-cancer	5	185472	FALSE	FALSE	NA	NA	NA	FALSE	FALSE	FALSE	FALSE	SBS17b_P	27.56	SBS12_P	16.01	SBS39_P	10.56	0.785141	4	5183	0.102919	0.715067	1	583	NA	0.102919	3.28042	TRUE	489	85	2	1	82	0	0	0	0	0	0	0	NA	NA	FALSE
18_37988563	18	37988563	4	intronic/intergenic	PIK3C3	non-cancer	1	-1546694	FALSE	FALSE	NA	NA	NA	FALSE	FALSE	FALSE	FALSE	SBS17b_P	94.81	SBS28_P	3.42	SBS17a_P	1.2	0.454752	4	40426	0.103098	0.226746	1	577	NA	0.103098	3.27791	FALSE	NA	0	0	0	0	0	0	0	0	0	0	0	NA	NA	FALSE
11_41028440	11	41028440	6	intronic/intergenic	LRRC4C	non-cancer	6	-890598	FALSE	FALSE	NA	stem	SINE	TRUE	FALSE	FALSE	FALSE	SBS17b_P	87.89	SBS17a_P	9.78	SBS28_P	0.67	0.461202	6	63944	0.10313	-1.06813	1	606	NA	0.10313	3.27747	FALSE	NA	0	0	0	0	0	0	0	0	0	0	0	NA	NA	FALSE
3_2496705	3	2496705	4	intronic/intergenic	CNTN4	non-cancer	2	-116483	FALSE	FALSE	NA	NA	NA	FALSE	FALSE	FALSE	FALSE	SBS17b_P	76.72	SBS63_S	5.81	SBS28_P	5.13	1.18915	4	17449	0.046108	0.671011	2	513	0.461996	0.103291	3.27521	FALSE	NA	0	0	0	0	0	0	0	0	0	0	0	NA	NA	FALSE
8_47155014	8	47155014	4	intronic/intergenic	SPIDR	non-cancer	4	-1018537	FALSE	FALSE	NA	NA	Satellite	TRUE	FALSE	FALSE	FALSE	SBS17b_P	81.27	SBS17a_P	6.87	SBS28_P	3.88	0.491256	4	22989	0.10344	0.156641	1	504	NA	0.10344	3.27313	FALSE	NA	0	0	0	0	0	0	0	0	0	0	0	NA	NA	FALSE
6_92078411	6	92078411	4	intronic/intergenic	MAP3K7	non-cancer	2	-781809	FALSE	FALSE	NA	NA	LINE	TRUE	FALSE	FALSE	FALSE	SBS61_S	33.18	SBS62_S	30.01	SBS1_P	22.48	-1.08916	4	23911	0.951022	1.36576	3	550	0.02256	0.103879	3.26702	FALSE	NA	0	0	0	0	0	0	0	0	0	0	0	NA	NA	FALSE
11_134123308	11	134123308	4	promoter	THYN1	non-cancer	4	NA	FALSE	FALSE	NA	NA	NA	FALSE	FALSE	FALSE	FALSE	SBS17b_P	44.27	SBS17a_P	18.98	SBS12_P	10.36	-0.342665	4	4	0.557143	-1.11577	2	603	0.038584	0.104041	3.26478	FALSE	NA	74	0	1	73	0	0	0	0	0	0	0	NA	0	FALSE
19_29524713	19	29524713	8	intronic/intergenic	UQCRFS1	non-cancer	1	179312	FALSE	FALSE	NA	NA	LTR	TRUE	FALSE	FALSE	FALSE	SBS17b_P	87.78	SBS17a_P	6.43	SBS28_P	3.36	0.030945	8	37259	0.318491	0.643391	2	562	0.067567	0.104128	3.26357	FALSE	NA	0	0	0	0	0	0	0	0	0	0	0	green	NA	FALSE
9_109043757	9	109043757	4	intronic/intergenic	TMEM38B	non-cancer	2	586815	FALSE	FALSE	NA	NA	NA	FALSE	FALSE	FALSE	FALSE	SBS17b_P	94	SBS28_P	3.94	SBS17a_P	1.34	0.453281	4	6333	0.104245	NA	0	607	NA	0.104245	3.26194	FALSE	NA	0	0	0	0	0	0	0	0	0	0	0	NA	NA	FALSE
15_21918304	15	21918304	4	intronic/intergenic	DKFZP547L112	non-cancer	4	-93066	FALSE	FALSE	NA	NA	NA	FALSE	TRUE	FALSE	FALSE	SBS17b_P	92.01	SBS72_P	2.87	SBS28_P	1.95	-0.095245	4	2564	0.689706	3.51147	2	963	0.031261	0.104286	3.26138	FALSE	NA	1	0	1	0	0	0	0	0	0	0	0	NA	NA	FALSE
5_120260619	5	120260619	4	intronic/intergenic	PRR16	non-cancer	1	460437	FALSE	FALSE	NA	NA	NA	FALSE	FALSE	FALSE	FALSE	SBS62_S	37.97	SBS61_S	28.58	SBS7a_S	10.65	0.961391	4	17006	0.095312	0.173149	4	565	0.226218	0.104289	3.26134	FALSE	NA	0	0	0	0	0	0	0	0	0	0	0	green	NA	FALSE
3_146599479	3	146599479	4	intronic/intergenic	PLSCR5	non-cancer	2	-276480	FALSE	FALSE	NA	NA	NA	FALSE	FALSE	FALSE	FALSE	SBS17b_P	95.36	SBS28_P	2.38	SBS17a_P	1.17	0.573111	4	6583	0.104414	NA	0	530	NA	0.104414	3.25961	FALSE	NA	0	0	0	0	0	0	0	0	0	0	0	NA	NA	FALSE
4_28705940	4	28705940	4	intronic/intergenic	RP11-180C1.1	non-cancer	1	-311014	FALSE	FALSE	NA	stem	SINE	TRUE	FALSE	FALSE	FALSE	SBS17b_P	77.08	SBS17a_P	8.06	SBS39_P	2.68	0.513062	4	36914	0.104511	-0.408073	1	927	NA	0.104511	3.25827	FALSE	NA	0	0	0	0	0	0	0	0	0	0	0	NA	NA	FALSE
12_31733881	12	31733881	4	intronic/intergenic	DENND5B	non-cancer	2	9885	FALSE	FALSE	NA	NA	SINE	TRUE	FALSE	FALSE	FALSE	SBS64_P	25.86	SBS44_S	16.94	SBS68_P	10.95	-0.29904	4	1184	0.747889	1.21663	4	537	0.028907	0.104511	3.25827	FALSE	NA	0	0	0	0	0	0	0	0	0	0	0	NA	NA	FALSE
7_37357908	7	37357908	4	intronic/intergenic	ELMO1	non-cancer	2	24386	FALSE	FALSE	NA	NA	NA	FALSE	FALSE	FALSE	FALSE	SBS17b_P	94.12	SBS28_P	3.68	SBS17a_P	1.27	0.419637	4	6151	0.104544	-0.865576	1	495	NA	0.104544	3.25782	FALSE	NA	0	0	0	0	0	0	0	0	0	0	0	NA	NA	FALSE
5_46007544	5	46007544	11	intronic/intergenic	HCN1	non-cancer	3	-311349	FALSE	FALSE	NA	NA	LTR	TRUE	FALSE	FALSE	FALSE	SBS17b_P	77.62	SBS73_S	4.53	SBS28_P	3.41	-0.599226	11	24733	0.966093	0.31823	5	528	0.022388	0.104549	3.25775	FALSE	NA	0	0	0	0	0	0	0	0	0	0	0	green	NA	FALSE
21_10638353	21	10638353	4	intronic/intergenic	TPTE	non-cancer	1	335380	FALSE	FALSE	NA	NA	NA	FALSE	TRUE	FALSE	FALSE	SBS17b_P	70.24	SBS17a_P	10.88	SBS39_P	5.65	0.606706	4	16734	0.104614	0.277278	1	511	NA	0.104614	3.25685	FALSE	NA	1	0	1	0	0	0	0	0	0	0	0	NA	NA	FALSE
3_28813140	3	28813140	5	intronic/intergenic	ZCWPW2	non-cancer	1	358580	FALSE	FALSE	NA	NA	SINE	TRUE	FALSE	FALSE	FALSE	SBS17b_P	74.02	SBS17a_P	18.72	SBS28_P	4.47	0.181834	5	5138	0.104696	NA	0	552	NA	0.104696	3.25573	FALSE	NA	0	0	0	0	0	0	0	0	0	0	0	NA	NA	FALSE
5_21703868	5	21703868	4	intronic/intergenic	CDH12	non-cancer	0	374917	FALSE	FALSE	NA	NA	NA	FALSE	TRUE	FALSE	FALSE	SBS17b_P	86.08	SBS28_P	6.21	SBS9_P	1.78	0.363941	4	32354	0.275899	-0.544982	3	500	0.078577	0.104741	3.2551	FALSE	NA	0	0	0	0	0	0	0	0	0	0	0	NA	NA	FALSE
18_62286574	18	62286574	4	intronic/intergenic	SERPINB8	non-cancer	4	641031	FALSE	FALSE	NA	NA	LTR	TRUE	FALSE	FALSE	FALSE	SBS17b_P	84.17	SBS17a_P	8.12	SBS26_S	1.1	-0.155644	4	12414	0.839683	2.07499	2	584	0.025896	0.104991	3.25166	FALSE	NA	0	0	0	0	0	0	0	0	0	0	0	NA	NA	FALSE
5_4938615	5	4938615	4	intronic/intergenic	ADAMTS16	non-cancer	4	-201966	FALSE	FALSE	NA	NA	NA	FALSE	FALSE	FALSE	FALSE	SBS17b_P	79.15	SBS63_S	6.96	SBS28_P	6.37	0.481118	4	17983	0.105078	-0.306993	1	502	NA	0.105078	3.25047	FALSE	NA	1	0	1	0	0	0	0	0	0	0	0	NA	NA	FALSE
12_113049974	12	113049974	4	intronic/intergenic	PTPN11	oncogene	1	193058	FALSE	FALSE	NA	NA	NA	FALSE	FALSE	FALSE	FALSE	SBS8_P	24.89	SBS36_P	10.66	SBS61_S	9.25	0.598247	4	1385	0.135851	0.869249	2	542	0.160349	0.10514	3.24961	FALSE	NA	0	0	0	0	0	0	0	0	0	0	0	NA	NA	FALSE
11_80808648	11	80808648	4	intronic/intergenic	FAM181B	non-cancer	6	1636123	FALSE	FALSE	NA	NA	NA	FALSE	TRUE	FALSE	FALSE	SBS62_S	46.8	SBS61_S	29.94	SBS10a_S	15.29	-0.063994	4	29865	0.539876	1.77283	4	593	0.040419	0.105285	3.24763	FALSE	NA	0	0	0	0	0	0	0	0	0	0	0	NA	NA	FALSE
9_12195305	9	12195305	4	intronic/intergenic	TYRP1	non-cancer	1	-498692	FALSE	FALSE	NA	NA	NA	FALSE	FALSE	FALSE	FALSE	SBS17b_P	80.9	SBS17a_P	14.83	SBS28_P	1.42	0.869638	4	31890	0.105287	NA	0	568	NA	0.105287	3.2476	FALSE	NA	0	0	0	0	0	0	0	0	0	0	0	NA	NA	FALSE
17_7574003	17	7574003	9	protein-coding	TP53	tsg	19	NA	FALSE	FALSE	NA	NA	NA	FALSE	FALSE	FALSE	TRUE	SBS1_P	63.85	SBS39_P	9.79	SBS64_P	7.2	0.010511	9	91	0.750737	-0.738753	3	349	0.029082	0.10533	3.24702	TRUE	383	0	0	0	0	0	0	0	0	0	0	0	green	NA	FALSE
9_35658043	9	35658043	4	intronic/intergenic	CCDC107	non-cancer	20	-334	FALSE	FALSE	NA	NA	NA	FALSE	FALSE	FALSE	FALSE	SBS28_P	33.23	SBS39_P	20.06	SBS12_P	9.41	-0.335748	4	51	0.846354	1.82631	2	597	0.025848	0.105496	3.24474	TRUE	348	150	0	0	150	0	0	0	0	0	0	0	NA	NA	FALSE
2_81982167	2	81982167	4	intronic/intergenic	LRRTM1	non-cancer	0	-1451223	FALSE	FALSE	NA	NA	LTR	TRUE	FALSE	FALSE	FALSE	SBS17b_P	25.24	SBS22_P	15.69	SBS39_P	13.64	0.21256	4	48968	0.121279	-0.377964	3	581	0.180585	0.10559	3.24346	FALSE	NA	0	0	0	0	0	0	0	0	0	0	0	NA	NA	FALSE
3_103623378	3	103623378	4	intronic/intergenic	ALCAM	non-cancer	1	-1462875	FALSE	FALSE	NA	NA	SINE	TRUE	FALSE	FALSE	FALSE	SBS1_P	73.12	SBS64_P	14.92	SBS18_P	3.46	0.7878	4	24676	0.168788	-0.806063	2	562	0.129796	0.105616	3.2431	FALSE	NA	0	0	0	0	0	0	0	0	0	0	0	NA	NA	FALSE
16_9177431	16	9177431	5	intronic/intergenic	C16orf72	non-cancer	0	-8471	FALSE	FALSE	NA	loop	SINE	TRUE	FALSE	FALSE	FALSE	SBS63_S	17.19	SBS76_S	15.19	SBS64_P	10.53	0.588292	5	2542	0.155623	1.30464	5	604	0.140847	0.105658	3.24252	FALSE	NA	0	0	0	0	0	0	0	0	0	0	0	NA	NA	FALSE
3_41266110	3	41266110	5	protein-coding	CTNNB1	oncogene	94	NA	FALSE	FALSE	NA	NA	NA	FALSE	FALSE	FALSE	FALSE	SBS12_P	20.02	SBS39_P	16.59	SBS16_P	12.37	-0.397331	5	31	0.976578	1.94421	2	525	0.022489	0.105822	3.24029	TRUE	593	0	0	0	0	0	0	0	0	0	0	0	NA	NA	FALSE
11_50000209	11	50000209	7	intronic/intergenic	OR4C12	non-cancer	7	3828	FALSE	FALSE	NA	NA	LINE	TRUE	TRUE	FALSE	FALSE	SBS17b_P	88.59	SBS17a_P	5.79	SBS28_P	1.6	0.338116	7	13906	0.105881	NA	0	345	NA	0.105881	3.23949	FALSE	NA	0	0	0	0	0	0	0	0	0	0	0	green	NA	FALSE
14_36351318	14	36351318	4	intronic/intergenic	BRMS1L	non-cancer	3	55595	FALSE	FALSE	NA	NA	NA	FALSE	FALSE	FALSE	FALSE	SBS62_S	51.28	SBS1_P	18.58	SBS61_S	14.58	-0.310828	4	1951	0.584948	0.853495	3	603	0.037585	0.105912	3.23907	FALSE	NA	0	0	0	0	0	0	0	0	0	0	0	NA	NA	FALSE
2_52280618	2	52280618	4	intronic/intergenic	NRXN1	non-cancer	2	-1025207	FALSE	FALSE	NA	loop	DNA	TRUE	FALSE	FALSE	FALSE	SBS17b_P	71.18	SBS17a_P	25.2	SBS12_P	1.02	0.590028	4	42085	0.105932	NA	0	522	NA	0.105932	3.23879	FALSE	NA	0	0	0	0	0	0	0	0	0	0	0	NA	NA	FALSE
15_33750038	15	33750038	4	intronic/intergenic	RYR3	non-cancer	0	146791	FALSE	FALSE	NA	NA	LINE	TRUE	TRUE	FALSE	FALSE	SBS17b_P	86.65	SBS28_P	4.61	SBS72_P	2.87	0.30874	4	4969	0.115194	-0.500183	2	600	0.191833	0.106342	3.23322	FALSE	NA	0	0	0	0	0	0	0	0	0	0	0	NA	NA	FALSE
16_6954619	16	6954619	4	intronic/intergenic	RBFOX1	non-cancer	4	884719	TRUE	FALSE	NA	NA	SINE	TRUE	FALSE	FALSE	FALSE	SBS61_S	28.31	SBS17b_P	19.82	SBS63_S	13.55	-0.170895	4	29076	0.734712	-0.390001	3	569	0.030102	0.106411	3.23228	FALSE	NA	0	0	0	0	0	0	0	0	0	0	0	NA	NA	FALSE
2_21518150	2	21518150	4	intronic/intergenic	TDRD15	non-cancer	0	157810	FALSE	FALSE	NA	NA	LINE	TRUE	FALSE	FALSE	FALSE	SBS1_P	35.15	SBS39_P	20.65	SBS4_P	19.04	0.577417	4	19260	0.068611	-0.203526	3	922	0.323862	0.106808	3.2269	FALSE	NA	0	0	0	0	0	0	0	0	0	0	0	NA	NA	FALSE
5_112175639	5	112175639	5	protein-coding	APC	tsg	0	NA	FALSE	FALSE	NA	NA	NA	FALSE	FALSE	FALSE	TRUE	SBS1_P	39.89	SBS62_S	17.25	SBS64_P	8.45	0.376998	5	92	0.069862	0.164409	3	540	0.318201	0.106845	3.22641	TRUE	408	4	0	0	4	0	0	0	0	0	0	0	NA	NA	FALSE
19_44162204	19	44162204	5	intronic/intergenic	PLAUR	non-cancer	1	12068	TRUE	FALSE	NA	NA	SINE	TRUE	TRUE	FALSE	FALSE	SBS73_S	21.46	SBS12_P	21.07	SBS21_S	9.46	0.690788	5	214	0.047742	-0.031396	5	574	0.466024	0.106917	3.22544	FALSE	NA	1	0	0	1	0	0	0	0	0	0	0	NA	NA	FALSE
15_88601725	15	88601725	4	intronic/intergenic	NTRK3	oncogene	2	197659	FALSE	FALSE	NA	NA	NA	FALSE	FALSE	FALSE	FALSE	SBS17b_P	59.52	SBS17a_P	14.74	SBS12_P	11.51	0.512648	4	18506	0.106918	NA	0	596	NA	0.106918	3.22543	FALSE	NA	1	0	1	0	0	0	0	0	0	0	0	NA	NA	FALSE
7_154461538	7	154461538	4	intronic/intergenic	PAXIP1-AS2	non-cancer	3	-258821	FALSE	FALSE	NA	NA	NA	FALSE	FALSE	FALSE	FALSE	SBS17b_P	80.06	SBS17a_P	10.96	SBS28_P	4.76	0.519665	4	6823	0.106971	-1.43908	1	494	NA	0.106971	3.22471	FALSE	NA	0	0	0	0	0	0	0	0	0	0	0	NA	NA	FALSE
13_105888686	13	105888686	4	intronic/intergenic	DAOA	non-cancer	1	-229952	FALSE	FALSE	NA	NA	DNA	TRUE	FALSE	FALSE	FALSE	SBS17b_P	92.96	SBS28_P	4.05	SBS17a_P	1.71	0.435277	4	24947	0.107258	NA	0	450	NA	0.107258	3.22084	FALSE	NA	0	0	0	0	0	0	0	0	0	0	0	NA	NA	FALSE
15_97295329	15	97295329	4	intronic/intergenic	SPATA8	non-cancer	2	-31557	FALSE	FALSE	NA	NA	LINE	TRUE	FALSE	FALSE	FALSE	SBS17b_P	92.4	SBS28_P	4.05	SBS12_P	0.82	0.507759	4	12024	0.107393	2.24458	1	610	NA	0.107393	3.21903	FALSE	NA	0	0	0	0	0	0	0	0	0	0	0	NA	NA	FALSE
1_240632866	1	240632866	5	intronic/intergenic	AL646016.1	non-cancer	1	10638	FALSE	FALSE	NA	NA	NA	FALSE	FALSE	FALSE	FALSE	SBS17b_P	81.61	SBS28_P	4.94	SBS12_P	4.71	0.192777	5	3222	0.107562	-0.150711	1	772	NA	0.107562	3.21675	FALSE	NA	0	0	0	0	0	0	0	0	0	0	0	NA	NA	FALSE
13_101640483	13	101640483	4	intronic/intergenic	TMTC4	non-cancer	0	-317867	FALSE	FALSE	NA	NA	NA	FALSE	FALSE	FALSE	FALSE	SBS17b_P	87.88	SBS28_P	2.31	SBS12_P	1.98	0.511981	4	4339	0.107608	-1.1483	1	561	NA	0.107608	3.21615	FALSE	NA	37	1	1	35	0	0	0	0	0	0	0	NA	NA	FALSE
7_56298381	7	56298381	4	intronic/intergenic	NUPR1L	non-cancer	2	-114374	FALSE	FALSE	NA	NA	Simple_repeat	TRUE	TRUE	FALSE	FALSE	SBS44_S	32.83	SBS6_S	27.92	SBS30_P	9.59	0.460725	4	9157	0.261085	-0.498173	4	511	0.086262	0.107952	3.21153	FALSE	NA	0	0	0	0	0	0	0	0	0	0	0	NA	NA	FALSE
7_54597142	7	54597142	4	intronic/intergenic	VSTM2A	non-cancer	1	-13282	TRUE	FALSE	NA	NA	NA	FALSE	FALSE	FALSE	FALSE	SBS17b_P	61.79	SBS28_P	22.22	SBS17a_P	7.78	0.628804	4	15655	0.108019	NA	0	498	NA	0.108019	3.21064	FALSE	NA	0	0	0	0	0	0	0	0	0	0	0	NA	NA	FALSE
7_9412656	7	9412656	4	intronic/intergenic	NXPH1	non-cancer	1	937312	FALSE	FALSE	NA	NA	LTR	TRUE	FALSE	FALSE	FALSE	SBS1_P	41.45	SBS4_P	16.88	SBS66_S	10.31	-0.253185	4	24075	0.721097	1.39607	2	491	0.031267	0.108047	3.21027	FALSE	NA	0	0	0	0	0	0	0	0	0	0	0	NA	NA	FALSE
13_57067813	13	57067813	4	intronic/intergenic	PRR20A	non-cancer	4	-647626	FALSE	FALSE	NA	NA	LTR	TRUE	FALSE	FALSE	FALSE	SBS17b_P	43.76	SBS17a_P	16.77	SBS28_P	7.73	0.769199	4	42303	0.108448	NA	0	79	NA	0.108448	3.20492	FALSE	NA	0	0	0	0	0	0	0	0	0	0	0	NA	NA	FALSE
10_113327054	10	113327054	4	intronic/intergenic	ADRA2A	non-cancer	2	489299	FALSE	FALSE	NA	loop	NA	FALSE	FALSE	FALSE	FALSE	SBS17b_P	71.15	SBS61_S	9.55	SBS28_P	6.97	0.434133	4	5918	0.108523	-0.414991	1	563	NA	0.108523	3.20393	FALSE	NA	0	0	0	0	0	0	0	0	0	0	0	NA	NA	FALSE
2_140198106	2	140198106	4	intronic/intergenic	NXPH2	non-cancer	4	-660295	FALSE	FALSE	NA	NA	NA	FALSE	FALSE	FALSE	FALSE	SBS17b_P	37.58	SBS64_P	25.96	SBS28_P	9.13	0.333948	4	34686	0.347368	0.238462	2	577	0.065273	0.108529	3.20385	FALSE	NA	0	0	0	0	0	0	0	0	0	0	0	NA	NA	FALSE
15_32624889	15	32624889	5	intronic/intergenic	AC139426.2	non-cancer	3	70407	FALSE	FALSE	NA	NA	LINE	TRUE	TRUE	FALSE	FALSE	SBS64_P	20.93	SBS61_S	9.17	SBS18_P	8.08	0.320927	5	471	0.327159	-0.77182	2	972	0.069448	0.108706	3.20149	FALSE	NA	0	0	0	0	0	0	0	0	0	0	0	NA	NA	FALSE
4_68002653	4	68002653	4	intronic/intergenic	CENPC	non-cancer	6	408420	FALSE	FALSE	NA	NA	NA	FALSE	FALSE	FALSE	FALSE	SBS17b_P	96.31	SBS28_P	1.53	SBS17a_P	0.56	0.121809	4	13609	0.325249	-1.0374	2	667	0.069997	0.10888	3.1992	FALSE	NA	0	0	0	0	0	0	0	0	0	0	0	NA	NA	FALSE
7_14348544	7	14348544	4	intronic/intergenic	ETV1	oncogene	2	-319867	FALSE	FALSE	NA	NA	NA	FALSE	FALSE	FALSE	FALSE	SBS62_S	57.49	SBS61_S	26.65	SBS10a_S	7.91	0.54622	4	14992	0.076112	0.20971	4	471	0.299712	0.109051	3.19692	FALSE	NA	0	0	0	0	0	0	0	0	0	0	0	yellow	NA	FALSE
4_35900219	4	35900219	4	intronic/intergenic	ARAP2	non-cancer	1	330889	FALSE	FALSE	NA	stem	NA	FALSE	FALSE	FALSE	FALSE	SBS17b_P	94.19	SBS28_P	4.54	SBS17a_P	0.75	0.552143	4	48581	0.109152	0.581767	1	640	NA	0.109152	3.19559	FALSE	NA	0	0	0	0	0	0	0	0	0	0	0	NA	NA	FALSE
13_94191192	13	94191192	4	intronic/intergenic	GPC6	non-cancer	2	311482	TRUE	FALSE	NA	NA	LINE	TRUE	FALSE	FALSE	FALSE	SBS39_P	15.7	SBS8_P	14.48	SBS64_P	7.19	0.193347	4	23286	0.458639	0.603723	3	555	0.049936	0.109394	3.1924	FALSE	NA	0	0	0	0	0	0	0	0	0	0	0	NA	NA	FALSE
9_87665618	9	87665618	4	intronic/intergenic	NTRK2	non-cancer	2	379954	FALSE	FALSE	NA	NA	NA	FALSE	TRUE	FALSE	FALSE	SBS62_S	52.7	SBS61_S	27.11	SBS10a_S	10.56	0.216938	4	6468	0.292921	0.487451	4	590	0.078188	0.109395	3.19238	FALSE	NA	1	0	1	0	0	0	0	0	0	0	0	NA	NA	FALSE
1_1051653	1	1051653	5	5' UTR	C1orf159	non-cancer	3	NA	FALSE	FALSE	NA	NA	Low_complexity	TRUE	TRUE	FALSE	FALSE	SBS13_P	63.32	SBS1_P	10.1	SBS2_P	7.49	1.45957	5	11	0.188645	-0.445364	5	552	0.121666	0.109579	3.18995	FALSE	NA	75	0	1	74	0	0	0	0	0	0	0	NA	0	TRUE
4_127319199	4	127319199	4	intronic/intergenic	FAT4	tsg	4	1081632	FALSE	FALSE	NA	NA	NA	FALSE	FALSE	FALSE	FALSE	SBS17b_P	70.07	SBS17a_P	25.25	SBS28_P	1.85	0.644448	4	21712	0.109584	-0.477062	1	628	NA	0.109584	3.18989	FALSE	NA	0	0	0	0	0	0	0	0	0	0	0	NA	NA	FALSE
7_109277879	7	109277879	4	intronic/intergenic	FLJ00325	non-cancer	1	-737224	FALSE	FALSE	NA	NA	LTR	TRUE	FALSE	FALSE	FALSE	SBS61_S	50.42	SBS10a_S	18.16	SBS62_S	12.02	0.637012	4	19352	0.109599	NA	0	691	NA	0.109599	3.1897	FALSE	NA	1	0	1	0	0	0	0	0	0	0	0	green	NA	FALSE
16_63866466	16	63866466	5	intronic/intergenic	CDH11	tsg	4	1172306	FALSE	FALSE	NA	NA	NA	FALSE	FALSE	FALSE	FALSE	SBS17b_P	73.17	SBS17a_P	15.29	SBS28_P	2.62	-0.409211	5	33913	0.865624	-1.03279	3	552	0.026526	0.109616	3.18947	FALSE	NA	0	0	0	0	0	0	0	0	0	0	0	NA	NA	FALSE
3_103842603	3	103842603	6	intronic/intergenic	ALCAM	non-cancer	2	-1243650	FALSE	FALSE	NA	NA	LINE	TRUE	FALSE	FALSE	FALSE	SBS17b_P	85.65	SBS28_P	5.6	SBS17a_P	3.55	0.066812	6	24676	0.297729	-1.09696	2	562	0.077223	0.10973	3.18796	FALSE	NA	0	0	0	0	0	0	0	0	0	0	0	NA	NA	FALSE
3_8486222	3	8486222	6	intronic/intergenic	LMCD1	non-cancer	2	-57403	FALSE	FALSE	NA	NA	NA	FALSE	FALSE	FALSE	FALSE	SBS39_P	31.68	SBS5_P	21.1	SBS13_P	12.86	0.124817	6	8747	0.082145	0.476838	3	546	0.280009	0.109767	3.18748	FALSE	NA	34	3	1	30	0	0	0	0	0	0	0	NA	NA	FALSE
12_85770123	12	85770123	5	intronic/intergenic	ALX1	non-cancer	4	96083	FALSE	FALSE	NA	NA	NA	FALSE	FALSE	FALSE	FALSE	SBS17b_P	72.61	SBS17a_P	9.91	SBS61_S	8.01	0.232022	5	4980	0.109804	-0.401031	1	554	NA	0.109804	3.187	FALSE	NA	0	0	0	0	0	0	0	0	0	0	0	NA	NA	FALSE
13_108170152	13	108170152	4	intronic/intergenic	FAM155A	non-cancer	4	348792	FALSE	FALSE	NA	NA	SINE	TRUE	FALSE	FALSE	FALSE	SBS17b_P	95.66	SBS28_P	2.09	SBS17a_P	0.88	0.724934	4	12390	0.028557	1.17286	2	554	0.806665	0.109897	3.18577	FALSE	NA	0	0	0	0	0	0	0	0	0	0	0	NA	NA	FALSE
5_28083626	5	28083626	4	intronic/intergenic	CDH9	non-cancer	2	-1095186	FALSE	FALSE	NA	NA	LTR	TRUE	FALSE	FALSE	FALSE	SBS17b_P	70.47	SBS17a_P	22.02	SBS28_P	3.2	1.36412	4	76086	0.110114	NA	0	494	NA	0.110114	3.18294	FALSE	NA	0	0	0	0	0	0	0	0	0	0	0	NA	NA	FALSE
17_7577120	17	7577120	36	protein-coding	TP53	tsg	102	NA	FALSE	FALSE	NA	NA	NA	FALSE	FALSE	FALSE	TRUE	SBS1_P	72.73	SBS8_P	8.08	SBS39_P	3.8	0.923409	36	91	0.09782	0.200112	21	349	0.236912	0.11042	3.17893	TRUE	327	0	0	0	0	0	0	0	0	0	0	0	green	NA	FALSE
1_170968684	1	170968684	4	intronic/intergenic	MROH9	non-cancer	4	53986	FALSE	FALSE	NA	NA	LINE	TRUE	FALSE	FALSE	FALSE	SBS6_S	13.94	SBS30_P	10.38	SBS5_P	8.66	0.635542	4	2597	0.040984	-0.379893	4	453	0.566783	0.110625	3.17625	FALSE	NA	0	0	0	0	0	0	0	0	0	0	0	NA	NA	FALSE
21_10794705	21	10794705	4	intronic/intergenic	TPTE	non-cancer	8	179028	FALSE	FALSE	NA	NA	NA	FALSE	TRUE	FALSE	FALSE	SBS62_S	38.46	SBS1_P	9.61	SBS74_S	7.15	0.099554	4	16734	0.257089	-0.368256	4	511	0.09044	0.110708	3.17517	FALSE	NA	0	0	0	0	0	0	0	0	0	0	0	NA	NA	FALSE
12_102016105	12	102016105	4	intronic/intergenic	MYBPC1	non-cancer	1	27256	FALSE	FALSE	NA	NA	NA	FALSE	FALSE	FALSE	FALSE	SBS62_S	46	SBS61_S	37.5	SBS10a_S	7.91	0.506612	4	889	0.201462	-0.543796	4	554	0.115613	0.11086	3.17319	FALSE	NA	0	0	0	0	0	0	0	0	0	0	0	green	NA	FALSE
2_238709251	2	238709251	4	intronic/intergenic	RBM44	non-cancer	1	-12999	FALSE	FALSE	NA	NA	DNA	TRUE	FALSE	FALSE	FALSE	SBS62_S	45.21	SBS1_P	18.77	SBS61_S	14.42	0.592646	4	670	0.024328	-0.106149	4	575	0.958141	0.110927	3.17232	FALSE	NA	0	0	0	0	0	0	0	0	0	0	0	NA	NA	FALSE
8_69879148	8	69879148	4	intronic/intergenic	SULF1	non-cancer	4	-597063	FALSE	FALSE	NA	NA	NA	FALSE	FALSE	FALSE	FALSE	SBS17b_P	62.73	SBS17a_P	18.32	SBS12_P	4.58	0.286162	4	11060	0.232072	-0.695952	2	478	0.100514	0.110991	3.17148	FALSE	NA	0	0	0	0	0	0	0	0	0	0	0	NA	NA	FALSE
14_86759746	14	86759746	4	intronic/intergenic	RP11-322L20.1	non-cancer	2	-620121	FALSE	FALSE	NA	NA	NA	FALSE	FALSE	FALSE	FALSE	SBS17b_P	88.07	SBS17a_P	7.47	SBS28_P	3.08	0.523645	4	20971	0.111052	NA	0	922	NA	0.111052	3.17069	FALSE	NA	0	0	0	0	0	0	0	0	0	0	0	NA	NA	FALSE
5_25246365	5	25246365	5	intronic/intergenic	CDH10	tsg	3	-652766	FALSE	FALSE	NA	NA	SINE	TRUE	FALSE	FALSE	FALSE	SBS17b_P	74.26	SBS12_P	8.18	SBS39_P	4.58	0.218846	5	38522	0.143562	-0.456956	2	507	0.162909	0.111221	3.1685	FALSE	NA	0	0	0	0	0	0	0	0	0	0	0	NA	NA	FALSE
6_76796912	6	76796912	4	intronic/intergenic	IMPG1	non-cancer	1	-14707	FALSE	FALSE	NA	NA	NA	FALSE	FALSE	FALSE	FALSE	SBS17b_P	82.13	SBS28_P	6.13	SBS39_P	5.07	0.756764	4	11387	0.111402	NA	0	576	NA	0.111402	3.16615	FALSE	NA	0	0	0	0	0	0	0	0	0	0	0	NA	NA	FALSE
14_29035020	14	29035020	5	intronic/intergenic	FOXG1	non-cancer	4	-201466	FALSE	FALSE	NA	NA	NA	FALSE	FALSE	FALSE	FALSE	SBS17b_P	40.64	SBS17a_P	22.97	SBS61_S	14.75	-0.064416	5	20014	0.643408	0.403936	3	606	0.036439	0.111436	3.16571	FALSE	NA	0	0	0	0	0	0	0	0	0	0	0	NA	NA	FALSE
13_65743249	13	65743249	5	intronic/intergenic	AL445989.1	non-cancer	4	1422315	FALSE	FALSE	NA	stem	NA	FALSE	FALSE	FALSE	FALSE	SBS17b_P	77	SBS17a_P	19.09	SBS12_P	0.92	0.237859	5	64648	0.111725	NA	0	824	NA	0.111725	3.16197	FALSE	NA	0	0	0	0	0	0	0	0	0	0	0	NA	NA	FALSE
3_82471070	3	82471070	4	intronic/intergenic	GBE1	non-cancer	2	-660402	FALSE	FALSE	NA	NA	Simple_repeat	TRUE	FALSE	FALSE	FALSE	SBS12_P	26.62	SBS1_P	9.24	SBS64_P	8.28	0.387008	4	40038	0.240098	1.62655	4	577	0.098055	0.111804	3.16096	FALSE	NA	0	0	0	0	0	0	0	0	0	0	0	NA	NA	FALSE
21_23378763	21	23378763	5	intronic/intergenic	NCAM2	non-cancer	8	1007881	FALSE	FALSE	NA	NA	LTR	TRUE	FALSE	FALSE	FALSE	SBS17b_P	91.75	SBS28_P	6.8	SBS17a_P	0.83	0.304304	5	71684	0.350734	-0.752502	3	588	0.067425	0.112199	3.15587	FALSE	NA	0	0	0	0	0	0	0	0	0	0	0	NA	NA	FALSE
13_63810775	13	63810775	4	intronic/intergenic	AL445989.1	non-cancer	2	-510159	FALSE	FALSE	NA	NA	LTR	TRUE	FALSE	FALSE	FALSE	SBS17b_P	47.36	SBS17a_P	21.15	SBS8_P	9.08	0.255288	4	64648	0.112374	-0.16255	1	824	NA	0.112374	3.15362	FALSE	NA	0	0	0	0	0	0	0	0	0	0	0	NA	NA	FALSE
2_154846519	2	154846519	4	intronic/intergenic	GALNT13	non-cancer	0	45508	FALSE	FALSE	NA	NA	NA	FALSE	FALSE	FALSE	FALSE	SBS62_S	43.64	SBS61_S	16.58	SBS1_P	16.17	0.707498	4	10773	0.165907	0.471307	4	555	0.142951	0.112454	3.15259	FALSE	NA	0	0	0	0	0	0	0	0	0	0	0	NA	NA	FALSE
10_130770154	10	130770154	4	intronic/intergenic	MGMT	non-cancer	2	-495326	FALSE	FALSE	NA	NA	NA	FALSE	FALSE	FALSE	FALSE	SBS1_P	47.26	SBS66_S	10.31	SBS62_S	8.53	1.03672	4	10200	0.030678	-0.305535	2	566	0.774087	0.112568	3.15113	FALSE	NA	1	1	0	0	0	0	0	0	0	0	0	NA	NA	FALSE
13_53934575	13	53934575	4	intronic/intergenic	OLFM4	non-cancer	1	331603	FALSE	FALSE	NA	NA	NA	FALSE	FALSE	FALSE	FALSE	SBS17b_P	75.96	SBS17a_P	16.55	SBS28_P	6.22	0.579884	4	37690	0.1127	NA	0	559	NA	0.1127	3.14945	FALSE	NA	0	0	0	0	0	0	0	0	0	0	0	NA	NA	FALSE
21_26430836	21	26430836	6	intronic/intergenic	MRPL39	non-cancer	3	548951	FALSE	FALSE	NA	NA	NA	FALSE	FALSE	FALSE	FALSE	SBS17b_P	96.15	SBS28_P	1.76	SBS17a_P	0.9	0.267985	6	43475	0.219218	0.891272	2	625	0.108499	0.112709	3.14932	FALSE	NA	0	0	0	0	0	0	0	0	0	0	0	NA	NA	FALSE
8_116650064	8	116650064	4	intronic/intergenic	TRPS1	non-cancer	1	30046	FALSE	FALSE	NA	NA	NA	FALSE	FALSE	FALSE	FALSE	SBS17b_P	78.66	SBS17a_P	10.18	SBS28_P	5.41	0.390309	4	28432	0.112832	-0.809706	1	417	NA	0.112832	3.14775	FALSE	NA	1	0	0	1	0	0	0	0	0	0	0	NA	NA	FALSE
10_57476204	10	57476204	4	intronic/intergenic	MTRNR2L5	non-cancer	2	116544	FALSE	FALSE	NA	NA	NA	FALSE	TRUE	FALSE	FALSE	SBS17b_P	77.87	SBS61_S	10.01	SBS63_S	4.38	0.548351	4	17221	0.113346	-0.613744	1	593	NA	0.113346	3.14119	TRUE	300	0	0	0	0	0	0	0	0	0	0	0	NA	NA	FALSE
3_144389740	3	144389740	4	intronic/intergenic	C3orf58	non-cancer	1	698565	FALSE	FALSE	NA	NA	NA	FALSE	FALSE	FALSE	FALSE	SBS17b_P	97.12	SBS17a_P	1.14	SBS28_P	1.11	0.949549	4	16693	0.113416	NA	0	527	NA	0.113416	3.14031	FALSE	NA	0	0	0	0	0	0	0	0	0	0	0	NA	NA	FALSE
8_38167003	8	38167003	7	intronic/intergenic	WHSC1L1	oncogene	1	38686	FALSE	FALSE	NA	NA	SINE	TRUE	FALSE	FALSE	FALSE	SBS64_P	25.99	SBS8_P	11.34	SBS10a_S	7.56	-0.020793	7	325	0.700336	1.23295	2	507	0.03425	0.113462	3.13972	FALSE	NA	0	0	0	0	0	0	0	0	0	0	0	green	NA	FALSE
3_117829309	3	117829309	4	intronic/intergenic	LSAMP	non-cancer	3	-113214	FALSE	FALSE	NA	NA	NA	FALSE	FALSE	FALSE	FALSE	SBS17b_P	86.71	SBS28_P	5.1	SBS17a_P	1.15	-0.021867	4	29977	0.615174	-0.852787	2	545	0.039014	0.113515	3.13904	TRUE	408	2	0	1	1	0	0	0	0	0	0	0	NA	NA	FALSE
14_28911053	14	28911053	5	intronic/intergenic	FOXG1	non-cancer	1	-325433	FALSE	FALSE	NA	NA	LTR	TRUE	FALSE	FALSE	FALSE	SBS17b_P	77.04	SBS17a_P	7.29	SBS28_P	4.63	0.569085	5	20014	0.113702	-0.197323	1	606	NA	0.113702	3.13668	FALSE	NA	0	0	0	0	0	0	0	0	0	0	0	NA	NA	FALSE
4_59476040	4	59476040	4	intronic/intergenic	IGFBP7	non-cancer	1	-1499523	FALSE	FALSE	NA	NA	LTR	TRUE	FALSE	FALSE	FALSE	SBS17b_P	95.31	SBS28_P	3.06	SBS17a_P	0.91	0.411496	4	37864	0.113788	NA	0	661	NA	0.113788	3.13558	FALSE	NA	0	0	0	0	0	0	0	0	0	0	0	NA	NA	FALSE
7_91891370	7	91891370	4	intronic/intergenic	KRIT1	non-cancer	1	-19921	FALSE	FALSE	NA	NA	NA	FALSE	FALSE	FALSE	FALSE	SBS62_S	61.49	SBS61_S	18.14	SBS10a_S	11.97	0.995252	4	409	0.068939	0.05443	4	495	0.349893	0.113965	3.13334	FALSE	NA	0	0	0	0	0	0	0	0	0	0	0	yellow	NA	FALSE
13_23097055	13	23097055	4	intronic/intergenic	SGCG	non-cancer	3	-680779	FALSE	FALSE	NA	NA	SINE	TRUE	FALSE	FALSE	FALSE	SBS17b_P	67.02	SBS8_P	10.47	SBS17a_P	8.12	-0.064205	4	11203	0.659778	-0.633826	2	578	0.036564	0.113976	3.1332	FALSE	NA	0	0	0	0	0	0	0	0	0	0	0	NA	NA	FALSE
8_79075191	8	79075191	4	intronic/intergenic	PKIA	non-cancer	0	-435429	FALSE	FALSE	NA	NA	Simple_repeat	TRUE	FALSE	FALSE	FALSE	SBS44_S	28.93	SBS6_S	20.55	SBS30_P	17.98	0.543093	4	15008	0.065208	0.998029	3	471	0.370032	0.113993	3.13298	FALSE	NA	0	0	0	0	0	0	0	0	0	0	0	NA	NA	FALSE
6_140016088	6	140016088	4	intronic/intergenic	CITED2	non-cancer	0	-321007	FALSE	FALSE	NA	NA	NA	FALSE	FALSE	FALSE	FALSE	SBS62_S	65.25	SBS61_S	17.1	SBS10a_S	7.83	0.241921	4	13376	0.343822	0.353877	4	570	0.070183	0.113999	3.13291	FALSE	NA	0	0	0	0	0	0	0	0	0	0	0	green	NA	FALSE
10_57773134	10	57773134	4	intronic/intergenic	ZWINT	non-cancer	2	347863	FALSE	FALSE	NA	NA	LINE	TRUE	TRUE	FALSE	FALSE	SBS17b_P	35.23	SBS17a_P	15.49	SBS12_P	11.88	0.74789	4	26096	0.114094	-0.09698	1	584	NA	0.114094	3.13171	FALSE	NA	1	0	0	1	0	0	0	0	0	0	0	NA	NA	FALSE
2_4348088	2	4348088	4	intronic/intergenic	DCDC2C	non-cancer	3	596635	FALSE	FALSE	NA	NA	NA	FALSE	FALSE	FALSE	FALSE	SBS17b_P	88.12	SBS28_P	7.39	SBS39_P	1.28	0.305894	4	18077	0.114259	NA	0	571	NA	0.114259	3.12961	FALSE	NA	0	0	0	0	0	0	0	0	0	0	0	NA	NA	FALSE
1_163992917	1	163992917	4	intronic/intergenic	PBX1	oncogene	0	-536143	FALSE	FALSE	NA	stem	NA	FALSE	FALSE	FALSE	FALSE	SBS17b_P	62.94	SBS17a_P	25.62	SBS28_P	3.1	0.708903	4	12624	0.114283	-0.857139	1	430	NA	0.114283	3.12932	FALSE	NA	0	0	0	0	0	0	0	0	0	0	0	NA	NA	FALSE
6_68725108	6	68725108	5	intronic/intergenic	BAI3	non-cancer	2	-623460	FALSE	FALSE	NA	NA	NA	FALSE	FALSE	FALSE	FALSE	SBS17b_P	94.05	SBS28_P	2.75	SBS79_S	0.89	0.474912	5	43399	0.16223	-0.59207	2	570	0.149225	0.11429	3.12923	FALSE	NA	0	0	0	0	0	0	0	0	0	0	0	NA	NA	FALSE
15_87913690	15	87913690	4	intronic/intergenic	NTRK3	oncogene	2	885694	FALSE	FALSE	NA	NA	LINE	TRUE	FALSE	FALSE	FALSE	SBS17b_P	73.33	SBS17a_P	16.84	SBS28_P	1.69	0.456296	4	18506	0.114427	NA	0	596	NA	0.114427	3.1275	FALSE	NA	0	0	0	0	0	0	0	0	0	0	0	NA	NA	FALSE
11_81130824	11	81130824	4	intronic/intergenic	FAM181B	non-cancer	3	1313947	FALSE	FALSE	NA	NA	SINE	TRUE	TRUE	FALSE	FALSE	SBS17b_P	95.24	SBS28_P	2.38	SBS17a_P	0.86	0.474317	4	29865	0.114489	NA	0	593	NA	0.114489	3.12672	FALSE	NA	0	0	0	0	0	0	0	0	0	0	0	NA	NA	FALSE
16_52155802	16	52155802	4	intronic/intergenic	C16orf97	non-cancer	0	-48006	FALSE	FALSE	NA	NA	LINE	TRUE	FALSE	FALSE	FALSE	SBS62_S	67.55	SBS61_S	18.3	SBS10a_S	8.87	0.479881	4	7283	0.089349	-0.179958	4	525	0.271861	0.114594	3.12539	FALSE	NA	0	0	0	0	0	0	0	0	0	0	0	yellow	NA	FALSE
13_67271419	13	67271419	4	intronic/intergenic	PCDH9	non-cancer	1	531153	TRUE	FALSE	NA	NA	NA	FALSE	FALSE	FALSE	FALSE	SBS36_P	23.03	SBS66_S	18.39	SBS61_S	10.86	0.373121	4	64135	0.172574	0.653218	4	545	0.140844	0.114652	3.12466	FALSE	NA	0	0	0	0	0	0	0	0	0	0	0	NA	NA	FALSE
1_187130275	1	187130275	4	intronic/intergenic	PLA2G4A	non-cancer	1	306788	FALSE	FALSE	NA	NA	LINE	TRUE	FALSE	FALSE	FALSE	SBS17b_P	61.04	SBS17a_P	13.14	SBS28_P	9.74	-0.07122	4	35032	0.657179	-0.996544	2	463	0.037012	0.114716	3.12386	FALSE	NA	0	0	0	0	0	0	0	0	0	0	0	NA	NA	FALSE
6_94251300	6	94251300	4	intronic/intergenic	EPHA7	unclassified cancer	5	-122241	FALSE	FALSE	NA	NA	LINE	TRUE	FALSE	FALSE	FALSE	SBS12_P	28.24	SBS8_P	20.25	SBS40_P	14.84	0.681055	4	41147	0.114846	NA	0	551	NA	0.114846	3.12223	FALSE	NA	1	0	0	1	0	0	0	0	0	0	0	NA	NA	FALSE
4_60499239	4	60499239	4	intronic/intergenic	LPHN3	non-cancer	6	-1863773	FALSE	FALSE	NA	NA	LTR	TRUE	FALSE	FALSE	FALSE	SBS17b_P	77.34	SBS17a_P	19.65	SBS28_P	0.8	0.352623	4	67231	0.114875	NA	0	614	NA	0.114875	3.12186	FALSE	NA	0	0	0	0	0	0	0	0	0	0	0	NA	NA	FALSE
10_36569456	10	36569456	4	intronic/intergenic	NAMPTL	non-cancer	2	243706	FALSE	FALSE	NA	NA	NA	FALSE	TRUE	FALSE	FALSE	SBS17b_P	92.89	SBS28_P	2.44	SBS71_P	1.27	0.615725	4	12145	0.079974	0.154838	2	962	0.30498	0.114966	3.12072	TRUE	470	10	3	0	7	0	0	0	0	0	0	0	NA	NA	FALSE
14_40831330	14	40831330	4	intronic/intergenic	FBXO33	non-cancer	3	-929964	FALSE	FALSE	NA	NA	LTR	TRUE	FALSE	FALSE	FALSE	SBS17b_P	88.92	SBS28_P	4.15	SBS5_P	2.49	0.967812	4	18281	0.031007	-0.00519	2	614	0.788215	0.115151	3.11841	FALSE	NA	0	0	0	0	0	0	0	0	0	0	0	NA	NA	FALSE
6_10958059	6	10958059	4	intronic/intergenic	SYCP2L	non-cancer	0	70699	TRUE	FALSE	NA	NA	NA	FALSE	FALSE	FALSE	FALSE	SBS64_P	15.08	SBS22_P	14.25	SBS18_P	12.38	1.34633	4	648	0.115161	NA	0	519	NA	0.115161	3.11828	FALSE	NA	11	1	0	10	0	0	0	0	0	0	0	NA	NA	FALSE
11_40799967	11	40799967	4	intronic/intergenic	LRRC4C	non-cancer	5	-662125	FALSE	FALSE	NA	NA	SINE	TRUE	FALSE	FALSE	FALSE	SBS17b_P	33.08	SBS39_P	14.53	SBS26_S	9.98	0.620856	4	63944	0.069236	-0.450734	3	606	0.356161	0.115962	3.10828	FALSE	NA	0	0	0	0	0	0	0	0	0	0	0	NA	NA	FALSE
5_144106163	5	144106163	4	intronic/intergenic	KCTD16	non-cancer	3	519885	FALSE	FALSE	NA	NA	LINE	TRUE	FALSE	FALSE	FALSE	SBS17b_P	66.26	SBS28_P	7.85	SBS17a_P	6.99	-0.099621	4	11088	0.438594	-0.630502	2	555	0.056378	0.116214	3.10514	FALSE	NA	0	0	0	0	0	0	0	0	0	0	0	NA	NA	FALSE
1_73819132	1	73819132	4	intronic/intergenic	LRRIQ3	non-cancer	0	830236	FALSE	FALSE	NA	NA	NA	FALSE	FALSE	FALSE	FALSE	SBS62_S	50.7	SBS10a_S	12.59	SBS36_P	10.63	0.055859	4	15597	0.496301	1.08674	3	594	0.04983	0.116227	3.10498	FALSE	NA	0	0	0	0	0	0	0	0	0	0	0	NA	NA	FALSE
3_143393409	3	143393409	5	intronic/intergenic	SLC9A9	non-cancer	9	173755	FALSE	FALSE	NA	NA	NA	FALSE	FALSE	FALSE	FALSE	SBS17b_P	28.99	SBS28_P	27.41	SBS17a_P	8.87	0.620422	5	4625	0.048223	-0.48866	3	532	0.513394	0.116325	3.10377	FALSE	NA	89	1	0	88	0	0	0	0	0	0	0	NA	NA	FALSE
16_26255993	16	26255993	4	intronic/intergenic	HS3ST4	non-cancer	1	552254	FALSE	FALSE	NA	NA	LINE	TRUE	TRUE	FALSE	FALSE	SBS17b_P	73.98	SBS17a_P	14.04	SBS28_P	4.29	0.489396	4	16328	0.116489	NA	0	607	NA	0.116489	3.10174	FALSE	NA	0	0	0	0	0	0	0	0	0	0	0	NA	NA	FALSE
6_5071794	6	5071794	4	intronic/intergenic	PPP1R3G	non-cancer	1	-13926	FALSE	FALSE	NA	NA	Simple_repeat	TRUE	FALSE	FALSE	FALSE	SBS6_S	28.94	SBS44_S	13.54	SBS76_S	12.23	-0.386088	4	801	0.68272	1.00735	4	535	0.036351	0.116547	3.10101	FALSE	NA	0	0	0	0	0	0	0	0	0	0	0	NA	NA	FALSE
13_61534143	13	61534143	6	intronic/intergenic	PCDH20	non-cancer	2	455148	FALSE	FALSE	NA	NA	NA	FALSE	FALSE	FALSE	FALSE	SBS17b_P	72.56	SBS63_S	8.86	SBS66_S	7.43	-0.803524	6	30943	0.93917	-0.706887	2	542	0.026442	0.116608	3.10026	FALSE	NA	0	0	0	0	0	0	0	0	0	0	0	green	NA	FALSE
12_73988919	12	73988919	5	intronic/intergenic	ATXN7L3B	non-cancer	6	-942974	FALSE	FALSE	NA	NA	NA	FALSE	FALSE	FALSE	FALSE	SBS17b_P	61.04	SBS8_P	15.82	SBS61_S	6.24	-0.290688	5	23534	0.918504	1.65069	2	553	0.027039	0.116614	3.10018	FALSE	NA	0	0	0	0	0	0	0	0	0	0	0	NA	NA	FALSE
5_18629516	5	18629516	4	intronic/intergenic	CDH18	non-cancer	2	1209579	FALSE	FALSE	NA	NA	LTR	TRUE	TRUE	FALSE	FALSE	SBS17b_P	51.2	SBS17a_P	20.71	SBS39_P	9.74	0.79553	4	50963	0.116651	-0.56107	1	501	NA	0.116651	3.09973	FALSE	NA	0	0	0	0	0	0	0	0	0	0	0	NA	NA	FALSE
4_58223611	4	58223611	6	intronic/intergenic	IGFBP7	non-cancer	4	-247094	FALSE	FALSE	NA	NA	NA	FALSE	FALSE	FALSE	FALSE	SBS17b_P	80.9	SBS17a_P	9.31	SBS28_P	4.94	0.276396	6	37864	0.116673	-0.259783	1	661	NA	0.116673	3.09945	FALSE	NA	0	0	0	0	0	0	0	0	0	0	0	NA	NA	FALSE
4_180294632	4	180294632	5	intronic/intergenic	RP11-389E17.1	non-cancer	1	1412628	FALSE	FALSE	NA	NA	DNA	TRUE	FALSE	FALSE	FALSE	SBS17b_P	49.39	SBS17a_P	24.46	SBS28_P	15.4	0.234571	5	46650	0.116749	-0.22662	1	956	NA	0.116749	3.09852	FALSE	NA	0	0	0	0	0	0	0	0	0	0	0	NA	NA	FALSE
14_45448178	14	45448178	4	intronic/intergenic	FAM179B	non-cancer	0	16553	TRUE	FALSE	NA	NA	NA	FALSE	FALSE	FALSE	FALSE	SBS26_S	19.71	SBS73_S	15.5	SBS21_S	11.77	0.618567	4	419	0.053382	-0.897392	3	612	0.466603	0.116883	3.09687	FALSE	NA	0	0	0	0	0	0	0	0	0	0	0	NA	NA	FALSE
7_113886583	7	113886583	6	intronic/intergenic	FOXP2	non-cancer	0	-179984	FALSE	FALSE	NA	NA	SINE	TRUE	FALSE	FALSE	FALSE	SBS17b_P	79.47	SBS17a_P	11.6	SBS28_P	5.42	0.373878	6	6635	0.079844	-0.592645	2	460	0.311961	0.116884	3.09686	FALSE	NA	0	0	0	0	0	0	0	0	0	0	0	NA	NA	FALSE
21_16350357	21	16350357	4	intronic/intergenic	NRIP1	non-cancer	13	-9844	FALSE	FALSE	NA	NA	NA	FALSE	FALSE	FALSE	FALSE	SBS28_P	39.07	SBS12_P	9.14	SBS40_P	7.59	0.840519	4	4098	0.181729	-0.755424	2	600	0.137175	0.116959	3.09593	FALSE	NA	2	1	1	0	0	0	0	0	0	0	0	NA	NA	FALSE
2_140197596	2	140197596	4	intronic/intergenic	NXPH2	non-cancer	1	-659785	FALSE	FALSE	NA	NA	NA	FALSE	FALSE	FALSE	FALSE	SBS17b_P	75.3	SBS17a_P	15.29	SBS28_P	6.34	0.309696	4	34686	0.117005	NA	0	577	NA	0.117005	3.09536	FALSE	NA	0	0	0	0	0	0	0	0	0	0	0	NA	NA	FALSE
2_146034300	2	146034300	4	intronic/intergenic	ZEB2	non-cancer	0	-759383	FALSE	FALSE	NA	NA	NA	FALSE	FALSE	FALSE	FALSE	SBS17b_P	79.17	SBS8_P	8.81	SBS28_P	3.73	0.583415	4	27928	0.117012	NA	0	533	NA	0.117012	3.09528	FALSE	NA	0	0	0	0	0	0	0	0	0	0	0	NA	NA	FALSE
14_49181175	14	49181175	4	intronic/intergenic	RPS29	non-cancer	3	871889	FALSE	FALSE	NA	NA	LINE	TRUE	FALSE	FALSE	FALSE	SBS6_S	28.33	SBS44_S	17.29	SBS15_S	12.59	0.71233	4	12466	0.03962	-0.329556	4	617	0.629597	0.117017	3.0952	FALSE	NA	0	0	0	0	0	0	0	0	0	0	0	NA	NA	FALSE
1_249168026	1	249168026	4	intronic/intergenic	ZNF692	non-cancer	7	-15313	FALSE	FALSE	NA	NA	NA	FALSE	FALSE	FALSE	FALSE	SBS39_P	48.51	SBS8_P	13.08	SBS12_P	6.65	0.659922	4	291	0.07045	0.331693	2	436	0.354128	0.117032	3.09503	FALSE	NA	1	0	1	0	0	0	0	0	0	0	0	NA	NA	FALSE
16_62585796	16	62585796	4	intronic/intergenic	CDH8	non-cancer	4	-530489	FALSE	FALSE	NA	NA	LINE	TRUE	FALSE	FALSE	FALSE	SBS64_P	25.9	SBS8_P	21	SBS39_P	8.41	0.921778	4	53805	0.095128	0.205542	2	535	0.262338	0.117059	3.09469	FALSE	NA	0	0	0	0	0	0	0	0	0	0	0	NA	NA	FALSE
11_103836688	11	103836688	4	intronic/intergenic	DDI1	non-cancer	3	-70863	FALSE	FALSE	NA	NA	NA	FALSE	FALSE	FALSE	FALSE	SBS17b_P	84.19	SBS17a_P	6.01	SBS77_P	1.85	0.685927	4	7841	0.117082	-0.377964	1	602	NA	0.117082	3.09441	FALSE	NA	0	0	0	0	0	0	0	0	0	0	0	NA	NA	FALSE
4_45100208	4	45100208	4	intronic/intergenic	GNPDA2	non-cancer	3	-375984	FALSE	FALSE	NA	NA	NA	FALSE	TRUE	FALSE	FALSE	SBS17b_P	82.11	SBS17a_P	13.44	SBS28_P	1.88	0.41927	4	12419	0.117122	-0.26304	1	663	NA	0.117122	3.09391	FALSE	NA	0	0	0	0	0	0	0	0	0	0	0	NA	NA	FALSE
4_33950635	4	33950635	4	intronic/intergenic	ARAP2	non-cancer	0	2280473	FALSE	FALSE	NA	NA	NA	FALSE	TRUE	FALSE	FALSE	SBS17b_P	84.67	SBS28_P	3.28	SBS9_P	3.16	0.354421	4	48581	0.117329	NA	0	640	NA	0.117329	3.09137	FALSE	NA	0	0	0	0	0	0	0	0	0	0	0	NA	NA	FALSE
18_65070324	18	65070324	4	intronic/intergenic	DSEL	non-cancer	1	111551	FALSE	FALSE	NA	NA	LINE	TRUE	FALSE	FALSE	FALSE	SBS61_S	37.92	SBS10a_S	24.38	SBS66_S	14.35	0.41737	4	16837	0.204141	0.594878	4	567	0.122709	0.117406	3.09042	FALSE	NA	0	0	0	0	0	0	0	0	0	0	0	NA	NA	FALSE
11_37910318	11	37910318	4	intronic/intergenic	C11orf74	non-cancer	4	1278664	FALSE	FALSE	NA	NA	NA	FALSE	FALSE	FALSE	FALSE	SBS17b_P	75.03	SBS17a_P	20.45	SBS28_P	2.04	0.283136	4	28614	0.117468	-1.19894	1	630	NA	0.117468	3.08966	TRUE	304	0	0	0	0	0	0	0	0	0	0	0	NA	NA	FALSE
8_107943524	8	107943524	4	intronic/intergenic	ABRA	non-cancer	0	-161106	FALSE	FALSE	NA	NA	NA	FALSE	FALSE	FALSE	FALSE	SBS7a_S	39.65	SBS62_S	29.48	SBS61_S	12.44	1.64082	4	6250	0.025158	-0.229492	4	441	0.998442	0.11766	3.0873	FALSE	NA	0	0	0	0	0	0	0	0	0	0	0	green	NA	FALSE
20_54652658	20	54652658	4	intronic/intergenic	CBLN4	non-cancer	2	-73431	FALSE	FALSE	NA	NA	NA	FALSE	FALSE	FALSE	FALSE	SBS8_P	20.44	SBS64_P	12.66	SBS17b_P	10.66	0.399414	4	13223	0.093301	-0.487382	4	489	0.269247	0.117669	3.0872	FALSE	NA	0	0	0	0	0	0	0	0	0	0	0	NA	NA	FALSE
12_61002612	12	61002612	4	intronic/intergenic	SLC16A7	non-cancer	1	904029	FALSE	FALSE	NA	NA	NA	FALSE	FALSE	FALSE	FALSE	SBS61_S	21.05	SBS63_S	19.39	SBS62_S	18.59	-0.201686	4	21704	0.571853	0.961837	4	537	0.043947	0.117706	3.08674	FALSE	NA	0	0	0	0	0	0	0	0	0	0	0	NA	NA	FALSE
7_5283100	7	5283100	6	intronic/intergenic	SLC29A4	non-cancer	0	-44348	FALSE	FALSE	NA	NA	NA	FALSE	TRUE	FALSE	FALSE	SBS1_P	77.71	SBS8_P	6.79	SBS39_P	3.33	0.219902	6	582	0.158365	0.280656	4	484	0.159105	0.117947	3.08379	FALSE	NA	0	0	0	0	0	0	0	0	0	0	0	NA	NA	FALSE
6_130843022	6	130843022	5	intronic/intergenic	TMEM200A	non-cancer	0	81454	TRUE	FALSE	NA	NA	SINE	TRUE	FALSE	FALSE	FALSE	SBS12_P	22.49	SBS76_S	14.36	SBS39_P	10.17	0.463493	5	3243	0.155931	1.12803	3	549	0.162273	0.118339	3.079	FALSE	NA	0	0	0	0	0	0	0	0	0	0	0	NA	NA	FALSE
16_63240312	16	63240312	4	intronic/intergenic	CDH8	non-cancer	3	-1185005	FALSE	FALSE	NA	NA	NA	FALSE	FALSE	FALSE	FALSE	SBS17b_P	77.78	SBS61_S	8.01	SBS28_P	4.76	0.404751	4	53805	0.175275	0.406454	2	535	0.144636	0.118515	3.07686	FALSE	NA	0	0	0	0	0	0	0	0	0	0	0	NA	NA	FALSE
13_36500954	13	36500954	4	intronic/intergenic	DCLK1	non-cancer	1	199320	FALSE	FALSE	NA	stem	SINE	TRUE	FALSE	FALSE	FALSE	SBS17b_P	79.52	SBS17a_P	13.31	SBS28_P	4.95	0.627632	4	5570	0.103905	-0.515987	3	551	0.244195	0.118596	3.07588	FALSE	NA	0	0	0	0	0	0	0	0	0	0	0	NA	NA	FALSE
8_114881290	8	114881290	4	intronic/intergenic	RP11-67H2.1	non-cancer	3	268668	FALSE	FALSE	NA	stem	LINE	TRUE	FALSE	FALSE	FALSE	SBS61_S	26.37	SBS36_P	14.09	SBS7a_S	13.13	1.09961	4	27850	0.074395	-0.140028	3	864	0.341602	0.118744	3.07407	FALSE	NA	0	0	0	0	0	0	0	0	0	0	0	NA	NA	FALSE
3_123452795	3	123452795	4	protein-coding	MYLK	non-cancer	2	NA	FALSE	FALSE	NA	NA	NA	FALSE	FALSE	FALSE	FALSE	SBS4_P	35.15	SBS1_P	13.66	SBS5_P	13.03	0.389122	4	46	0.265719	0.46181	4	549	0.095691	0.118793	3.07348	FALSE	NA	0	0	0	0	0	0	0	0	0	0	0	NA	NA	FALSE
16_8072107	16	8072107	4	intronic/intergenic	TMEM114	non-cancer	4	550119	FALSE	FALSE	NA	NA	NA	FALSE	FALSE	FALSE	FALSE	SBS17b_P	98.15	SBS17a_P	0.99	SBS28_P	0.43	0.719115	4	18748	0.119031	NA	0	614	NA	0.119031	3.07059	FALSE	NA	0	0	0	0	0	0	0	0	0	0	0	NA	NA	FALSE
6_164272470	6	164272470	6	intronic/intergenic	QKI	tsg	0	436244	FALSE	FALSE	NA	NA	DNA	TRUE	FALSE	FALSE	FALSE	SBS17b_P	93.16	SBS28_P	3.7	SBS79_S	0.64	-0.950277	6	14615	0.856141	-1.34986	2	539	0.029776	0.119035	3.07054	FALSE	NA	2	0	0	2	0	0	0	0	0	0	0	NA	NA	FALSE
8_34770541	8	34770541	4	intronic/intergenic	UNC5D	non-cancer	2	-322762	FALSE	FALSE	NA	NA	NA	FALSE	FALSE	FALSE	FALSE	SBS17b_P	94.19	SBS28_P	4.28	SBS17a_P	0.83	0.49817	4	19761	0.119344	0.061326	1	503	NA	0.119344	3.0668	FALSE	NA	0	0	0	0	0	0	0	0	0	0	0	NA	NA	FALSE
9_11139656	9	11139656	4	intronic/intergenic	TYRP1	non-cancer	3	-1554341	FALSE	FALSE	NA	stem	NA	FALSE	FALSE	FALSE	FALSE	SBS64_P	15.86	SBS62_S	11.02	SBS68_P	7.81	-0.131238	4	31890	0.799543	-0.627544	2	568	0.032006	0.119392	3.06622	FALSE	NA	0	0	0	0	0	0	0	0	0	0	0	NA	NA	FALSE
13_87175402	13	87175402	5	intronic/intergenic	SLITRK6	non-cancer	2	-804759	FALSE	FALSE	NA	NA	LINE	TRUE	FALSE	FALSE	FALSE	SBS17b_P	94.4	SBS28_P	4.03	SBS17a_P	1.05	0.252364	5	28193	0.31679	-0.573054	2	566	0.080783	0.119396	3.06617	FALSE	NA	0	0	0	0	0	0	0	0	0	0	0	NA	NA	FALSE
2_80894578	2	80894578	4	intronic/intergenic	LRRTM1	non-cancer	2	-363634	FALSE	FALSE	NA	NA	LTR	TRUE	FALSE	FALSE	FALSE	SBS17b_P	60.36	SBS17a_P	21.05	SBS63_S	5.81	1.24567	4	48968	0.11952	-0.39602	1	581	NA	0.11952	3.06468	FALSE	NA	0	0	0	0	0	0	0	0	0	0	0	NA	NA	FALSE
10_57470920	10	57470920	4	intronic/intergenic	MTRNR2L5	non-cancer	1	111260	FALSE	FALSE	NA	NA	NA	FALSE	TRUE	FALSE	FALSE	SBS17b_P	76.8	SBS17a_P	7.47	SBS68_P	2.87	0.55979	4	17221	0.119629	-0.654655	1	593	NA	0.119629	3.06336	FALSE	NA	0	0	0	0	0	0	0	0	0	0	0	NA	NA	FALSE
18_4713525	18	4713525	4	intronic/intergenic	C18orf42	non-cancer	2	483962	FALSE	FALSE	NA	NA	LINE	TRUE	FALSE	FALSE	FALSE	SBS17b_P	79.44	SBS28_P	9.59	SBS12_P	3.55	0.273745	4	11597	0.176715	0.262734	2	602	0.145307	0.119713	3.06235	FALSE	NA	0	0	0	0	0	0	0	0	0	0	0	NA	NA	FALSE
14_26209405	14	26209405	4	intronic/intergenic	STXBP6	non-cancer	5	-765381	FALSE	FALSE	NA	NA	LTR	TRUE	FALSE	FALSE	FALSE	SBS17b_P	66.5	SBS39_P	8.57	SBS5_P	8.33	0.182124	4	11676	0.194654	-0.687047	2	603	0.132232	0.119939	3.05962	FALSE	NA	0	0	0	0	0	0	0	0	0	0	0	NA	NA	FALSE
9_115105506	9	115105506	4	intronic/intergenic	PTBP3	non-cancer	0	-9749	FALSE	FALSE	NA	NA	SINE	TRUE	FALSE	FALSE	FALSE	SBS36_P	58.37	SBS39_P	13.62	SBS8_P	5.26	-1.35018	4	557	0.965525	-1.27396	2	586	0.026691	0.120052	3.05827	FALSE	NA	0	0	0	0	0	0	0	0	0	0	0	NA	NA	FALSE
13_49452644	13	49452644	4	intronic/intergenic	FNDC3A	non-cancer	0	-127683	FALSE	FALSE	NA	NA	SINE	TRUE	FALSE	FALSE	FALSE	SBS1_P	83.88	SBS5_P	3.11	SBS64_P	2.37	-0.241433	4	1777	0.67019	-1.32316	2	552	0.038555	0.120303	3.05526	FALSE	NA	0	0	0	0	0	0	0	0	0	0	0	NA	NA	FALSE
2_185468663	2	185468663	4	intronic/intergenic	ZNF804A	non-cancer	0	4976	FALSE	FALSE	NA	NA	NA	FALSE	FALSE	FALSE	FALSE	SBS62_S	60.58	SBS61_S	26.09	SBS10a_S	5.21	0.146745	4	22596	0.270051	0.726689	4	567	0.095881	0.1205	3.0529	FALSE	NA	0	0	0	0	0	0	0	0	0	0	0	green	NA	FALSE
15_96351043	15	96351043	4	intronic/intergenic	AC016251.1	non-cancer	1	480617	FALSE	FALSE	NA	loop	LINE	TRUE	FALSE	FALSE	FALSE	SBS61_S	15.51	SBS10a_S	12.2	SBS22_P	9.97	0.365548	4	14054	0.245764	-0.140028	3	899	0.105486	0.120616	3.0515	FALSE	NA	0	0	0	0	0	0	0	0	0	0	0	NA	NA	FALSE
2_101456215	2	101456215	4	intronic/intergenic	NPAS2	non-cancer	1	18726	FALSE	FALSE	NA	NA	NA	FALSE	TRUE	FALSE	FALSE	SBS62_S	48.13	SBS61_S	35.71	SBS10a_S	7.32	0.278863	4	1479	0.272194	-0.764745	4	581	0.095267	0.12064	3.05122	FALSE	NA	0	0	0	0	0	0	0	0	0	0	0	green	NA	FALSE
1_154729193	1	154729193	4	intronic/intergenic	KCNN3	non-cancer	2	113247	TRUE	FALSE	NA	NA	LINE	TRUE	TRUE	FALSE	FALSE	SBS64_P	20.3	SBS71_P	14.68	SBS18_P	11.03	0.256971	4	1238	0.236264	-0.767879	3	417	0.109806	0.120684	3.05069	FALSE	NA	0	0	0	0	0	0	0	0	0	0	0	NA	NA	FALSE
1_170165414	1	170165414	4	intronic/intergenic	METTL11B	non-cancer	5	50165	FALSE	FALSE	NA	NA	NA	FALSE	FALSE	FALSE	FALSE	SBS17b_P	86.36	SBS17a_P	7.84	SBS28_P	3.26	-0.580147	4	3043	0.760282	-0.655794	2	455	0.034155	0.120771	3.04965	FALSE	NA	0	0	0	0	0	0	0	0	0	0	0	NA	NA	FALSE
8_91781826	8	91781826	4	intronic/intergenic	NECAB1	non-cancer	2	-22289	FALSE	FALSE	NA	NA	NA	FALSE	FALSE	FALSE	FALSE	SBS17b_P	85.35	SBS17a_P	11.52	SBS28_P	1.18	0.263023	4	1871	0.120823	-0.944841	1	466	NA	0.120823	3.04903	FALSE	NA	0	0	0	0	0	0	0	0	0	0	0	NA	NA	FALSE
3_103757388	3	103757388	6	intronic/intergenic	ALCAM	non-cancer	2	-1328865	FALSE	FALSE	NA	NA	LINE	TRUE	FALSE	FALSE	FALSE	SBS17b_P	49.21	SBS17a_P	14.49	SBS5_P	9	0.144026	6	24676	0.412059	2.19188	2	562	0.063124	0.120931	3.04774	FALSE	NA	0	0	0	0	0	0	0	0	0	0	0	NA	NA	FALSE
5_11548983	5	11548983	4	intronic/intergenic	CTNND2	oncogene	4	354982	FALSE	FALSE	NA	NA	NA	FALSE	FALSE	FALSE	FALSE	SBS17b_P	56.63	SBS28_P	13	SBS61_S	10.01	0.372292	4	32613	0.161201	-0.39632	3	500	0.16139	0.12095	3.04752	FALSE	NA	0	0	0	0	0	0	0	0	0	0	0	NA	NA	FALSE
18_28052318	18	28052318	4	intronic/intergenic	DSC3	non-cancer	3	570308	FALSE	FALSE	NA	NA	NA	FALSE	FALSE	FALSE	FALSE	SBS17b_P	76.69	SBS17a_P	13.85	SBS28_P	5.82	0.587075	4	24243	0.121047	3.22428	1	593	NA	0.121047	3.04636	FALSE	NA	0	0	0	0	0	0	0	0	0	0	0	NA	NA	FALSE
10_30649691	10	30649691	4	intronic/intergenic	MTPAP	non-cancer	1	4571	FALSE	FALSE	NA	NA	NA	FALSE	TRUE	FALSE	FALSE	SBS62_S	48.98	SBS61_S	13.38	SBS63_S	5.97	-0.240462	4	1434	0.857169	0.664237	4	578	0.03041	0.121133	3.04533	FALSE	NA	0	0	0	0	0	0	0	0	0	0	0	NA	NA	FALSE
10_28652296	10	28652296	4	intronic/intergenic	MPP7	non-cancer	3	-124763	FALSE	FALSE	NA	stem	NA	FALSE	FALSE	FALSE	FALSE	SBS62_S	51.9	SBS61_S	34.67	SBS63_S	6.66	1.13392	4	2033	0.074787	0.546159	4	577	0.348748	0.12119	3.04466	FALSE	NA	0	0	0	0	0	0	0	0	0	0	0	green	NA	FALSE
13_85491578	13	85491578	4	intronic/intergenic	SLITRK6	non-cancer	2	879065	FALSE	FALSE	NA	NA	NA	FALSE	FALSE	FALSE	FALSE	SBS17b_P	36.52	SBS28_P	16.78	SBS12_P	8.2	0.5693	4	28193	0.121278	-0.446054	1	566	NA	0.121278	3.04361	TRUE	441	30	1	1	28	0	0	0	0	0	0	0	NA	NA	FALSE
12_38863128	12	38863128	4	intronic/intergenic	ALG10B	non-cancer	1	152432	FALSE	FALSE	NA	NA	NA	FALSE	TRUE	FALSE	FALSE	SBS62_S	23.67	SBS61_S	23.52	SBS36_P	16.63	0.859502	4	19657	0.059486	0.35511	4	558	0.438872	0.12128	3.04359	FALSE	NA	0	0	0	0	0	0	0	0	0	0	0	green	NA	FALSE
7_32490318	7	32490318	4	intronic/intergenic	LSM5	non-cancer	1	39659	TRUE	FALSE	NA	NA	SINE	TRUE	TRUE	FALSE	FALSE	SBS76_S	17.11	SBS21_S	12.27	SBS73_S	10.62	0.872054	4	923	0.104431	0.330036	3	501	0.250509	0.121478	3.04124	FALSE	NA	0	0	0	0	0	0	0	0	0	0	0	NA	NA	FALSE
17_7577548	17	7577548	13	protein-coding	TP53	tsg	137	NA	FALSE	FALSE	NA	NA	NA	FALSE	FALSE	FALSE	TRUE	SBS1_P	50	SBS39_P	7.27	SBS64_P	6.95	1.49037	13	91	0.03638	-0.099662	3	349	0.71961	0.121544	3.04045	TRUE	482	0	0	0	0	0	0	0	0	0	0	0	green	NA	FALSE
8_40535434	8	40535434	4	intronic/intergenic	ZMAT4	non-cancer	0	147761	FALSE	FALSE	NA	NA	NA	FALSE	FALSE	FALSE	FALSE	SBS62_S	38.4	SBS61_S	25.2	SBS1_P	22.13	0.521592	4	7507	0.209388	-0.125823	3	521	0.125135	0.121627	3.03946	FALSE	NA	0	0	0	0	0	0	0	0	0	0	0	NA	NA	FALSE
3_99319990	3	99319990	4	intronic/intergenic	COL8A1	non-cancer	2	-189537	FALSE	FALSE	NA	NA	NA	FALSE	FALSE	FALSE	FALSE	SBS17b_P	72.78	SBS5_P	12.35	SBS39_P	4.06	0.626777	4	6096	0.121632	1.65385	1	565	NA	0.121632	3.0394	FALSE	NA	0	0	0	0	0	0	0	0	0	0	0	NA	NA	FALSE
1_88706373	1	88706373	4	intronic/intergenic	PKN2	non-cancer	0	-443891	FALSE	FALSE	NA	NA	NA	FALSE	FALSE	FALSE	FALSE	SBS61_S	40.23	SBS10a_S	19.69	SBS66_S	14.22	0.004507	4	7067	0.340359	0.603837	4	587	0.077174	0.121864	3.03666	FALSE	NA	0	0	0	0	0	0	0	0	0	0	0	green	NA	FALSE
8_78753690	8	78753690	5	intronic/intergenic	PKIA	non-cancer	0	-756930	FALSE	FALSE	NA	NA	NA	FALSE	FALSE	FALSE	FALSE	SBS17b_P	64.76	SBS17a_P	14.18	SBS61_S	8.01	-0.348578	5	15008	0.747435	-0.600839	3	471	0.035228	0.122096	3.03391	TRUE	268	0	0	0	0	0	0	0	0	0	0	0	NA	NA	FALSE
3_190824006	3	190824006	4	intronic/intergenic	OSTN	non-cancer	2	-106316	FALSE	FALSE	NA	NA	LINE	TRUE	FALSE	FALSE	FALSE	SBS17b_P	82.64	SBS17a_P	13.86	SBS28_P	2.55	0.48549	4	2671	0.122236	NA	0	489	NA	0.122236	3.03225	FALSE	NA	0	0	0	0	0	0	0	0	0	0	0	NA	NA	FALSE
11_79463674	11	79463674	4	intronic/intergenic	TENM4	non-cancer	0	-682685	FALSE	FALSE	NA	NA	LINE	TRUE	TRUE	FALSE	FALSE	SBS17b_P	81.6	SBS17a_P	9.1	SBS28_P	5.58	0.27612	4	27120	0.122715	-0.797146	1	568	NA	0.122715	3.02662	FALSE	NA	0	0	0	0	0	0	0	0	0	0	0	NA	NA	FALSE
3_70804603	3	70804603	4	intronic/intergenic	FOXP1	oncogene	3	442929	FALSE	FALSE	NA	NA	NA	FALSE	FALSE	FALSE	FALSE	SBS62_S	36.78	SBS61_S	23.98	SBS1_P	11.45	0.259454	4	8494	0.303761	0.409985	4	539	0.087325	0.122806	3.02555	FALSE	NA	0	0	0	0	0	0	0	0	0	0	0	NA	NA	FALSE
9_71529099	9	71529099	4	intronic/intergenic	PIP5K1B	non-cancer	2	91568	FALSE	FALSE	NA	stem	NA	FALSE	FALSE	FALSE	FALSE	SBS64_P	20.44	SBS39_P	16.01	SBS18_P	14.66	-0.332473	4	808	0.558192	-0.623693	3	619	0.047626	0.123019	3.02305	FALSE	NA	0	0	0	0	0	0	0	0	0	0	0	NA	NA	FALSE
8_2222814	8	2222814	5	intronic/intergenic	MYOM2	non-cancer	6	223933	FALSE	FALSE	NA	NA	NA	FALSE	TRUE	FALSE	FALSE	SBS62_S	55.92	SBS61_S	25.44	SBS10a_S	13.92	-0.029501	5	21589	0.343506	-0.317441	5	499	0.077522	0.12318	3.02115	FALSE	NA	1	0	1	0	0	0	0	0	0	0	0	yellow	NA	FALSE
5_11457455	5	11457455	4	intronic/intergenic	CTNND2	oncogene	1	446510	FALSE	FALSE	NA	NA	NA	FALSE	FALSE	FALSE	FALSE	SBS17b_P	88.71	SBS28_P	4.93	SBS17a_P	3.03	0.409359	4	32613	0.123251	-0.596494	1	500	NA	0.123251	3.02033	FALSE	NA	0	0	0	0	0	0	0	0	0	0	0	NA	NA	FALSE
6_62029291	6	62029291	4	intronic/intergenic	MTRNR2L9	non-cancer	3	-254942	FALSE	FALSE	NA	NA	LTR	TRUE	FALSE	FALSE	FALSE	SBS17b_P	95.3	SBS28_P	2.78	SBS17a_P	1.12	0.426411	4	14966	0.123692	NA	0	526	NA	0.123692	3.01517	FALSE	NA	0	0	0	0	0	0	0	0	0	0	0	NA	NA	FALSE
3_94753867	3	94753867	5	intronic/intergenic	NSUN3	non-cancer	4	971896	FALSE	FALSE	NA	NA	LINE	TRUE	FALSE	FALSE	FALSE	SBS17b_P	60.94	SBS17a_P	26.74	SBS26_S	4.03	0.191007	5	19410	0.671528	1.47792	2	495	0.039897	0.123769	3.01428	FALSE	NA	0	0	0	0	0	0	0	0	0	0	0	NA	NA	FALSE
11_40521066	11	40521066	4	intronic/intergenic	LRRC4C	non-cancer	5	-383224	FALSE	FALSE	NA	NA	NA	FALSE	FALSE	FALSE	FALSE	SBS17b_P	84.41	SBS28_P	4.05	SBS17a_P	3.79	0.771204	4	63944	0.123893	0.304539	1	606	NA	0.123893	3.01283	FALSE	NA	0	0	0	0	0	0	0	0	0	0	0	NA	NA	FALSE
9_21971186	9	21971186	6	protein-coding	CDKN2A	tsg	5	NA	FALSE	FALSE	NA	NA	NA	FALSE	TRUE	FALSE	TRUE	SBS1_P	52.82	SBS39_P	7.96	SBS64_P	7.82	1.5356	6	21	0.033055	-0.152805	2	498	0.812006	0.123946	3.01221	FALSE	NA	4	1	1	2	0	0	0	0	0	0	0	NA	NA	FALSE
11_99703680	11	99703680	4	intronic/intergenic	CNTN5	non-cancer	4	276734	FALSE	FALSE	NA	NA	NA	FALSE	FALSE	FALSE	FALSE	SBS17b_P	81.92	SBS17a_P	10.8	SBS28_P	2.44	0.450916	4	42610	0.124047	NA	0	586	NA	0.124047	3.01104	FALSE	NA	1	0	1	0	0	0	0	0	0	0	0	NA	NA	FALSE
2_162628767	2	162628767	5	intronic/intergenic	SLC4A10	non-cancer	1	147738	FALSE	FALSE	NA	NA	NA	FALSE	FALSE	FALSE	FALSE	SBS62_S	38.51	SBS61_S	28.57	SBS36_P	7.4	0.791959	5	4054	0.091412	-0.130725	4	573	0.294234	0.124148	3.00987	FALSE	NA	0	0	0	0	0	0	0	0	0	0	0	green	NA	FALSE
17_44080062	17	44080062	5	intronic/intergenic	STH	non-cancer	5	3416	FALSE	FALSE	NA	NA	NA	FALSE	TRUE	FALSE	FALSE	SBS17b_P	65.69	SBS17a_P	16.78	SBS12_P	6.06	0.413931	5	613	0.124175	NA	0	568	NA	0.124175	3.00955	FALSE	NA	81	1	1	79	0	0	0	0	0	0	0	NA	NA	FALSE
15_26418333	15	26418333	4	intronic/intergenic	ATP10A	non-cancer	2	-310090	FALSE	FALSE	NA	NA	LTR	TRUE	TRUE	FALSE	FALSE	SBS17b_P	85.51	SBS17a_P	5.65	SBS28_P	5.13	0.393441	4	11954	0.124685	0.568611	1	636	NA	0.124685	3.00364	FALSE	NA	0	0	0	0	0	0	0	0	0	0	0	NA	NA	FALSE
3_59134823	3	59134823	4	intronic/intergenic	C3orf67	non-cancer	2	-99466	TRUE	FALSE	NA	loop	SINE	TRUE	FALSE	FALSE	FALSE	SBS64_P	17.61	SBS71_P	13.52	SBS68_P	8.69	0.368041	4	5412	0.124707	2.70204	1	551	NA	0.124707	3.00339	FALSE	NA	0	0	0	0	0	0	0	0	0	0	0	NA	NA	FALSE
18_65866186	18	65866186	4	intronic/intergenic	TMX3	non-cancer	2	516032	FALSE	FALSE	NA	NA	NA	FALSE	FALSE	FALSE	FALSE	SBS61_S	37.92	SBS10a_S	24.38	SBS66_S	14.35	0.350611	4	10503	0.216844	1.14136	4	586	0.124815	0.124758	3.0028	FALSE	NA	0	0	0	0	0	0	0	0	0	0	0	NA	NA	FALSE
4_117555075	4	117555075	4	intronic/intergenic	MTRNR2L13	non-cancer	2	334118	FALSE	FALSE	NA	NA	NA	FALSE	FALSE	FALSE	FALSE	SBS1_P	47.48	SBS7a_S	16.83	SBS2_P	8.96	0.308263	4	17615	0.116357	0.127473	2	937	0.232992	0.12492	3.00093	FALSE	NA	0	0	0	0	0	0	0	0	0	0	0	NA	NA	FALSE
14_58329745	14	58329745	4	intronic/intergenic	SLC35F4	non-cancer	4	2798	TRUE	TRUE	rs201597228	stem	Low_complexity	TRUE	FALSE	FALSE	FALSE	SBS64_P	17.01	SBS22_P	16	SBS68_P	11.71	0.390324	4	3712	0.124951	NA	0	607	NA	0.124951	3.00056	FALSE	NA	0	0	0	0	0	0	0	0	0	0	0	NA	NA	FALSE
15_34470968	15	34470968	4	intronic/intergenic	KATNBL1	non-cancer	1	-15091	TRUE	FALSE	NA	NA	SINE	TRUE	TRUE	FALSE	FALSE	SBS26_S	26.52	SBS73_S	19.76	SBS21_S	11.77	1.25518	4	356	0.050472	0.033432	4	657	0.537978	0.125073	2.99916	FALSE	NA	0	0	0	0	0	0	0	0	0	0	0	NA	NA	FALSE
11_58173246	11	58173246	5	intronic/intergenic	OR5B3	non-cancer	1	-2364	TRUE	FALSE	NA	loop	NA	FALSE	TRUE	FALSE	FALSE	SBS64_P	19.33	SBS22_P	12.63	SBS77_P	9.36	0.538008	5	352	0.125085	-0.11547	1	525	NA	0.125085	2.99902	FALSE	NA	0	0	0	0	0	0	0	0	0	0	0	NA	NA	FALSE
5_152329320	5	152329320	5	intronic/intergenic	GRIA1	non-cancer	3	-541129	FALSE	FALSE	NA	NA	NA	FALSE	FALSE	FALSE	FALSE	SBS17b_P	86.01	SBS17a_P	11.3	SBS28_P	1.67	-0.588186	5	12275	0.801157	-0.629421	2	565	0.03392	0.125153	2.99824	FALSE	NA	0	0	0	0	0	0	0	0	0	0	0	NA	NA	FALSE
5_91057972	5	91057972	4	intronic/intergenic	ARRDC3	non-cancer	2	-379063	FALSE	FALSE	NA	NA	LINE	TRUE	FALSE	FALSE	FALSE	SBS1_P	47.5	SBS62_S	17.74	SBS7a_S	16.26	0.658552	4	15058	0.127813	-0.614508	3	598	0.213129	0.12539	2.9955	FALSE	NA	0	0	0	0	0	0	0	0	0	0	0	NA	NA	FALSE
7_62259036	7	62259036	4	intronic/intergenic	AC006455.1	non-cancer	3	-550974	FALSE	FALSE	NA	NA	Satellite	TRUE	TRUE	FALSE	FALSE	SBS17b_P	65.3	SBS8_P	9.02	SBS28_P	5.55	0.885773	4	26461	0.125463	1.3094	1	942	NA	0.125463	2.99466	FALSE	NA	0	0	0	0	0	0	0	0	0	0	0	NA	NA	FALSE
13_54709054	13	54709054	5	intronic/intergenic	OLFM4	non-cancer	2	1106082	FALSE	FALSE	NA	NA	DNA	TRUE	FALSE	FALSE	FALSE	SBS17b_P	79.44	SBS17a_P	14.37	SBS28_P	4.95	0.357919	5	37690	0.125603	-0.501169	1	559	NA	0.125603	2.99306	FALSE	NA	0	0	0	0	0	0	0	0	0	0	0	NA	NA	FALSE
8_47114217	8	47114217	4	intronic/intergenic	SPIDR	non-cancer	1	-1059334	FALSE	FALSE	NA	NA	Satellite	TRUE	FALSE	FALSE	FALSE	SBS17b_P	34.03	SBS28_P	22.73	SBS17a_P	13.33	1.07176	4	22989	0.12569	0.040964	1	504	NA	0.12569	2.99206	FALSE	NA	0	0	0	0	0	0	0	0	0	0	0	NA	NA	FALSE
21_28615118	21	28615118	5	intronic/intergenic	ADAMTS5	non-cancer	3	-276408	FALSE	FALSE	NA	NA	DNA	TRUE	FALSE	FALSE	FALSE	SBS17b_P	86.91	SBS17a_P	9.71	SBS28_P	1.36	0.307524	5	13976	0.125973	NA	0	587	NA	0.125973	2.98881	FALSE	NA	0	0	0	0	0	0	0	0	0	0	0	NA	NA	FALSE
19_28007361	19	28007361	9	intronic/intergenic	UQCRFS1	non-cancer	3	1696664	FALSE	FALSE	NA	NA	LINE	TRUE	FALSE	FALSE	FALSE	SBS70_P	32.23	SBS36_P	19.71	SBS1_P	8.58	0.430094	9	37259	0.126024	NA	0	562	NA	0.126024	2.98823	FALSE	NA	0	0	0	0	0	0	0	0	0	0	0	yellow	NA	FALSE
15_98327880	15	98327880	4	intronic/intergenic	LINC00923	non-cancer	2	89635	FALSE	FALSE	NA	NA	LTR	TRUE	FALSE	FALSE	FALSE	SBS62_S	27.72	SBS1_P	21.73	SBS61_S	13.45	-0.681182	4	8156	0.96989	-0.65238	3	609	0.028283	0.126077	2.98762	FALSE	NA	0	0	0	0	0	0	0	0	0	0	0	NA	NA	FALSE
8_79876404	8	79876404	7	intronic/intergenic	IL7	non-cancer	4	-159247	TRUE	FALSE	NA	loop	NA	FALSE	FALSE	FALSE	FALSE	SBS64_P	27.07	SBS1_P	8.65	SBS22_P	8.43	0.302232	7	5875	0.100956	-0.530733	3	476	0.272058	0.1262	2.98621	FALSE	NA	0	0	0	0	0	0	0	0	0	0	0	yellow	NA	FALSE
3_55206797	3	55206797	5	intronic/intergenic	LRTM1	non-cancer	2	-244859	FALSE	FALSE	NA	NA	LTR	TRUE	FALSE	FALSE	FALSE	SBS17b_P	79.73	SBS17a_P	12.85	SBS12_P	2.04	0.135114	5	7703	0.126331	NA	0	561	NA	0.126331	2.98472	FALSE	NA	1	0	1	0	0	0	0	0	0	0	0	NA	NA	FALSE
1_190514922	1	190514922	5	intronic/intergenic	BRINP3	non-cancer	5	-90902	FALSE	FALSE	NA	NA	NA	FALSE	FALSE	FALSE	FALSE	SBS17b_P	73.84	SBS17a_P	11.73	SBS12_P	3.3	0.662917	5	59613	0.126484	-0.559168	1	449	NA	0.126484	2.98298	FALSE	NA	0	0	0	0	0	0	0	0	0	0	0	NA	NA	FALSE
4_182110980	4	182110980	6	intronic/intergenic	TENM3	non-cancer	8	-1134194	FALSE	FALSE	NA	NA	NA	FALSE	FALSE	FALSE	FALSE	SBS17b_P	74.66	SBS63_S	8.79	SBS17a_P	5.93	-0.034385	6	42738	0.589712	1.38872	2	599	0.046747	0.126565	2.98205	TRUE	295	0	0	0	0	0	0	0	0	0	0	0	green	NA	FALSE
16_46862641	16	46862641	4	intronic/intergenic	C16orf87	non-cancer	0	2420	FALSE	FALSE	NA	NA	NA	FALSE	FALSE	FALSE	FALSE	SBS62_S	51.9	SBS61_S	30.67	SBS63_S	9.6	0.16127	4	438	0.342015	1.32387	4	592	0.080701	0.126686	2.98068	FALSE	NA	0	0	0	0	0	0	0	0	0	0	0	green	NA	FALSE
21_11167072	21	11167072	4	intronic/intergenic	TPTE	non-cancer	3	-193339	FALSE	FALSE	NA	NA	NA	FALSE	TRUE	FALSE	FALSE	SBS17b_P	90.72	SBS28_P	2.75	SBS26_S	1.1	-0.084551	4	16734	0.708022	0.676026	2	511	0.038999	0.126727	2.98021	FALSE	NA	1	1	0	0	0	0	0	0	0	0	0	NA	NA	FALSE
8_52474100	8	52474100	5	intronic/intergenic	PXDNL	non-cancer	3	247804	TRUE	FALSE	NA	loop	LINE	TRUE	FALSE	FALSE	FALSE	SBS64_P	19.98	SBS71_P	13.97	SBS39_P	11.99	0.292089	5	11191	0.078745	-0.053166	4	496	0.35086	0.126784	2.97955	FALSE	NA	0	0	0	0	0	0	0	0	0	0	0	NA	NA	FALSE
16_59581009	16	59581009	5	intronic/intergenic	RP11-105C20.2	non-cancer	2	204862	FALSE	FALSE	NA	NA	NA	FALSE	FALSE	FALSE	FALSE	SBS17b_P	75.61	SBS17a_P	12.18	SBS28_P	5.83	0.056444	5	29919	0.539243	0.624828	2	950	0.051356	0.127017	2.97691	FALSE	NA	0	0	0	0	0	0	0	0	0	0	0	NA	NA	FALSE
1_237621679	1	237621679	4	intronic/intergenic	RYR2	non-cancer	1	415857	FALSE	FALSE	NA	NA	SINE	TRUE	FALSE	FALSE	FALSE	SBS17b_P	65.03	SBS17a_P	26.49	SBS28_P	2.44	0.630118	4	7186	0.127084	NA	0	402	NA	0.127084	2.97615	FALSE	NA	0	0	0	0	0	0	0	0	0	0	0	NA	NA	FALSE
3_170152252	3	170152252	4	intronic/intergenic	CLDN11	non-cancer	0	15397	FALSE	FALSE	NA	NA	NA	FALSE	FALSE	FALSE	FALSE	SBS62_S	42.84	SBS61_S	24.14	SBS1_P	11.96	0.751722	4	514	0.032684	-0.265954	4	473	0.848339	0.127138	2.97554	FALSE	NA	0	0	0	0	0	0	0	0	0	0	0	NA	NA	FALSE
8_1042734	8	1042734	4	intronic/intergenic	ERICH1	non-cancer	1	-361573	FALSE	FALSE	NA	NA	NA	FALSE	TRUE	FALSE	FALSE	SBS17b_P	78.22	SBS17a_P	10.51	SBS12_P	3.09	0.585626	4	5626	0.127204	-0.87691	1	514	NA	0.127204	2.97478	FALSE	NA	1	0	1	0	0	0	0	0	0	0	0	NA	NA	FALSE
8_90608941	8	90608941	4	intronic/intergenic	RIPK2	non-cancer	0	-161348	TRUE	FALSE	NA	NA	LINE	TRUE	FALSE	FALSE	FALSE	SBS68_P	21.95	SBS26_S	17.65	SBS6_S	8.78	0.763321	4	10566	0.092757	0.856147	3	470	0.30019	0.127559	2.97076	FALSE	NA	0	0	0	0	0	0	0	0	0	0	0	NA	NA	FALSE
20_38314412	20	38314412	4	intronic/intergenic	DHX35	non-cancer	5	723401	FALSE	FALSE	NA	NA	NA	FALSE	FALSE	FALSE	FALSE	SBS17b_P	59.79	SBS17a_P	13.45	SBS73_S	12.44	0.721575	4	11673	0.045678	0.434521	3	505	0.610837	0.127764	2.96845	FALSE	NA	0	0	0	0	0	0	0	0	0	0	0	NA	NA	FALSE
2_116753959	2	116753959	4	intronic/intergenic	DPP10	non-cancer	1	1553603	TRUE	FALSE	NA	NA	LINE	TRUE	FALSE	FALSE	FALSE	SBS64_P	20.66	SBS5_P	11.84	SBS1_P	10.02	0.263739	4	35621	0.261016	-0.49907	2	551	0.106974	0.127836	2.96763	FALSE	NA	0	0	0	0	0	0	0	0	0	0	0	NA	NA	FALSE
7_125419333	7	125419333	9	intronic/intergenic	POT1	tsg	2	-882106	FALSE	FALSE	NA	NA	NA	FALSE	FALSE	FALSE	FALSE	SBS17b_P	92.75	SBS28_P	3.32	SBS72_P	0.69	-0.149738	9	21808	0.759111	2.42684	2	493	0.036807	0.127903	2.96687	FALSE	NA	0	0	0	0	0	0	0	0	0	0	0	green	NA	FALSE
6_81142184	6	81142184	4	intronic/intergenic	BCKDHB	non-cancer	1	325773	FALSE	FALSE	NA	NA	LINE	TRUE	FALSE	FALSE	FALSE	SBS62_S	74.61	SBS10a_S	11.43	SBS61_S	8.51	-0.162623	4	6780	0.534849	0.570181	4	573	0.052412	0.128232	2.96318	FALSE	NA	0	0	0	0	0	0	0	0	0	0	0	green	NA	FALSE
3_68483337	3	68483337	5	intronic/intergenic	FAM19A1	non-cancer	1	427567	FALSE	FALSE	NA	NA	NA	FALSE	FALSE	FALSE	FALSE	SBS17b_P	96.88	SBS28_P	1.87	SBS17a_P	0.81	-0.104149	5	7554	0.670193	-0.677091	2	566	0.041834	0.128246	2.96301	FALSE	NA	1	1	0	0	0	0	0	0	0	0	0	NA	NA	FALSE
15_88641783	15	88641783	5	intronic/intergenic	NTRK3	oncogene	4	157601	FALSE	FALSE	NA	NA	NA	FALSE	FALSE	FALSE	FALSE	SBS17b_P	93.99	SBS79_S	0.89	SBS28_P	0.85	0.164142	5	18506	0.128502	-0.813006	1	596	NA	0.128502	2.96014	FALSE	NA	3	1	1	1	0	0	0	0	0	0	0	NA	NA	FALSE
16_33891461	16	33891461	4	intronic/intergenic	RP11-812E19.9	non-cancer	4	-243765	FALSE	FALSE	NA	NA	Satellite	TRUE	TRUE	FALSE	FALSE	SBS1_P	46.79	SBS7a_S	15.3	SBS62_S	14.19	0.561437	4	7840	0.152555	-0.494164	2	965	0.184813	0.128809	2.9567	FALSE	NA	0	0	0	0	0	0	0	0	0	0	0	NA	NA	FALSE
2_92276629	2	92276629	4	intronic/intergenic	RP11-685N3.1	non-cancer	6	-1738257	FALSE	FALSE	NA	NA	Satellite	TRUE	TRUE	FALSE	FALSE	SBS17b_P	31.18	SBS17a_P	10.11	SBS66_S	7.17	0.141858	4	6561	0.499316	-0.435271	3	952	0.056592	0.129035	2.95417	FALSE	NA	0	0	0	0	0	0	0	0	0	0	0	NA	NA	FALSE
1_102964648	1	102964648	4	intronic/intergenic	OLFM3	non-cancer	5	-502276	FALSE	FALSE	NA	NA	LTR	TRUE	FALSE	FALSE	FALSE	SBS17b_P	63.83	SBS17a_P	11.31	SBS77_P	6.46	0.572434	4	15725	0.129104	0.087044	1	594	NA	0.129104	2.9534	FALSE	NA	1	0	1	0	0	0	0	0	0	0	0	NA	NA	FALSE
1_157297664	1	157297664	4	intronic/intergenic	ETV3	non-cancer	0	-191520	FALSE	FALSE	NA	NA	LTR	TRUE	TRUE	FALSE	FALSE	SBS39_P	26.41	SBS8_P	24.03	SBS1_P	21.27	-0.072067	4	1882	0.467585	1.03584	3	433	0.060671	0.129433	2.94972	FALSE	NA	0	0	0	0	0	0	0	0	0	0	0	NA	NA	FALSE
5_23410828	5	23410828	5	intronic/intergenic	PRDM9	non-cancer	2	-98315	FALSE	FALSE	NA	NA	LINE	TRUE	FALSE	FALSE	FALSE	SBS17b_P	58.73	SBS17a_P	18.69	SBS12_P	5.73	1.14945	5	20996	0.129493	-0.221371	1	480	NA	0.129493	2.94905	FALSE	NA	1	0	0	1	0	0	0	0	0	0	0	NA	NA	FALSE
5_73799171	5	73799171	4	intronic/intergenic	ENC1	non-cancer	0	133139	FALSE	FALSE	NA	NA	NA	FALSE	FALSE	FALSE	FALSE	SBS62_S	48.52	SBS61_S	27.31	SBS10a_S	19.81	0.622136	4	3222	0.113769	-0.493032	4	590	0.25001	0.129697	2.94678	FALSE	NA	0	0	0	0	0	0	0	0	0	0	0	NA	NA	FALSE
9_109208802	9	109208802	5	intronic/intergenic	RP11-508N12.4	non-cancer	2	-476863	FALSE	FALSE	NA	stem	DNA	TRUE	FALSE	FALSE	FALSE	SBS64_P	36.43	SBS68_P	14.77	SBS8_P	12.35	1.16221	5	7495	0.135123	0.061731	2	919	0.210827	0.129855	2.94503	FALSE	NA	0	0	0	0	0	0	0	0	0	0	0	NA	NA	FALSE
6_23280297	6	23280297	4	intronic/intergenic	HDGFL1	non-cancer	0	710492	FALSE	FALSE	NA	NA	LINE	TRUE	FALSE	FALSE	FALSE	SBS36_P	29.85	SBS8_P	13.31	SBS12_P	12.25	0.287972	4	12549	0.130029	NA	0	534	NA	0.130029	2.94309	FALSE	NA	0	0	0	0	0	0	0	0	0	0	0	NA	NA	FALSE
6_51285359	6	51285359	4	intronic/intergenic	TFAP2B	non-cancer	0	498754	FALSE	FALSE	NA	NA	NA	FALSE	FALSE	FALSE	FALSE	SBS17b_P	88.78	SBS28_P	6.33	SBS17a_P	1.33	0.069661	4	8236	0.335189	-0.502006	2	553	0.08514	0.130035	2.94303	FALSE	NA	0	0	0	0	0	0	0	0	0	0	0	NA	NA	FALSE
17_50196176	17	50196176	4	intronic/intergenic	CA10	non-cancer	2	38970	FALSE	FALSE	NA	NA	LTR	TRUE	FALSE	FALSE	FALSE	SBS61_S	28.47	SBS62_S	25.73	SBS10a_S	23.39	0.350713	4	11141	0.291588	-0.746842	4	534	0.097919	0.130084	2.94249	FALSE	NA	0	0	0	0	0	0	0	0	0	0	0	NA	NA	FALSE
3_102970425	3	102970425	7	intronic/intergenic	ZPLD1	non-cancer	0	816466	FALSE	FALSE	NA	NA	DNA	TRUE	FALSE	FALSE	FALSE	SBS17b_P	87.51	SBS28_P	3.44	SBS5_P	1.8	-0.04161	7	27045	0.413444	-0.497325	2	560	0.069208	0.130302	2.94007	FALSE	NA	0	0	0	0	0	0	0	0	0	0	0	green	NA	FALSE
3_17674501	3	17674501	4	intronic/intergenic	TBC1D5	non-cancer	1	-124439	FALSE	FALSE	NA	NA	NA	FALSE	FALSE	FALSE	FALSE	SBS62_S	30.51	SBS61_S	23.31	SBS36_P	14.34	0.240755	4	5243	0.096096	-0.765946	4	533	0.298392	0.130518	2.93768	FALSE	NA	1	0	0	1	0	0	0	0	0	0	0	NA	NA	FALSE
1_72707137	1	72707137	5	intronic/intergenic	NEGR1	non-cancer	3	41040	FALSE	FALSE	NA	stem	NA	FALSE	FALSE	FALSE	FALSE	SBS17b_P	60.83	SBS17a_P	32.52	SBS12_P	1.86	-0.1109	5	27295	0.465674	0.996685	2	572	0.061675	0.130683	2.93586	FALSE	NA	3	0	0	3	0	0	0	0	0	0	0	NA	NA	FALSE
2_56480930	2	56480930	4	intronic/intergenic	CCDC85A	non-cancer	1	69170	FALSE	FALSE	NA	NA	LINE	TRUE	FALSE	FALSE	FALSE	SBS17b_P	91.4	SBS28_P	5.77	SBS17a_P	1.44	0.123745	4	16949	0.130898	-0.688022	1	571	NA	0.130898	2.93349	FALSE	NA	0	0	0	0	0	0	0	0	0	0	0	NA	NA	FALSE
2_2458058	2	2458058	4	intronic/intergenic	MYT1L	non-cancer	3	-474509	FALSE	FALSE	NA	NA	LINE	TRUE	FALSE	FALSE	FALSE	SBS17b_P	77.97	SBS17a_P	16.38	SBS39_P	1.55	0.649095	4	14545	0.131012	NA	0	540	NA	0.131012	2.93223	FALSE	NA	0	0	0	0	0	0	0	0	0	0	0	NA	NA	FALSE
10_107697921	10	107697921	4	intronic/intergenic	SORCS1	non-cancer	2	1226363	FALSE	FALSE	NA	NA	LINE	TRUE	FALSE	FALSE	FALSE	SBS17b_P	85.33	SBS17a_P	9.95	SBS28_P	2.13	0.442815	4	45934	0.131015	NA	0	542	NA	0.131015	2.93219	FALSE	NA	0	0	0	0	0	0	0	0	0	0	0	NA	NA	FALSE
10_58325143	10	58325143	6	intronic/intergenic	ZWINT	non-cancer	5	-204146	TRUE	FALSE	NA	NA	LINE	TRUE	FALSE	FALSE	FALSE	SBS64_P	23.86	SBS5_P	8.84	SBS72_P	8.57	-0.317888	6	26096	0.713324	1.53368	3	584	0.040413	0.131063	2.93167	FALSE	NA	0	0	0	0	0	0	0	0	0	0	0	yellow	NA	FALSE
10_115511590	10	115511590	16	promoter	PLEKHS1	non-cancer	17	NA	FALSE	FALSE	NA	loop	NA	FALSE	FALSE	FALSE	FALSE	SBS13_P	55.29	SBS2_P	38.13	SBS5_P	2.12	0.171025	16	7	0.435272	-0.420131	12	552	0.06631	0.131188	2.93029	FALSE	NA	0	0	0	0	0	0	0	0	0	0	0	yellow	1	TRUE
7_42752913	7	42752913	4	intronic/intergenic	C7orf25	non-cancer	9	198753	FALSE	FALSE	NA	NA	LTR	TRUE	FALSE	FALSE	FALSE	SBS17b_P	93.95	SBS28_P	4.72	SBS17a_P	0.89	0.720506	4	4968	0.1314	-0.35726	1	503	NA	0.1314	2.92796	FALSE	NA	0	0	0	0	0	0	0	0	0	0	0	NA	NA	FALSE
13_94723852	13	94723852	4	intronic/intergenic	DCT	non-cancer	0	407657	FALSE	FALSE	NA	NA	NA	FALSE	FALSE	FALSE	FALSE	SBS17b_P	96.26	SBS28_P	2.63	SBS17a_P	0.57	0.135644	4	8274	0.508974	0.671773	2	560	0.05688	0.131497	2.9269	TRUE	464	2	0	1	1	0	0	0	0	0	0	0	NA	NA	FALSE
2_26104713	2	26104713	4	intronic/intergenic	ASXL2	tsg	2	-3622	TRUE	FALSE	NA	NA	SINE	TRUE	FALSE	FALSE	FALSE	SBS76_S	17.11	SBS26_S	14.79	SBS6_S	9.56	0.819359	4	992	0.06409	-0.228356	3	559	0.451911	0.131542	2.9264	FALSE	NA	1	0	0	1	0	0	0	0	0	0	0	NA	NA	FALSE
1_98169258	1	98169258	4	intronic/intergenic	DPYD	non-cancer	1	217220	FALSE	FALSE	NA	NA	DNA	TRUE	FALSE	FALSE	FALSE	SBS62_S	59.63	SBS61_S	24.86	SBS10a_S	7.32	-0.528337	4	11606	0.958075	1.01368	4	587	0.030241	0.131578	2.92601	FALSE	NA	0	0	0	0	0	0	0	0	0	0	0	yellow	NA	FALSE
5_23847584	5	23847584	4	intronic/intergenic	C5orf17	non-cancer	2	-104089	FALSE	FALSE	NA	NA	SINE	TRUE	FALSE	FALSE	FALSE	SBS17b_P	90.81	SBS28_P	5.19	SBS17a_P	0.84	0.377674	4	12740	0.131682	-0.279876	1	966	NA	0.131682	2.92487	FALSE	NA	0	0	0	0	0	0	0	0	0	0	0	NA	NA	FALSE
1_107560141	1	107560141	4	intronic/intergenic	PRMT6	non-cancer	1	-39197	FALSE	FALSE	NA	loop	Low_complexity	TRUE	FALSE	FALSE	FALSE	SBS7a_S	25.03	SBS62_S	23.54	SBS61_S	17.17	0.447096	4	31416	0.095511	0.154941	3	604	0.303922	0.131772	2.92389	FALSE	NA	1	0	0	1	0	0	0	0	0	0	0	green	NA	FALSE
6_39978243	6	39978243	4	intronic/intergenic	MOCS1	non-cancer	1	-76087	FALSE	FALSE	NA	NA	LINE	TRUE	FALSE	FALSE	FALSE	SBS62_S	58.2	SBS61_S	26.9	SBS63_S	6.28	1.13002	4	3033	0.045258	-0.450149	4	563	0.64153	0.131795	2.92363	FALSE	NA	0	0	0	0	0	0	0	0	0	0	0	green	NA	FALSE
4_138605983	4	138605983	4	intronic/intergenic	PCDH18	non-cancer	2	-152545	FALSE	FALSE	NA	NA	NA	FALSE	FALSE	FALSE	FALSE	SBS17b_P	90.56	SBS28_P	5.3	SBS17a_P	1.45	0.433979	4	38149	0.132204	NA	0	646	NA	0.132204	2.91917	FALSE	NA	0	0	0	0	0	0	0	0	0	0	0	NA	NA	FALSE
6_103061434	6	103061434	4	intronic/intergenic	GRIK2	non-cancer	3	1214280	FALSE	FALSE	NA	NA	LTR	TRUE	FALSE	FALSE	FALSE	SBS17b_P	81.9	SBS17a_P	9.8	SBS28_P	5.89	0.348967	4	35058	0.132266	-0.503059	1	544	NA	0.132266	2.91848	FALSE	NA	0	0	0	0	0	0	0	0	0	0	0	NA	NA	FALSE
9_124297313	9	124297313	4	intronic/intergenic	DAB2IP	non-cancer	0	-32155	TRUE	FALSE	NA	NA	SINE	TRUE	FALSE	FALSE	FALSE	SBS12_P	23.05	SBS26_S	9.95	SBS76_S	9.42	0.28498	4	2027	0.307446	-0.983589	2	589	0.09499	0.132396	2.91706	FALSE	NA	0	0	0	0	0	0	0	0	0	0	0	NA	NA	FALSE
5_158367588	5	158367588	4	intronic/intergenic	EBF1	tsg	0	158898	FALSE	FALSE	NA	NA	SINE	TRUE	FALSE	FALSE	FALSE	SBS17b_P	84.73	SBS28_P	7.2	SBS39_P	2.73	0.1359	4	7267	0.265724	-0.58132	3	571	0.109906	0.132397	2.91705	FALSE	NA	1	0	1	0	0	0	0	0	0	0	0	NA	NA	FALSE
8_97274000	8	97274000	4	5' UTR	MTERFD1	non-cancer	8	NA	FALSE	FALSE	NA	NA	NA	FALSE	FALSE	FALSE	FALSE	SBS17b_P	63.98	SBS12_P	5.9	SBS63_S	5.81	0.88351	4	6	0.304762	0.340513	3	451	0.096017	0.132601	2.91483	FALSE	NA	117	0	0	117	0	0	0	0	0	0	0	NA	0	FALSE
14_40143573	14	40143573	4	intronic/intergenic	FBXO33	non-cancer	5	-242207	FALSE	FALSE	NA	NA	NA	FALSE	FALSE	FALSE	FALSE	SBS17b_P	85.3	SBS17a_P	12.57	SBS28_P	1.11	0.48471	4	18281	0.132921	NA	0	614	NA	0.132921	2.91136	FALSE	NA	0	0	0	0	0	0	0	0	0	0	0	NA	NA	FALSE
4_63147578	4	63147578	4	intronic/intergenic	LPHN3	non-cancer	3	784566	FALSE	FALSE	NA	NA	LTR	TRUE	FALSE	FALSE	FALSE	SBS17b_P	80.87	SBS17a_P	11.8	SBS28_P	5.77	0.387352	4	67231	0.133087	NA	0	614	NA	0.133087	2.90956	FALSE	NA	0	0	0	0	0	0	0	0	0	0	0	NA	NA	FALSE
7_153720733	7	153720733	4	intronic/intergenic	DPP6	non-cancer	3	135964	FALSE	FALSE	NA	NA	SINE	TRUE	TRUE	FALSE	FALSE	SBS10a_S	20.84	SBS17b_P	13.17	SBS61_S	11.64	0.556652	4	21358	0.03936	-0.054023	3	472	0.748454	0.133295	2.90731	FALSE	NA	0	0	0	0	0	0	0	0	0	0	0	NA	NA	FALSE
2_137528804	2	137528804	5	intronic/intergenic	THSD7B	non-cancer	2	-110945	FALSE	FALSE	NA	NA	NA	FALSE	FALSE	FALSE	FALSE	SBS17b_P	74.26	SBS17a_P	21.1	SBS28_P	2.78	0.236088	5	15444	0.133636	-0.428911	1	551	NA	0.133636	2.90362	FALSE	NA	0	0	0	0	0	0	0	0	0	0	0	NA	NA	FALSE
2_76641778	2	76641778	4	intronic/intergenic	GCFC2	non-cancer	5	-703797	FALSE	FALSE	NA	stem	LTR	TRUE	FALSE	FALSE	FALSE	SBS17b_P	62.23	SBS28_P	17.64	SBS17a_P	15.37	0.274972	4	14890	0.133637	NA	0	585	NA	0.133637	2.90361	FALSE	NA	0	0	0	0	0	0	0	0	0	0	0	NA	NA	FALSE
3_55744380	3	55744380	5	intronic/intergenic	WNT5A	non-cancer	1	-223367	FALSE	FALSE	NA	NA	NA	FALSE	FALSE	FALSE	FALSE	SBS17b_P	75.75	SBS26_S	5.21	SBS73_S	4.99	-0.089277	5	7941	0.279718	-0.682623	2	546	0.105805	0.133776	2.90211	FALSE	NA	0	0	0	0	0	0	0	0	0	0	0	NA	NA	FALSE
5_117444023	5	117444023	5	intronic/intergenic	DTWD2	non-cancer	1	880183	FALSE	FALSE	NA	NA	LTR	TRUE	FALSE	FALSE	FALSE	SBS17b_P	94.68	SBS28_P	3.7	SBS17a_P	0.94	0.242886	5	16045	0.133798	-0.8409	1	568	NA	0.133798	2.90187	FALSE	NA	0	0	0	0	0	0	0	0	0	0	0	NA	NA	FALSE
12_29765342	12	29765342	5	intronic/intergenic	OVCH1	non-cancer	6	-114723	TRUE	FALSE	NA	stem	NA	FALSE	FALSE	FALSE	FALSE	SBS64_P	27.39	SBS18_P	8.49	SBS39_P	7.23	0.350023	5	1848	0.193293	0.027617	3	552	0.153339	0.13393	2.90045	FALSE	NA	1	0	0	1	0	0	0	0	0	0	0	NA	NA	FALSE
9_10082603	9	10082603	4	intronic/intergenic	PTPRD	non-cancer	1	-1348760	FALSE	FALSE	NA	NA	NA	FALSE	FALSE	FALSE	FALSE	SBS17b_P	73.97	SBS17a_P	10.03	SBS28_P	7.59	0.330344	4	34160	0.133942	-0.384403	1	507	NA	0.133942	2.90032	FALSE	NA	0	0	0	0	0	0	0	0	0	0	0	NA	NA	FALSE
6_66963753	6	66963753	5	intronic/intergenic	EYS	non-cancer	2	-758450	FALSE	FALSE	NA	NA	LTR	TRUE	FALSE	FALSE	FALSE	SBS17b_P	69.43	SBS17a_P	18.5	SBS12_P	3.56	0.444385	5	53007	0.133996	-0.865773	1	535	NA	0.133996	2.89974	FALSE	NA	0	0	0	0	0	0	0	0	0	0	0	NA	NA	FALSE
3_86547788	3	86547788	5	intronic/intergenic	VGLL3	non-cancer	2	492105	FALSE	FALSE	NA	NA	NA	FALSE	FALSE	FALSE	FALSE	SBS17b_P	78.13	SBS17a_P	15.95	SBS28_P	2.45	1.00551	5	19130	0.134099	-0.406899	1	564	NA	0.134099	2.89864	FALSE	NA	0	0	0	0	0	0	0	0	0	0	0	NA	NA	FALSE
8_77604765	8	77604765	4	intronic/intergenic	ZFHX4	non-cancer	2	-11559	FALSE	FALSE	NA	NA	NA	FALSE	FALSE	FALSE	FALSE	SBS17b_P	59.52	SBS17a_P	31.26	SBS28_P	3.58	0.294488	4	13147	0.229429	-0.550947	2	434	0.129564	0.134234	2.89718	FALSE	NA	0	0	0	0	0	0	0	0	0	0	0	NA	NA	FALSE
11_98584480	11	98584480	5	intronic/intergenic	CNTN5	non-cancer	3	-842466	FALSE	FALSE	NA	NA	LINE	TRUE	FALSE	FALSE	FALSE	SBS17b_P	76.94	SBS17a_P	18.23	SBS28_P	3.29	0.193435	5	42610	0.134243	4.33546	1	586	NA	0.134243	2.89708	FALSE	NA	0	0	0	0	0	0	0	0	0	0	0	NA	NA	FALSE
3_102644021	3	102644021	4	intronic/intergenic	ZPLD1	non-cancer	0	490062	FALSE	FALSE	NA	NA	LTR	TRUE	FALSE	FALSE	FALSE	SBS17b_P	73.75	SBS17a_P	23.27	SBS28_P	0.78	0.327798	4	27045	0.134469	-0.444217	1	560	NA	0.134469	2.89465	FALSE	NA	1	1	0	0	0	0	0	0	0	0	0	NA	NA	FALSE
5_100266766	5	100266766	4	intronic/intergenic	ST8SIA4	non-cancer	0	-28107	FALSE	FALSE	NA	NA	LINE	TRUE	FALSE	FALSE	FALSE	SBS17b_P	76.76	SBS17a_P	15.36	SBS28_P	4.87	0.404783	4	12740	0.134781	NA	0	566	NA	0.134781	2.89131	FALSE	NA	0	0	0	0	0	0	0	0	0	0	0	NA	NA	FALSE
10_67206365	10	67206365	4	intronic/intergenic	LRRTM3	non-cancer	4	-1479977	FALSE	FALSE	NA	NA	NA	FALSE	FALSE	FALSE	FALSE	SBS17b_P	72.62	SBS17a_P	18.18	SBS8_P	1.93	0.489401	4	28298	0.134784	NA	0	591	NA	0.134784	2.89127	FALSE	NA	0	0	0	0	0	0	0	0	0	0	0	NA	NA	FALSE
4_61653889	4	61653889	6	intronic/intergenic	LPHN3	non-cancer	1	-709123	FALSE	FALSE	NA	NA	NA	FALSE	FALSE	FALSE	FALSE	SBS17b_P	94.39	SBS28_P	2.77	SBS17a_P	1.73	0.430953	6	67231	0.134909	-0.305869	1	614	NA	0.134909	2.88994	FALSE	NA	0	0	0	0	0	0	0	0	0	0	0	NA	NA	FALSE
5_26679925	5	26679925	5	intronic/intergenic	CDH9	non-cancer	1	308515	FALSE	FALSE	NA	NA	LTR	TRUE	FALSE	FALSE	FALSE	SBS17b_P	79.6	SBS28_P	6.23	SBS17a_P	5.74	0.697546	5	76086	0.135007	NA	0	494	NA	0.135007	2.88889	FALSE	NA	0	0	0	0	0	0	0	0	0	0	0	NA	NA	FALSE
9_99925703	9	99925703	4	intronic/intergenic	CTSV	non-cancer	1	-125378	TRUE	FALSE	NA	loop	SINE	TRUE	TRUE	FALSE	FALSE	SBS8_P	17.61	SBS64_P	17.28	SBS44_S	7.89	0.680146	4	1091	0.040104	-0.526283	3	608	0.746731	0.135011	2.88885	FALSE	NA	0	0	0	0	0	0	0	0	0	0	0	NA	NA	FALSE
13_104021906	13	104021906	4	intronic/intergenic	SLC10A2	non-cancer	2	-303307	FALSE	FALSE	NA	NA	NA	FALSE	FALSE	FALSE	FALSE	SBS17b_P	82.76	SBS17a_P	11.41	SBS28_P	4.65	0.521143	4	19448	0.135108	NA	0	557	NA	0.135108	2.88782	FALSE	NA	0	0	0	0	0	0	0	0	0	0	0	NA	NA	FALSE
6_102513618	6	102513618	5	intronic/intergenic	GRIK2	non-cancer	5	666464	FALSE	FALSE	NA	NA	NA	FALSE	FALSE	FALSE	FALSE	SBS17b_P	75.87	SBS28_P	13.47	SBS5_P	3.55	0.341772	5	35058	0.135151	-0.476674	1	544	NA	0.135151	2.88736	FALSE	NA	0	0	0	0	0	0	0	0	0	0	0	NA	NA	FALSE
7_40588474	7	40588474	4	intronic/intergenic	C7orf10	non-cancer	2	413875	FALSE	FALSE	NA	NA	NA	FALSE	FALSE	FALSE	FALSE	SBS17b_P	69.84	SBS17a_P	22.12	SBS28_P	5.2	0.388359	4	9484	0.135278	NA	0	958	NA	0.135278	2.886	FALSE	NA	0	0	0	0	0	0	0	0	0	0	0	NA	NA	FALSE
19_31196369	19	31196369	4	intronic/intergenic	ZNF536	non-cancer	1	261899	FALSE	FALSE	NA	NA	NA	FALSE	FALSE	FALSE	FALSE	SBS17b_P	89.86	SBS73_S	3.27	SBS79_S	1.49	-0.125866	4	10315	0.576444	-0.716508	2	524	0.052134	0.135379	2.88492	FALSE	NA	0	0	0	0	0	0	0	0	0	0	0	NA	NA	FALSE
8_83628466	8	83628466	4	intronic/intergenic	SNX16	non-cancer	1	-876245	FALSE	FALSE	NA	NA	NA	FALSE	FALSE	FALSE	FALSE	SBS17b_P	62.88	SBS17a_P	12.71	SBS12_P	9.63	0.530774	4	21190	0.135409	-1.69857	1	468	NA	0.135409	2.88461	FALSE	NA	0	0	0	0	0	0	0	0	0	0	0	NA	NA	FALSE
8_115035498	8	115035498	5	intronic/intergenic	RP11-67H2.1	non-cancer	2	422876	TRUE	FALSE	NA	NA	SINE	TRUE	FALSE	FALSE	FALSE	SBS12_P	20.09	SBS76_S	13.54	SBS73_S	12.97	-0.065599	5	27850	0.703516	-0.215648	5	864	0.042733	0.135418	2.8845	FALSE	NA	0	0	0	0	0	0	0	0	0	0	0	NA	NA	FALSE
5_12100887	5	12100887	4	intronic/intergenic	CTNND2	oncogene	5	-196922	FALSE	FALSE	NA	NA	SINE	TRUE	FALSE	FALSE	FALSE	SBS17b_P	78.02	SBS61_S	11.28	SBS10a_S	4.78	0.121219	4	32613	0.409428	-0.486137	2	500	0.073435	0.135429	2.88439	FALSE	NA	3	0	0	3	0	0	0	0	0	0	0	NA	NA	FALSE
7_119770665	7	119770665	6	intronic/intergenic	KCND2	non-cancer	6	-144022	FALSE	FALSE	NA	NA	LINE	TRUE	FALSE	FALSE	FALSE	SBS17b_P	60.28	SBS17a_P	19.08	SBS5_P	7.24	0.235771	6	24573	0.135435	-0.39293	1	500	NA	0.135435	2.88433	FALSE	NA	0	0	0	0	0	0	0	0	0	0	0	NA	NA	FALSE
13_19358714	13	19358714	4	intronic/intergenic	TUBA3C	non-cancer	4	397173	FALSE	FALSE	NA	NA	LTR	TRUE	TRUE	FALSE	FALSE	SBS17b_P	89.69	SBS28_P	4.21	SBS17a_P	3.52	1.31688	4	6912	0.135763	-0.180245	1	588	NA	0.135763	2.88084	FALSE	NA	0	0	0	0	0	0	0	0	0	0	0	NA	NA	FALSE
13_68119218	13	68119218	5	intronic/intergenic	PCDH9	non-cancer	7	-316646	FALSE	FALSE	NA	stem	DNA	TRUE	FALSE	FALSE	FALSE	SBS17b_P	88.28	SBS28_P	4.23	SBS17a_P	4.16	0.130239	5	64135	0.135817	-0.27018	1	545	NA	0.135817	2.88026	TRUE	255	0	0	0	0	0	0	0	0	0	0	0	NA	NA	FALSE
12_1072823	12	1072823	4	intronic/intergenic	RAD52	non-cancer	1	-30599	FALSE	FALSE	NA	loop	LINE	TRUE	FALSE	FALSE	FALSE	SBS61_S	26.59	SBS62_S	25.37	SBS10a_S	24.38	-0.468259	4	680	0.947154	-0.999774	4	533	0.031866	0.135835	2.88007	FALSE	NA	0	0	0	0	0	0	0	0	0	0	0	NA	NA	FALSE
21_20985595	21	20985595	4	intronic/intergenic	TMPRSS15	non-cancer	3	-1127469	FALSE	FALSE	NA	NA	NA	FALSE	FALSE	FALSE	FALSE	SBS17b_P	80.29	SBS17a_P	12.23	SBS26_S	1.1	0.563359	4	25534	0.074867	-0.305224	2	604	0.403175	0.135844	2.87998	FALSE	NA	0	0	0	0	0	0	0	0	0	0	0	NA	NA	FALSE
5_24283418	5	24283418	4	intronic/intergenic	CDH10	tsg	2	310181	FALSE	FALSE	NA	NA	NA	FALSE	FALSE	FALSE	FALSE	SBS39_P	19.93	SBS12_P	15.15	SBS8_P	14.25	0.519469	4	38522	0.106565	-0.456047	2	507	0.28353	0.135948	2.87887	FALSE	NA	1	1	0	0	0	0	0	0	0	0	0	NA	NA	FALSE
1_5479080	1	5479080	4	intronic/intergenic	NPHP4	non-cancer	1	567269	FALSE	FALSE	NA	NA	NA	FALSE	FALSE	FALSE	FALSE	SBS6_S	19.14	SBS1_P	18.75	SBS15_S	18.52	1.0209	4	7012	0.059415	0.037631	4	544	0.50873	0.135989	2.87844	FALSE	NA	1	0	1	0	0	0	0	0	0	0	0	NA	NA	FALSE
5_11238378	5	11238378	4	intronic/intergenic	DAP	non-cancer	2	-477198	FALSE	FALSE	NA	NA	NA	FALSE	FALSE	FALSE	FALSE	SBS17b_P	82.34	SBS17a_P	6.86	SBS28_P	6.28	0.311843	4	8048	0.1361	-0.45716	1	514	NA	0.1361	2.87726	FALSE	NA	0	0	0	0	0	0	0	0	0	0	0	NA	NA	FALSE
7_63201643	7	63201643	4	intronic/intergenic	ZNF727	non-cancer	2	-304357	FALSE	FALSE	NA	NA	NA	FALSE	TRUE	FALSE	FALSE	SBS17b_P	65.13	SBS17a_P	15.05	SBS28_P	8.55	0.967222	4	8742	0.136401	NA	0	0	NA	0.136401	2.87407	TRUE	724	0	0	0	0	0	0	0	0	0	0	0	NA	NA	FALSE
7_42025261	7	42025261	4	intronic/intergenic	GLI3	non-cancer	2	237591	FALSE	FALSE	NA	NA	NA	FALSE	FALSE	FALSE	FALSE	SBS17b_P	93.07	SBS28_P	4.13	SBS71_P	0.59	0.171483	4	9586	0.251116	-0.711847	2	492	0.120877	0.136437	2.8737	FALSE	NA	0	0	0	0	0	0	0	0	0	0	0	NA	NA	FALSE
19_23190249	19	23190249	4	intronic/intergenic	ZNF728	non-cancer	2	-4417	FALSE	FALSE	NA	NA	SINE	TRUE	TRUE	FALSE	FALSE	SBS1_P	57.09	SBS4_P	13.5	SBS5_P	6.31	0.912443	4	2970	0.061172	-0.32678	3	579	0.497475	0.136706	2.87085	FALSE	NA	0	0	0	0	0	0	0	0	0	0	0	NA	NA	FALSE
18_11401319	18	11401319	4	intronic/intergenic	PIEZO2	non-cancer	1	-252732	FALSE	FALSE	NA	NA	Low_complexity	TRUE	TRUE	FALSE	FALSE	SBS61_S	42.84	SBS10a_S	36.67	SBS62_S	10.96	0.54269	4	7388	0.081008	0.03412	4	547	0.37661	0.136975	2.86801	FALSE	NA	0	0	0	0	0	0	0	0	0	0	0	NA	NA	FALSE
8_78158616	8	78158616	4	intronic/intergenic	PEX2	non-cancer	0	-262202	FALSE	FALSE	NA	NA	LINE	TRUE	FALSE	FALSE	FALSE	SBS17b_P	85.23	SBS17a_P	8.08	SBS39_P	1.63	0.717524	4	17019	0.137014	NA	0	466	NA	0.137014	2.86761	FALSE	NA	0	0	0	0	0	0	0	0	0	0	0	NA	NA	FALSE
21_11158480	21	11158480	4	intronic/intergenic	TPTE	non-cancer	6	-184747	FALSE	FALSE	NA	stem	LINE	TRUE	TRUE	FALSE	FALSE	SBS2_P	27.3	SBS13_P	22.34	SBS61_S	19.03	0.33274	4	16734	0.044065	-0.303569	4	511	0.694092	0.137242	2.86521	FALSE	NA	0	0	0	0	0	0	0	0	0	0	0	NA	NA	FALSE
16_34534800	16	34534800	4	intronic/intergenic	CTD-2144E22.5	non-cancer	4	278043	FALSE	FALSE	NA	NA	Satellite	TRUE	TRUE	FALSE	FALSE	SBS17b_P	88.38	SBS17a_P	6.37	SBS28_P	3.3	0.437364	4	24400	0.137377	3.36201	1	814	NA	0.137377	2.86379	FALSE	NA	0	0	0	0	0	0	0	0	0	0	0	NA	NA	FALSE
4_67927468	4	67927468	6	intronic/intergenic	CENPC	non-cancer	2	483605	TRUE	FALSE	NA	loop	LINE	TRUE	FALSE	FALSE	FALSE	SBS64_P	17.5	SBS73_S	12.33	SBS39_P	6.77	-0.207025	6	13609	0.415207	1.23619	5	667	0.073878	0.137554	2.86193	FALSE	NA	0	0	0	0	0	0	0	0	0	0	0	green	NA	FALSE
2_172992184	2	172992184	4	intronic/intergenic	DLX2	non-cancer	1	-24918	FALSE	FALSE	NA	NA	LTR	TRUE	FALSE	FALSE	FALSE	SBS17b_P	83.2	SBS28_P	13.66	SBS17a_P	0.7	0.721824	4	1272	0.038809	-0.299154	2	577	0.791258	0.137672	2.86069	FALSE	NA	82	1	1	80	0	0	0	0	0	0	0	NA	NA	FALSE
15_26358295	15	26358295	4	intronic/intergenic	ATP10A	non-cancer	5	-250052	TRUE	FALSE	NA	NA	NA	FALSE	TRUE	FALSE	FALSE	SBS64_P	21.51	SBS71_P	13.83	SBS18_P	10.13	0.413827	4	11954	0.070722	0.287579	2	636	0.434263	0.137685	2.86055	FALSE	NA	0	0	0	0	0	0	0	0	0	0	0	NA	NA	FALSE
3_77510801	3	77510801	4	intronic/intergenic	ROBO2	tsg	3	1524156	FALSE	FALSE	NA	NA	Low_complexity	TRUE	FALSE	FALSE	FALSE	SBS64_P	36.68	SBS39_P	9.84	SBS8_P	9.51	-0.490628	4	27486	0.959098	-0.845989	2	543	0.032066	0.137831	2.85903	FALSE	NA	0	0	0	0	0	0	0	0	0	0	0	NA	NA	FALSE
9_29229585	9	29229585	5	intronic/intergenic	LINGO2	non-cancer	4	-1278916	FALSE	FALSE	NA	NA	LINE	TRUE	FALSE	FALSE	FALSE	SBS62_S	36.8	SBS61_S	30	SBS10a_S	6.33	-0.358935	5	38357	0.829554	0.518623	4	561	0.037253	0.13835	2.85361	FALSE	NA	0	0	0	0	0	0	0	0	0	0	0	green	NA	FALSE
5_29395792	5	29395792	4	intronic/intergenic	CDH6	non-cancer	1	-1871789	FALSE	FALSE	NA	NA	LTR	TRUE	FALSE	FALSE	FALSE	SBS61_S	21.05	SBS63_S	19.59	SBS62_S	18.59	-0.073395	4	45632	0.48142	0.3583	4	508	0.064195	0.138356	2.85354	FALSE	NA	0	0	0	0	0	0	0	0	0	0	0	NA	NA	FALSE
2_107409012	2	107409012	4	intronic/intergenic	ST6GAL2	non-cancer	4	51421	FALSE	FALSE	NA	NA	LTR	TRUE	TRUE	FALSE	FALSE	SBS17b_P	89.93	SBS17a_P	8.53	SBS28_P	0.93	0.199743	4	10321	0.138567	NA	0	562	NA	0.138567	2.85134	FALSE	NA	0	0	0	0	0	0	0	0	0	0	0	NA	NA	FALSE
13_55523969	13	55523969	6	intronic/intergenic	OLFM4	non-cancer	0	1920997	FALSE	FALSE	NA	NA	NA	FALSE	FALSE	FALSE	FALSE	SBS17b_P	55.85	SBS63_S	13.33	SBS61_S	5.49	-0.725632	6	37690	0.949915	0.288713	3	559	0.032705	0.138919	2.84769	FALSE	NA	0	0	0	0	0	0	0	0	0	0	0	green	NA	FALSE
2_220068287	2	220068287	4	intronic/intergenic	ZFAND2B	non-cancer	1	-3423	FALSE	FALSE	NA	NA	LINE	TRUE	FALSE	FALSE	FALSE	SBS62_S	60.33	SBS61_S	25.11	SBS63_S	6.28	-1.21938	4	111	0.957029	-0.931246	4	594	0.032469	0.138944	2.84743	FALSE	NA	0	0	0	0	0	0	0	0	0	0	0	green	NA	FALSE
3_80526108	3	80526108	4	intronic/intergenic	ROBO1	non-cancer	1	-887047	FALSE	FALSE	NA	NA	NA	FALSE	FALSE	FALSE	FALSE	SBS1_P	90.39	SBS64_P	2.6	SBS39_P	1.59	0.559006	4	44031	0.138944	NA	0	550	NA	0.138944	2.84742	FALSE	NA	0	0	0	0	0	0	0	0	0	0	0	NA	NA	FALSE
19_29649376	19	29649376	7	intronic/intergenic	UQCRFS1	non-cancer	3	54649	FALSE	FALSE	NA	NA	LTR	TRUE	FALSE	FALSE	FALSE	SBS17b_P	91.95	SBS17a_P	3.91	SBS28_P	3.56	0.222295	7	37259	0.325419	0.817665	2	562	0.095504	0.138961	2.84725	FALSE	NA	1	0	0	1	0	0	0	0	0	0	0	NA	NA	FALSE
3_29034892	3	29034892	4	intronic/intergenic	RBMS3	non-cancer	3	-288281	FALSE	FALSE	NA	stem	LINE	TRUE	FALSE	FALSE	FALSE	SBS64_P	22.79	SBS68_P	7.99	SBS7a_S	7.92	0.656035	4	13381	0.103402	-0.658256	2	542	0.30098	0.139111	2.84569	FALSE	NA	0	0	0	0	0	0	0	0	0	0	0	NA	NA	FALSE
14_29368174	14	29368174	4	intronic/intergenic	C14orf23	non-cancer	1	126160	FALSE	FALSE	NA	NA	NA	FALSE	FALSE	FALSE	FALSE	SBS64_P	33.01	SBS68_P	13.97	SBS39_P	8.54	0.204107	4	12213	0.282682	0.058533	3	590	0.110337	0.139347	2.84325	FALSE	NA	0	0	0	0	0	0	0	0	0	0	0	NA	NA	FALSE
5_99630168	5	99630168	5	intronic/intergenic	FAM174A	non-cancer	1	-241067	FALSE	FALSE	NA	NA	LINE	TRUE	TRUE	FALSE	FALSE	SBS17b_P	96.44	SBS28_P	2.09	SBS17a_P	0.95	0.297097	5	13818	0.139363	-0.113307	1	595	NA	0.139363	2.84308	FALSE	NA	0	0	0	0	0	0	0	0	0	0	0	NA	NA	FALSE
9_17756119	9	17756119	5	intronic/intergenic	SH3GL2	non-cancer	3	176878	FALSE	FALSE	NA	NA	DNA	TRUE	FALSE	FALSE	FALSE	SBS17b_P	94.27	SBS28_P	3.43	SBS17a_P	1.32	0.365456	5	7093	0.13943	-0.411988	1	569	NA	0.13943	2.84238	FALSE	NA	0	0	0	0	0	0	0	0	0	0	0	NA	NA	FALSE
7_129439253	7	129439253	6	intronic/intergenic	NRF1	non-cancer	1	142061	FALSE	FALSE	NA	NA	NA	FALSE	FALSE	FALSE	FALSE	SBS62_S	57.73	SBS61_S	26.89	SBS10a_S	8.03	0.465693	6	1391	0.044356	-0.291923	6	501	0.705103	0.139642	2.8402	FALSE	NA	5	1	1	3	0	0	0	0	0	0	0	green	NA	FALSE
5_20671626	5	20671626	6	intronic/intergenic	CDH18	non-cancer	2	-832531	FALSE	FALSE	NA	NA	LINE	TRUE	FALSE	FALSE	FALSE	SBS17b_P	81.97	SBS17a_P	5.75	SBS12_P	3.47	0.484179	6	50963	0.032368	-0.136553	2	501	0.966934	0.139719	2.8394	FALSE	NA	0	0	0	0	0	0	0	0	0	0	0	green	NA	FALSE
13_90498458	13	90498458	4	intronic/intergenic	GPC5	non-cancer	1	-1552843	FALSE	FALSE	NA	NA	NA	FALSE	FALSE	FALSE	FALSE	SBS17b_P	95.99	SBS28_P	2.59	SBS17a_P	0.75	0.188422	4	41418	0.139788	NA	0	557	NA	0.139788	2.83868	FALSE	NA	0	0	0	0	0	0	0	0	0	0	0	NA	NA	FALSE
19_39721002	19	39721002	4	intronic/intergenic	IFNL3	non-cancer	0	14605	FALSE	FALSE	NA	NA	NA	FALSE	TRUE	FALSE	FALSE	SBS12_P	15.23	SBS26_S	12.96	SBS8_P	11.96	-1.15908	4	268	0.959502	0.229356	3	546	0.032647	0.139814	2.83842	FALSE	NA	1	0	0	1	0	0	0	0	0	0	0	NA	NA	FALSE
1_172576811	1	172576811	4	intronic/intergenic	FASLG	non-cancer	0	-51531	TRUE	FALSE	NA	loop	LINE	TRUE	FALSE	FALSE	FALSE	SBS64_P	33.54	SBS71_P	12.19	SBS68_P	7.23	0.158566	4	2425	0.139934	-0.65906	1	461	NA	0.139934	2.83718	FALSE	NA	0	0	0	0	0	0	0	0	0	0	0	NA	NA	FALSE
7_145174168	7	145174168	4	intronic/intergenic	CNTNAP2	tsg	3	-639801	FALSE	FALSE	NA	NA	NA	FALSE	FALSE	FALSE	FALSE	SBS1_P	85.33	SBS8_P	4.81	SBS70_P	1.96	-0.106751	4	41819	0.579606	-0.723053	3	470	0.054121	0.139966	2.83685	FALSE	NA	0	0	0	0	0	0	0	0	0	0	0	NA	NA	FALSE
10_68315587	10	68315587	4	intronic/intergenic	LRRTM3	non-cancer	3	-370755	FALSE	FALSE	NA	NA	LINE	TRUE	FALSE	FALSE	FALSE	SBS17b_P	80.12	SBS17a_P	11.23	SBS28_P	2.94	0.408867	4	28298	0.139988	-0.536077	1	591	NA	0.139988	2.83662	FALSE	NA	0	0	0	0	0	0	0	0	0	0	0	NA	NA	FALSE
13_25810973	13	25810973	4	intronic/intergenic	MTMR6	non-cancer	1	50412	FALSE	FALSE	NA	NA	NA	FALSE	FALSE	FALSE	FALSE	SBS73_S	25.1	SBS76_S	16.99	SBS12_P	14.5	0.661048	4	452	0.097205	0.352556	4	573	0.322821	0.140004	2.83646	FALSE	NA	1	0	1	0	0	0	0	0	0	0	0	NA	NA	FALSE
7_152948265	7	152948265	5	intronic/intergenic	ACTR3B	non-cancer	2	491297	FALSE	FALSE	NA	NA	LINE	TRUE	TRUE	FALSE	FALSE	SBS1_P	29.81	SBS62_S	22.71	SBS4_P	15.17	0.339539	5	6918	0.035859	-0.30364	4	488	0.875134	0.14001	2.8364	FALSE	NA	0	0	0	0	0	0	0	0	0	0	0	NA	NA	FALSE
2_115602651	2	115602651	4	intronic/intergenic	DPP10	non-cancer	1	402295	FALSE	FALSE	NA	NA	SINE	TRUE	FALSE	FALSE	FALSE	SBS1_P	86.19	SBS5_P	2.59	SBS64_P	2.22	0.632198	4	35621	0.072753	0.088452	3	551	0.432456	0.140289	2.83352	FALSE	NA	0	0	0	0	0	0	0	0	0	0	0	NA	NA	FALSE
8_138181320	8	138181320	6	intronic/intergenic	FAM135B	unclassified cancer	6	1198906	FALSE	FALSE	NA	NA	DNA	TRUE	FALSE	FALSE	FALSE	SBS17b_P	75.21	SBS17a_P	14.94	SBS28_P	4.03	0.381732	6	35007	0.140387	-0.208014	1	418	NA	0.140387	2.83251	FALSE	NA	0	0	0	0	0	0	0	0	0	0	0	NA	NA	FALSE
4_27749492	4	27749492	4	intronic/intergenic	RP11-180C1.1	non-cancer	2	645434	FALSE	FALSE	NA	NA	NA	FALSE	FALSE	FALSE	FALSE	SBS62_S	42.84	SBS61_S	24.14	SBS1_P	21.16	0.599295	4	36914	0.141121	-0.141283	3	927	0.223147	0.140388	2.83251	FALSE	NA	0	0	0	0	0	0	0	0	0	0	0	NA	NA	FALSE
12_81398221	12	81398221	5	intronic/intergenic	LIN7A	non-cancer	3	-66720	FALSE	FALSE	NA	NA	LINE	TRUE	FALSE	FALSE	FALSE	SBS36_P	27.85	SBS37_P	16.12	SBS70_P	8.4	0.268632	5	2163	0.140389	NA	0	546	NA	0.140389	2.8325	FALSE	NA	0	0	0	0	0	0	0	0	0	0	0	NA	NA	FALSE
6_100451848	6	100451848	4	intronic/intergenic	MCHR2	non-cancer	1	-47825	FALSE	FALSE	NA	NA	SINE	TRUE	FALSE	FALSE	FALSE	SBS17b_P	93.64	SBS28_P	4.72	SBS17a_P	0.91	0.491894	4	5129	0.14046	2.34928	1	552	NA	0.14046	2.83177	FALSE	NA	0	0	0	0	0	0	0	0	0	0	0	NA	NA	FALSE
4_65237722	4	65237722	4	intronic/intergenic	TECRL	non-cancer	4	37347	FALSE	FALSE	NA	NA	Low_complexity	TRUE	FALSE	FALSE	FALSE	SBS61_S	22.45	SBS17b_P	20.01	SBS62_S	10.74	-0.281315	4	40677	0.65463	-0.312033	3	642	0.048199	0.140602	2.83031	FALSE	NA	0	0	0	0	0	0	0	0	0	0	0	NA	NA	FALSE
2_2332341	2	2332341	13	intronic/intergenic	MYT1L	non-cancer	4	-348792	FALSE	FALSE	NA	NA	NA	FALSE	FALSE	FALSE	FALSE	SBS17b_P	82.77	SBS17a_P	12.88	SBS28_P	2.68	-0.135206	13	14545	0.659994	0.950046	5	540	0.04784	0.140675	2.82956	FALSE	NA	0	0	0	0	0	0	0	0	0	0	0	green	NA	FALSE
6_72678732	6	72678732	4	protein-coding	RIMS1	non-cancer	3	NA	FALSE	FALSE	NA	NA	NA	FALSE	FALSE	FALSE	FALSE	SBS17b_P	63.65	SBS17a_P	26.51	SBS28_P	2.86	0.323467	4	82	0.14083	-0.313103	1	549	NA	0.14083	2.82797	TRUE	633	0	0	0	0	0	0	0	0	0	0	0	NA	NA	FALSE
7_147654091	7	147654091	5	intronic/intergenic	C7orf33	non-cancer	2	-633927	FALSE	FALSE	NA	NA	LINE	TRUE	FALSE	FALSE	FALSE	SBS17b_P	62.34	SBS17a_P	7.57	SBS39_P	7.41	0.537431	5	19441	0.140926	-0.152424	1	464	NA	0.140926	2.82699	FALSE	NA	0	0	0	0	0	0	0	0	0	0	0	yellow	NA	FALSE
18_5758632	18	5758632	4	intronic/intergenic	TMEM200C	non-cancer	2	133430	FALSE	FALSE	NA	NA	NA	FALSE	FALSE	FALSE	FALSE	SBS17b_P	95.88	SBS28_P	2.31	SBS71_P	0.63	-0.323463	4	4804	0.758596	1.18407	2	579	0.041753	0.14102	2.82603	FALSE	NA	0	0	0	0	0	0	0	0	0	0	0	NA	NA	FALSE
10_56571481	10	56571481	4	intronic/intergenic	PCDH15	non-cancer	3	-147459	FALSE	FALSE	NA	NA	SINE	TRUE	FALSE	FALSE	FALSE	SBS1_P	68.57	SBS39_P	5.42	SBS30_P	5.2	0.344533	4	26949	0.141101	-0.123915	1	537	NA	0.141101	2.8252	FALSE	NA	0	0	0	0	0	0	0	0	0	0	0	NA	NA	FALSE
13_110475742	13	110475742	4	intronic/intergenic	IRS2	non-cancer	0	-37342	FALSE	FALSE	NA	NA	LINE	TRUE	FALSE	FALSE	FALSE	SBS62_S	43.08	SBS61_S	16.21	SBS1_P	14.32	0.257089	4	7877	0.084248	-0.597926	3	561	0.376398	0.141148	2.82472	FALSE	NA	0	0	0	0	0	0	0	0	0	0	0	NA	NA	FALSE
5_178683874	5	178683874	8	intronic/intergenic	ADAMTS2	non-cancer	2	88455	FALSE	FALSE	NA	loop	NA	FALSE	FALSE	FALSE	FALSE	SBS13_P	36.63	SBS2_P	34.26	SBS1_P	22.3	0.378401	8	2452	0.095181	-0.600706	6	546	0.333191	0.141157	2.82463	FALSE	NA	1	0	1	0	0	0	0	0	0	0	0	green	NA	TRUE
8_32624675	8	32624675	4	intronic/intergenic	FUT10	non-cancer	2	694295	FALSE	FALSE	NA	NA	NA	FALSE	FALSE	FALSE	FALSE	SBS17b_P	77.83	SBS17a_P	17.53	SBS28_P	2.22	0.388512	4	10362	0.141195	NA	0	525	NA	0.141195	2.82424	FALSE	NA	6	2	0	3	1	0	0	0	0	0	0	NA	NA	FALSE
13_23273167	13	23273167	5	intronic/intergenic	SGCG	non-cancer	3	-504667	FALSE	FALSE	NA	NA	LTR	TRUE	FALSE	FALSE	FALSE	SBS17b_P	80.49	SBS17a_P	12.15	SBS28_P	4.44	-0.176557	5	11203	0.849872	-0.526358	3	578	0.037394	0.141389	2.82226	FALSE	NA	0	0	0	0	0	0	0	0	0	0	0	NA	NA	FALSE
6_93995095	6	93995095	5	intronic/intergenic	EPHA7	unclassified cancer	1	133964	FALSE	FALSE	NA	NA	DNA	TRUE	FALSE	FALSE	FALSE	SBS17b_P	82.43	SBS7a_S	4.77	SBS67_S	3.25	0.154204	5	41147	0.141443	-0.392906	1	551	NA	0.141443	2.82171	FALSE	NA	0	0	0	0	0	0	0	0	0	0	0	NA	NA	FALSE
7_67530132	7	67530132	4	intronic/intergenic	TYW1	non-cancer	1	1068166	FALSE	FALSE	NA	NA	NA	FALSE	TRUE	FALSE	FALSE	SBS17b_P	83.88	SBS17a_P	11.95	SBS28_P	3.13	0.616916	4	15822	0.141457	0.341367	1	501	NA	0.141457	2.82156	FALSE	NA	0	0	0	0	0	0	0	0	0	0	0	NA	NA	FALSE
8_76287220	8	76287220	4	intronic/intergenic	HNF4G	non-cancer	1	-165008	FALSE	FALSE	NA	NA	LINE	TRUE	FALSE	FALSE	FALSE	SBS6_S	23.86	SBS44_S	16.21	SBS15_S	9.24	0.208796	4	12871	0.196771	0.315182	3	476	0.161617	0.141461	2.82152	FALSE	NA	0	0	0	0	0	0	0	0	0	0	0	NA	NA	FALSE
5_20448733	5	20448733	4	intronic/intergenic	CDH18	non-cancer	7	-609638	FALSE	FALSE	NA	NA	NA	FALSE	FALSE	FALSE	FALSE	SBS17b_P	53.58	SBS17a_P	18.95	SBS28_P	10.58	1.2228	4	50963	0.141494	-0.569948	1	501	NA	0.141494	2.82118	FALSE	NA	0	0	0	0	0	0	0	0	0	0	0	NA	NA	FALSE
2_225459186	2	225459186	5	intronic/intergenic	CUL3	tsg	0	-9460	TRUE	FALSE	NA	NA	SINE	TRUE	FALSE	FALSE	FALSE	SBS8_P	23.45	SBS39_P	13.8	SBS64_P	12.08	-0.528411	5	2661	0.684302	-1.38169	2	586	0.046495	0.141514	2.82099	FALSE	NA	0	0	0	0	0	0	0	0	0	0	0	NA	NA	FALSE
12_34758492	12	34758492	6	intronic/intergenic	ALG10	non-cancer	4	582957	FALSE	FALSE	NA	NA	NA	FALSE	TRUE	FALSE	FALSE	SBS17b_P	80.08	SBS17a_P	15.34	SBS28_P	2.4	0.442321	6	17957	0.141558	0.507322	1	504	NA	0.141558	2.82054	FALSE	NA	1	0	1	0	0	0	0	0	0	0	0	NA	NA	FALSE
14_48619208	14	48619208	4	intronic/intergenic	MDGA2	non-cancer	3	-475209	FALSE	FALSE	NA	NA	LTR	TRUE	FALSE	FALSE	FALSE	SBS17b_P	83.39	SBS17a_P	11.26	SBS28_P	1.69	1.48828	4	27319	0.051012	2.41936	2	587	0.624718	0.14169	2.81919	FALSE	NA	0	0	0	0	0	0	0	0	0	0	0	NA	NA	FALSE
5_8954626	5	8954626	7	intronic/intergenic	SEMA5A	non-cancer	1	425432	TRUE	FALSE	NA	NA	Low_complexity	TRUE	FALSE	FALSE	FALSE	SBS64_P	14.36	SBS22_P	10.39	SBS71_P	8.4	0.186397	7	11676	0.12338	-0.512807	5	490	0.2586	0.141821	2.81786	FALSE	NA	0	0	0	0	0	0	0	0	0	0	0	green	NA	FALSE
10_59975744	10	59975744	4	intronic/intergenic	IPMK	non-cancer	2	51627	FALSE	FALSE	NA	stem	LINE	TRUE	FALSE	FALSE	FALSE	SBS63_S	14.65	SBS64_P	13.81	SBS66_S	10.88	0.33163	4	11702	0.245713	0.495824	4	577	0.130057	0.141996	2.81608	FALSE	NA	0	0	0	0	0	0	0	0	0	0	0	NA	NA	FALSE
7_152087312	7	152087312	4	intronic/intergenic	KMT2C	tsg	0	45559	TRUE	FALSE	NA	NA	NA	FALSE	TRUE	FALSE	FALSE	SBS64_P	30.28	SBS22_P	15.51	SBS71_P	8.55	-0.311221	4	2203	0.624035	1.0622	2	469	0.051211	0.141998	2.81606	FALSE	NA	0	0	0	0	0	0	0	0	0	0	0	NA	NA	FALSE
7_67457858	7	67457858	4	intronic/intergenic	TYW1	non-cancer	4	995892	FALSE	FALSE	NA	stem	NA	FALSE	TRUE	FALSE	FALSE	SBS62_S	51.28	SBS1_P	20.97	SBS61_S	14.58	-0.262059	4	15822	0.714689	0.333459	4	501	0.04472	0.14201	2.81593	FALSE	NA	0	0	0	0	0	0	0	0	0	0	0	yellow	NA	FALSE
3_96309838	3	96309838	4	intronic/intergenic	MTRNR2L12	non-cancer	1	26279	FALSE	FALSE	NA	NA	NA	FALSE	FALSE	FALSE	FALSE	SBS17b_P	89.19	SBS28_P	5.12	SBS17a_P	2.04	0.517706	4	28255	0.142075	0.168702	1	974	NA	0.142075	2.81528	FALSE	NA	0	0	0	0	0	0	0	0	0	0	0	NA	NA	FALSE
7_13728785	7	13728785	4	intronic/intergenic	ETV1	oncogene	3	299892	FALSE	FALSE	NA	NA	LINE	TRUE	FALSE	FALSE	FALSE	SBS17b_P	76.07	SBS17a_P	10.56	SBS28_P	7.38	0.298739	4	14992	0.142273	NA	0	471	NA	0.142273	2.81327	FALSE	NA	0	0	0	0	0	0	0	0	0	0	0	NA	NA	FALSE
1_80734461	1	80734461	5	intronic/intergenic	ELTD1	non-cancer	2	-1262122	FALSE	FALSE	NA	NA	NA	FALSE	FALSE	FALSE	FALSE	SBS17b_P	73.29	SBS17a_P	18.86	SBS28_P	6.81	0.674256	5	25165	0.142643	NA	0	591	NA	0.142643	2.80952	FALSE	NA	0	0	0	0	0	0	0	0	0	0	0	NA	NA	FALSE
2_144119611	2	144119611	4	intronic/intergenic	ARHGAP15	non-cancer	2	206551	FALSE	FALSE	NA	NA	LINE	TRUE	FALSE	FALSE	FALSE	SBS17b_P	74.82	SBS17a_P	13.18	SBS26_S	5.04	0.566125	4	9481	0.10557	-0.414887	3	567	0.304718	0.142727	2.80867	FALSE	NA	0	0	0	0	0	0	0	0	0	0	0	NA	NA	FALSE
19_28495764	19	28495764	4	intronic/intergenic	UQCRFS1	non-cancer	1	1208261	FALSE	FALSE	NA	NA	LTR	TRUE	TRUE	FALSE	FALSE	SBS17b_P	81.79	SBS17a_P	11.08	SBS28_P	4.34	0.386844	4	37259	0.142963	NA	0	562	NA	0.142963	2.80629	FALSE	NA	0	0	0	0	0	0	0	0	0	0	0	NA	NA	FALSE
9_8176939	9	8176939	4	intronic/intergenic	TMEM261	non-cancer	3	-377205	FALSE	FALSE	NA	NA	LINE	TRUE	FALSE	FALSE	FALSE	SBS17b_P	84.04	SBS17a_P	6.4	SBS28_P	5.29	1.19514	4	12025	0.037451	0.298779	2	562	0.86367	0.143333	2.80256	FALSE	NA	0	0	0	0	0	0	0	0	0	0	0	NA	NA	FALSE
11_81800313	11	81800313	4	intronic/intergenic	FAM181B	non-cancer	2	644458	FALSE	FALSE	NA	NA	LINE	TRUE	TRUE	FALSE	FALSE	SBS17b_P	72.01	SBS66_S	8.96	SBS63_S	7.47	0.451679	4	29865	0.173384	0.1647	2	593	0.18658	0.143347	2.80241	FALSE	NA	0	0	0	0	0	0	0	0	0	0	0	NA	NA	FALSE
15_24447292	15	24447292	4	intronic/intergenic	NPAP1	non-cancer	1	-473723	FALSE	FALSE	NA	NA	LTR	TRUE	TRUE	FALSE	FALSE	SBS17b_P	46.8	SBS17a_P	27.89	SBS63_S	13.18	0.602117	4	10861	0.14341	-0.035644	1	611	NA	0.14341	2.80179	FALSE	NA	0	0	0	0	0	0	0	0	0	0	0	NA	NA	FALSE
6_100415633	6	100415633	4	intronic/intergenic	MCHR2	non-cancer	5	-11610	FALSE	FALSE	NA	NA	NA	FALSE	FALSE	FALSE	FALSE	SBS17b_P	86.6	SBS17a_P	5.46	SBS28_P	5.08	0.518197	4	5129	0.14357	NA	0	552	NA	0.14357	2.80017	FALSE	NA	0	0	0	0	0	0	0	0	0	0	0	NA	NA	FALSE
8_115898394	8	115898394	5	intronic/intergenic	TRPS1	non-cancer	2	781716	FALSE	FALSE	NA	NA	LINE	TRUE	FALSE	FALSE	FALSE	SBS17b_P	74.7	SBS17a_P	9.4	SBS12_P	5.42	0.21164	5	28432	0.373246	-0.801559	2	417	0.086893	0.14363	2.79957	FALSE	NA	0	0	0	0	0	0	0	0	0	0	0	NA	NA	FALSE
4_10672316	4	10672316	4	intronic/intergenic	CLNK	non-cancer	0	-2823	FALSE	FALSE	NA	NA	NA	FALSE	FALSE	FALSE	FALSE	SBS61_S	49.66	SBS66_S	14.22	SBS63_S	12.67	-0.01799	4	4682	0.383341	0.938124	4	643	0.084705	0.143762	2.79824	TRUE	247	0	0	0	0	0	0	0	0	0	0	0	yellow	NA	FALSE
7_88765299	7	88765299	4	intronic/intergenic	C7orf62	non-cancer	3	-341043	FALSE	FALSE	NA	loop	NA	FALSE	FALSE	FALSE	FALSE	SBS17b_P	39.18	SBS28_P	23.59	SBS62_S	9.35	0.909954	4	12011	0.053282	-0.223584	2	458	0.609538	0.143785	2.79801	FALSE	NA	0	0	0	0	0	0	0	0	0	0	0	NA	NA	FALSE
8_109179016	8	109179016	5	intronic/intergenic	EIF3E	tsg	1	81915	FALSE	FALSE	NA	NA	LINE	TRUE	FALSE	FALSE	FALSE	SBS17b_P	66.81	SBS17a_P	11.78	SBS28_P	4.12	0.08849	5	2081	0.344876	1.28324	2	440	0.094374	0.144023	2.79562	TRUE	280	0	0	0	0	0	0	0	0	0	0	0	NA	NA	FALSE
7_109555559	7	109555559	4	intronic/intergenic	FLJ00325	non-cancer	7	-1014904	FALSE	FALSE	NA	NA	LINE	TRUE	FALSE	FALSE	FALSE	SBS1_P	21.01	SBS39_P	17.39	SBS30_P	17.12	-0.531048	4	19352	0.79209	-0.425867	2	691	0.041134	0.144142	2.79443	FALSE	NA	0	0	0	0	0	0	0	0	0	0	0	NA	NA	FALSE
6_87303094	6	87303094	5	intronic/intergenic	HTR1E	non-cancer	3	-421959	FALSE	FALSE	NA	NA	LINE	TRUE	FALSE	FALSE	FALSE	SBS17b_P	63.27	SBS17a_P	13.57	SBS63_S	10.55	0.644033	5	10331	0.057803	-0.171878	2	567	0.564202	0.144248	2.79337	FALSE	NA	0	0	0	0	0	0	0	0	0	0	0	NA	NA	FALSE
7_136475704	7	136475704	4	intronic/intergenic	CHRM2	non-cancer	2	-223909	FALSE	FALSE	NA	NA	LINE	TRUE	FALSE	FALSE	FALSE	SBS17b_P	85.18	SBS28_P	3.72	SBS73_S	3.27	0.032445	4	12095	0.418468	-0.429845	2	475	0.077955	0.144278	2.79308	FALSE	NA	0	0	0	0	0	0	0	0	0	0	0	NA	NA	FALSE
7_52529709	7	52529709	4	intronic/intergenic	POM121L12	non-cancer	2	-573656	FALSE	FALSE	NA	NA	NA	FALSE	FALSE	FALSE	FALSE	SBS17b_P	92.07	SBS28_P	5.26	SBS17a_P	1.37	0.394455	4	32989	0.144334	NA	0	290	NA	0.144334	2.79252	FALSE	NA	0	0	0	0	0	0	0	0	0	0	0	NA	NA	FALSE
17_10026275	17	10026275	4	intronic/intergenic	AC000003.2	non-cancer	2	-22900	FALSE	FALSE	NA	NA	SINE	TRUE	FALSE	FALSE	FALSE	SBS17b_P	85.36	SBS28_P	9.59	SBS12_P	1.49	0.17614	4	1329	0.144375	-0.202169	1	968	NA	0.144375	2.79211	FALSE	NA	0	0	0	0	0	0	0	0	0	0	0	NA	NA	FALSE
6_163493784	6	163493784	4	intronic/intergenic	AL078585.1	non-cancer	2	119042	FALSE	FALSE	NA	NA	LINE	TRUE	FALSE	FALSE	FALSE	SBS62_S	58.95	SBS61_S	24.87	SBS63_S	6.35	-0.524724	4	4623	0.882577	-0.190745	4	970	0.037216	0.145046	2.78542	FALSE	NA	0	0	0	0	0	0	0	0	0	0	0	green	NA	FALSE
2_77784303	2	77784303	5	intronic/intergenic	LRRTM4	non-cancer	3	-35062	FALSE	FALSE	NA	NA	LTR	TRUE	FALSE	FALSE	FALSE	SBS17b_P	64.18	SBS17a_P	22.93	SBS28_P	4.01	0.323421	5	31271	0.14521	NA	0	565	NA	0.14521	2.78379	FALSE	NA	0	0	0	0	0	0	0	0	0	0	0	NA	NA	FALSE
20_12129993	20	12129993	4	intronic/intergenic	BTBD3	non-cancer	1	231069	FALSE	FALSE	NA	NA	NA	FALSE	FALSE	FALSE	FALSE	SBS61_S	33.77	SBS62_S	29.72	SBS1_P	11.12	0.03165	4	11624	0.548112	0.337639	4	534	0.060029	0.145239	2.7835	FALSE	NA	0	0	0	0	0	0	0	0	0	0	0	NA	NA	FALSE
11_29982720	11	29982720	4	intronic/intergenic	KCNA4	non-cancer	7	51505	FALSE	FALSE	NA	NA	SINE	TRUE	FALSE	FALSE	FALSE	SBS17b_P	68.66	SBS17a_P	20.54	SBS8_P	1.93	0.967774	4	17442	0.083874	-0.384088	2	609	0.393295	0.145528	2.78063	FALSE	NA	0	0	0	0	0	0	0	0	0	0	0	NA	NA	FALSE
9_23508852	9	23508852	4	intronic/intergenic	ELAVL2	non-cancer	3	256226	FALSE	FALSE	NA	NA	LTR	TRUE	FALSE	FALSE	FALSE	SBS17b_P	73.64	SBS17a_P	8.98	SBS28_P	5.08	0.490404	4	15736	0.145704	-0.824901	1	548	NA	0.145704	2.77889	FALSE	NA	0	0	0	0	0	0	0	0	0	0	0	NA	NA	FALSE
4_183593001	4	183593001	4	intronic/intergenic	DCTD	non-cancer	2	245465	TRUE	FALSE	NA	NA	Low_complexity	TRUE	FALSE	FALSE	FALSE	SBS76_S	17.23	SBS64_P	14.33	SBS1_P	6.81	0.248279	4	3157	0.089127	0.638762	2	635	0.370921	0.145772	2.77821	FALSE	NA	0	0	0	0	0	0	0	0	0	0	0	NA	NA	FALSE
4_66427386	4	66427386	4	intronic/intergenic	EPHA5	non-cancer	1	108074	FALSE	FALSE	NA	NA	NA	FALSE	FALSE	FALSE	FALSE	SBS36_P	16.44	SBS61_S	15.81	SBS2_P	10.83	0.19283	4	29453	0.158038	-0.080003	3	623	0.209296	0.145833	2.77761	TRUE	354	0	0	0	0	0	0	0	0	0	0	0	NA	NA	FALSE
6_62008051	6	62008051	4	intronic/intergenic	MTRNR2L9	non-cancer	7	-276182	FALSE	FALSE	NA	NA	LINE	TRUE	FALSE	FALSE	FALSE	SBS17b_P	92.57	SBS17a_P	5.28	SBS28_P	0.95	0.719908	4	14966	0.146054	NA	0	526	NA	0.146054	2.77543	FALSE	NA	0	0	0	0	0	0	0	0	0	0	0	NA	NA	FALSE
21_28811129	21	28811129	4	intronic/intergenic	ADAMTS5	non-cancer	4	-472419	FALSE	FALSE	NA	NA	NA	FALSE	FALSE	FALSE	FALSE	SBS17b_P	86.15	SBS17a_P	8.88	SBS12_P	1.25	0.525673	4	13976	0.146446	NA	0	587	NA	0.146446	2.77156	FALSE	NA	0	0	0	0	0	0	0	0	0	0	0	NA	NA	FALSE
4_110814168	4	110814168	4	intronic/intergenic	EGF	non-cancer	2	-20324	FALSE	FALSE	NA	NA	SINE	TRUE	FALSE	FALSE	FALSE	SBS30_P	31.54	SBS70_P	21.03	SBS1_P	12.9	0.305293	4	1259	0.14646	NA	0	656	NA	0.14646	2.77142	FALSE	NA	0	0	0	0	0	0	0	0	0	0	0	NA	NA	FALSE
7_85900335	7	85900335	7	intronic/intergenic	GRM3	oncogene	6	-373754	FALSE	FALSE	NA	NA	LINE	TRUE	FALSE	FALSE	FALSE	SBS17b_P	59.65	SBS17a_P	22.48	SBS28_P	6.17	-0.081033	7	17882	0.615041	-0.659763	2	489	0.054198	0.146709	2.76897	FALSE	NA	0	0	0	0	0	0	0	0	0	0	0	green	NA	FALSE
18_25271311	18	25271311	4	intronic/intergenic	CDH2	non-cancer	2	485675	TRUE	FALSE	NA	NA	Low_complexity	TRUE	FALSE	FALSE	FALSE	SBS8_P	17.3	SBS17b_P	11.54	SBS64_P	11.07	0.867385	4	34203	0.146713	-0.967864	1	587	NA	0.146713	2.76893	FALSE	NA	0	0	0	0	0	0	0	0	0	0	0	NA	NA	FALSE
18_6550465	18	6550465	4	intronic/intergenic	RP11-865B13.1	non-cancer	1	38964	FALSE	FALSE	NA	NA	LTR	TRUE	FALSE	FALSE	FALSE	SBS17b_P	72.06	SBS17a_P	17.76	SBS28_P	5.03	0.372136	4	2747	0.146757	2.90658	1	959	NA	0.146757	2.7685	FALSE	NA	0	0	0	0	0	0	0	0	0	0	0	NA	NA	FALSE
4_97226223	4	97226223	4	intronic/intergenic	PDHA2	non-cancer	1	464921	TRUE	FALSE	NA	loop	NA	FALSE	FALSE	FALSE	FALSE	SBS76_S	17.23	SBS73_S	16.67	SBS64_P	14.83	0.580031	4	21069	0.079124	-0.350149	4	626	0.422182	0.146949	2.76661	FALSE	NA	1	0	0	1	0	0	0	0	0	0	0	NA	NA	FALSE
6_49639390	6	49639390	4	intronic/intergenic	RHAG	non-cancer	0	-34865	FALSE	FALSE	NA	NA	LINE	TRUE	FALSE	FALSE	FALSE	SBS37_P	51.46	SBS12_P	21.73	SBS39_P	4.96	0.331951	4	868	0.146955	NA	0	562	NA	0.146955	2.76655	FALSE	NA	0	0	0	0	0	0	0	0	0	0	0	NA	NA	FALSE
14_87382952	14	87382952	4	intronic/intergenic	RP11-322L20.1	non-cancer	1	3085	FALSE	FALSE	NA	NA	NA	FALSE	FALSE	FALSE	FALSE	SBS17b_P	80.59	SBS28_P	4.05	SBS73_S	2.61	0.54164	4	20971	0.08443	-0.33972	2	922	0.395869	0.147012	2.76599	FALSE	NA	0	0	0	0	0	0	0	0	0	0	0	NA	NA	FALSE
1_71958935	1	71958935	4	intronic/intergenic	ZRANB2	non-cancer	2	-412257	FALSE	FALSE	NA	NA	NA	FALSE	FALSE	FALSE	FALSE	SBS62_S	44.7	SBS61_S	17.42	SBS36_P	9.14	0.040137	4	7749	0.444687	1.00075	4	592	0.075292	0.14721	2.76405	FALSE	NA	0	0	0	0	0	0	0	0	0	0	0	NA	NA	FALSE
2_143992622	2	143992622	4	intronic/intergenic	ARHGAP15	non-cancer	4	79562	FALSE	FALSE	NA	NA	NA	FALSE	FALSE	FALSE	FALSE	SBS17b_P	65.07	SBS17a_P	23.26	SBS28_P	6.52	0.602779	4	9481	0.147219	-0.168658	1	567	NA	0.147219	2.76396	TRUE	637	0	0	0	0	0	0	0	0	0	0	0	NA	NA	FALSE
15_88608248	15	88608248	5	intronic/intergenic	NTRK3	oncogene	2	191136	FALSE	FALSE	NA	NA	LINE	TRUE	FALSE	FALSE	FALSE	SBS17b_P	71.24	SBS12_P	6.89	SBS28_P	4.54	0.359817	5	18506	0.209475	-0.501759	2	596	0.160287	0.147532	2.7609	FALSE	NA	1	0	1	0	0	0	0	0	0	0	0	NA	NA	FALSE
8_130864664	8	130864664	5	intronic/intergenic	FAM49B	non-cancer	0	27043	TRUE	FALSE	NA	stem	Low_complexity	TRUE	FALSE	FALSE	FALSE	SBS64_P	30.2	SBS71_P	10.48	SBS22_P	8.83	0.13476	5	2174	0.112302	0.24301	3	423	0.299429	0.147702	2.75924	FALSE	NA	0	0	0	0	0	0	0	0	0	0	0	NA	NA	FALSE
5_12876585	5	12876585	4	intronic/intergenic	CTNND2	oncogene	4	-972620	FALSE	FALSE	NA	NA	NA	FALSE	FALSE	FALSE	FALSE	SBS17b_P	94.19	SBS28_P	1.83	SBS17a_P	1.12	0.519838	4	32613	0.147784	-0.533973	1	500	NA	0.147784	2.75844	FALSE	NA	0	0	0	0	0	0	0	0	0	0	0	NA	NA	FALSE
5_136181931	5	136181931	4	intronic/intergenic	TRPC7	non-cancer	4	-480989	FALSE	FALSE	NA	NA	NA	FALSE	FALSE	FALSE	FALSE	SBS17b_P	85.61	SBS17a_P	9.74	SBS28_P	1.81	0.18975	4	7281	0.148057	1.79332	1	582	NA	0.148057	2.75577	FALSE	NA	0	0	0	0	0	0	0	0	0	0	0	NA	NA	FALSE
13_22715365	13	22715365	4	intronic/intergenic	FGF9	non-cancer	0	469313	FALSE	FALSE	NA	NA	NA	FALSE	FALSE	FALSE	FALSE	SBS17b_P	60.39	SBS28_P	18.99	SBS17a_P	15.82	0.268624	4	9374	0.148208	-0.760972	1	583	NA	0.148208	2.7543	FALSE	NA	0	0	0	0	0	0	0	0	0	0	0	NA	NA	FALSE
8_51619784	8	51619784	4	intronic/intergenic	SNTG1	non-cancer	0	312985	FALSE	FALSE	NA	NA	NA	FALSE	FALSE	FALSE	FALSE	SBS62_S	58.95	SBS61_S	24.87	SBS63_S	6.35	1.13035	4	22262	0.041646	-0.251712	4	495	0.811357	0.148256	2.75384	FALSE	NA	0	0	0	0	0	0	0	0	0	0	0	green	NA	FALSE
11_29612626	11	29612626	4	intronic/intergenic	KCNA4	non-cancer	6	421599	FALSE	FALSE	NA	NA	NA	FALSE	FALSE	FALSE	FALSE	SBS17b_P	70.92	SBS28_P	18.91	SBS17a_P	3.85	0.125063	4	17442	0.14834	-0.377964	1	609	NA	0.14834	2.75302	FALSE	NA	0	0	0	0	0	0	0	0	0	0	0	NA	NA	FALSE
8_95200683	8	95200683	4	intronic/intergenic	CDH17	oncogene	1	6230	FALSE	FALSE	NA	NA	NA	FALSE	FALSE	FALSE	FALSE	SBS1_P	58.63	SBS74_S	19.85	SBS40_P	4.62	0.526266	4	1395	0.193323	0.090751	2	460	0.175062	0.148437	2.75207	FALSE	NA	0	0	0	0	0	0	0	0	0	0	0	NA	NA	FALSE
11_10804912	11	10804912	4	intronic/intergenic	EIF4G2	non-cancer	0	23930	FALSE	FALSE	NA	NA	DNA	TRUE	FALSE	FALSE	FALSE	SBS62_S	48.26	SBS61_S	28.17	SBS10a_S	13.13	-0.148512	4	244	0.70456	1.03215	4	620	0.048051	0.148476	2.7517	FALSE	NA	0	0	0	0	0	0	0	0	0	0	0	NA	NA	FALSE
8_132142183	8	132142183	4	intronic/intergenic	ADCY8	non-cancer	2	-89604	FALSE	FALSE	NA	NA	DNA	TRUE	FALSE	FALSE	FALSE	SBS17b_P	84.24	SBS28_P	5.24	SBS73_S	3.27	-0.260363	4	13332	0.63756	-0.512334	2	421	0.053141	0.148563	2.75086	FALSE	NA	0	0	0	0	0	0	0	0	0	0	0	NA	NA	FALSE
20_40877992	20	40877992	4	intronic/intergenic	CHD6	non-cancer	2	-685205	FALSE	FALSE	NA	NA	NA	FALSE	FALSE	FALSE	FALSE	SBS17b_P	94.61	SBS28_P	2.74	SBS17a_P	1.79	0.362894	4	10953	0.148608	NA	0	500	NA	0.148608	2.75042	FALSE	NA	0	0	0	0	0	0	0	0	0	0	0	NA	NA	FALSE
9_122097485	9	122097485	4	intronic/intergenic	BRINP1	non-cancer	1	-21852	FALSE	FALSE	NA	NA	NA	FALSE	FALSE	FALSE	FALSE	SBS17b_P	59.32	SBS17a_P	11.01	SBS68_P	9.49	0.483263	4	14914	0.148685	0.070042	1	592	NA	0.148685	2.74967	FALSE	NA	0	0	0	0	0	0	0	0	0	0	0	NA	NA	FALSE
8_70353053	8	70353053	5	intronic/intergenic	SULF1	non-cancer	0	-123158	FALSE	FALSE	NA	NA	LINE	TRUE	FALSE	FALSE	FALSE	SBS17b_P	75.53	SBS17a_P	19.65	SBS28_P	2.31	0.267616	5	11060	0.148789	-0.495159	1	478	NA	0.148789	2.74866	FALSE	NA	1	0	1	0	0	0	0	0	0	0	0	NA	NA	FALSE
1_243102057	1	243102057	5	intronic/intergenic	AC092782.1	non-cancer	2	-286001	TRUE	FALSE	NA	NA	SINE	TRUE	TRUE	FALSE	FALSE	SBS39_P	12.41	SBS6_S	8.87	SBS9_P	7.64	-0.281607	5	1911	0.530968	-0.11547	3	970	0.064109	0.149103	2.74562	FALSE	NA	0	0	0	0	0	0	0	0	0	0	0	yellow	NA	FALSE
5_112174631	5	112174631	5	protein-coding	APC	tsg	0	NA	FALSE	FALSE	NA	NA	NA	FALSE	FALSE	FALSE	TRUE	SBS62_S	43.74	SBS61_S	23.14	SBS1_P	15.6	1.12223	5	92	0.083962	0.504954	5	540	0.405595	0.149151	2.74515	TRUE	653	1	0	0	1	0	0	0	0	0	0	0	green	NA	FALSE
2_1152249	2	1152249	4	intronic/intergenic	SNTG2	non-cancer	0	205566	FALSE	FALSE	NA	NA	LINE	TRUE	TRUE	FALSE	FALSE	SBS17b_P	86.78	SBS17a_P	7.15	SBS28_P	4.53	0.621608	4	5999	0.149174	-0.818112	1	569	NA	0.149174	2.74493	FALSE	NA	1	0	1	0	0	0	0	0	0	0	0	NA	NA	FALSE
2_214915251	2	214915251	4	intronic/intergenic	VWC2L	non-cancer	1	-363667	FALSE	FALSE	NA	NA	NA	FALSE	FALSE	FALSE	FALSE	SBS17b_P	83.55	SBS28_P	9.59	SBS39_P	1.34	-0.209484	4	11615	0.747123	-0.672524	2	584	0.045654	0.149336	2.74337	FALSE	NA	0	0	0	0	0	0	0	0	0	0	0	NA	NA	FALSE
12_76817306	12	76817306	4	intronic/intergenic	OSBPL8	non-cancer	1	64025	TRUE	FALSE	NA	loop	Low_complexity	TRUE	FALSE	FALSE	FALSE	SBS64_P	23.19	SBS76_S	18.98	SBS68_P	9.68	1.06718	4	1617	0.149398	-0.754411	1	551	NA	0.149398	2.74277	FALSE	NA	3	0	1	2	0	0	0	0	0	0	0	NA	NA	FALSE
4_44133398	4	44133398	4	intronic/intergenic	KCTD8	non-cancer	1	317142	FALSE	FALSE	NA	NA	NA	FALSE	FALSE	FALSE	FALSE	SBS62_S	52.7	SBS61_S	27.11	SBS10a_S	10.56	0.295624	4	16458	0.328637	0.161277	4	647	0.103981	0.149548	2.74132	FALSE	NA	0	0	0	0	0	0	0	0	0	0	0	NA	NA	FALSE
3_59561325	3	59561325	4	intronic/intergenic	NPCDR1	non-cancer	9	396258	FALSE	FALSE	NA	NA	NA	FALSE	FALSE	FALSE	FALSE	SBS12_P	54.06	SBS17b_P	15.2	SBS28_P	13.22	0.144865	4	6415	0.325947	-0.302441	2	882	0.104853	0.149564	2.74117	FALSE	NA	86	2	1	83	0	0	0	0	0	0	0	NA	NA	FALSE
14_29334456	14	29334456	4	intronic/intergenic	C14orf23	non-cancer	2	92442	FALSE	FALSE	NA	stem	LINE	TRUE	FALSE	FALSE	FALSE	SBS1_P	46.14	SBS63_S	11.5	SBS61_S	4.82	0.425025	4	12213	0.146558	-0.745164	3	590	0.233585	0.149756	2.73931	FALSE	NA	0	0	0	0	0	0	0	0	0	0	0	NA	NA	FALSE
1_217230431	1	217230431	5	intronic/intergenic	ESRRG	non-cancer	1	-333790	FALSE	FALSE	NA	NA	NA	FALSE	FALSE	FALSE	FALSE	SBS1_P	75.38	SBS8_P	5.29	SBS39_P	3.09	0.364943	5	8469	0.37275	0.746718	4	443	0.091907	0.14984	2.7385	FALSE	NA	0	0	0	0	0	0	0	0	0	0	0	NA	NA	FALSE
4_29554642	4	29554642	4	intronic/intergenic	RP11-180C1.1	non-cancer	2	-1159716	FALSE	FALSE	NA	NA	LINE	TRUE	FALSE	FALSE	FALSE	SBS17b_P	70.27	SBS12_P	8.41	SBS39_P	6.45	0.440796	4	36914	0.10711	-0.141283	2	927	0.319854	0.149845	2.73846	FALSE	NA	0	0	0	0	0	0	0	0	0	0	0	NA	NA	FALSE
4_28378668	4	28378668	4	intronic/intergenic	RP11-180C1.1	non-cancer	3	16258	FALSE	FALSE	NA	NA	NA	FALSE	FALSE	FALSE	FALSE	SBS62_S	53.05	SBS61_S	27.71	SBS10a_S	10.48	0.335836	4	36914	0.214624	-0.141283	4	927	0.159662	0.149871	2.73821	FALSE	NA	0	0	0	0	0	0	0	0	0	0	0	green	NA	FALSE
5_23955023	5	23955023	4	intronic/intergenic	C5orf17	non-cancer	1	3350	FALSE	FALSE	NA	NA	LINE	TRUE	FALSE	FALSE	FALSE	SBS17b_P	71.16	SBS17a_P	8.82	SBS28_P	5.43	0.595811	4	12740	0.149918	-0.274821	1	966	NA	0.149918	2.73775	FALSE	NA	0	0	0	0	0	0	0	0	0	0	0	NA	NA	FALSE
21_22805699	21	22805699	4	intronic/intergenic	NCAM2	non-cancer	3	434817	FALSE	FALSE	NA	NA	Low_complexity	TRUE	FALSE	FALSE	FALSE	SBS64_P	15.92	SBS61_S	13.48	SBS71_P	13.05	0.297127	4	71684	0.163155	0.156293	2	588	0.210279	0.150007	2.73689	FALSE	NA	0	0	0	0	0	0	0	0	0	0	0	NA	NA	FALSE
8_108617129	8	108617129	11	intronic/intergenic	ANGPT1	non-cancer	0	-107343	FALSE	FALSE	NA	NA	LTR	TRUE	FALSE	FALSE	FALSE	SBS17b_P	60.32	SBS17a_P	22.67	SBS26_S	1.87	0.299355	11	10597	0.114839	-0.661246	3	436	0.298887	0.150061	2.73638	FALSE	NA	0	0	0	0	0	0	0	0	0	0	0	yellow	NA	FALSE
7_62564320	7	62564320	4	intronic/intergenic	AC006455.1	non-cancer	3	-245690	FALSE	FALSE	NA	NA	LINE	TRUE	TRUE	FALSE	FALSE	SBS17b_P	63.79	SBS17a_P	12.04	SBS61_S	10.01	0.368443	4	26461	0.150319	-0.355921	1	942	NA	0.150319	2.73391	FALSE	NA	0	0	0	0	0	0	0	0	0	0	0	NA	NA	FALSE
8_139047074	8	139047074	6	intronic/intergenic	FAM135B	unclassified cancer	6	333152	FALSE	FALSE	NA	NA	SINE	TRUE	FALSE	FALSE	FALSE	SBS17b_P	50.1	SBS28_P	13.79	SBS17a_P	8.99	0.441006	6	35007	0.150477	-0.482674	1	418	NA	0.150477	2.73238	FALSE	NA	0	0	0	0	0	0	0	0	0	0	0	green	NA	FALSE
10_56617462	10	56617462	4	intronic/intergenic	PCDH15	non-cancer	1	-193440	FALSE	FALSE	NA	NA	SINE	TRUE	FALSE	FALSE	FALSE	SBS17b_P	95.11	SBS28_P	3.44	SBS17a_P	0.83	0.522915	4	26949	0.150899	-0.165591	1	537	NA	0.150899	2.72835	FALSE	NA	0	0	0	0	0	0	0	0	0	0	0	NA	NA	FALSE
11_84603679	11	84603679	4	intronic/intergenic	DLG2	non-cancer	3	706061	FALSE	FALSE	NA	NA	NA	FALSE	TRUE	FALSE	FALSE	SBS10a_S	35.67	SBS61_S	22.02	SBS62_S	17.27	-0.2847	4	14610	0.590959	0.835756	4	572	0.05851	0.150914	2.72821	FALSE	NA	0	0	0	0	0	0	0	0	0	0	0	NA	NA	FALSE
2_154697483	2	154697483	4	intronic/intergenic	GALNT13	non-cancer	3	-103528	FALSE	FALSE	NA	NA	NA	FALSE	FALSE	FALSE	FALSE	SBS17b_P	78.17	SBS28_P	6.3	SBS65_S	3.69	0.176899	4	10773	0.229514	0.19702	2	555	0.150679	0.150934	2.72801	FALSE	NA	0	0	0	0	0	0	0	0	0	0	0	NA	NA	FALSE
20_38804921	20	38804921	5	intronic/intergenic	MAFB	oncogene	2	512569	FALSE	FALSE	NA	NA	NA	FALSE	FALSE	FALSE	FALSE	SBS17b_P	84.32	SBS28_P	3.51	SBS9_P	3.42	0.802397	5	12491	0.120176	0.719797	2	510	0.288812	0.151355	2.72399	FALSE	NA	0	0	0	0	0	0	0	0	0	0	0	NA	NA	FALSE
1_71371250	1	71371250	7	intronic/intergenic	PTGER3	non-cancer	5	142010	FALSE	FALSE	NA	NA	LTR	TRUE	FALSE	FALSE	FALSE	SBS17b_P	96.03	SBS28_P	2.11	SBS17a_P	0.86	0.707396	7	4883	0.076531	-0.480225	2	559	0.453562	0.151366	2.72389	FALSE	NA	0	0	0	0	0	0	0	0	0	0	0	green	NA	FALSE
11_84123792	11	84123792	5	intronic/intergenic	CCDC90B	non-cancer	0	-1126577	FALSE	FALSE	NA	NA	NA	FALSE	TRUE	FALSE	FALSE	SBS17b_P	79.56	SBS17a_P	10.95	SBS77_P	1.95	0.178636	5	13908	0.151751	-1.23991	1	594	NA	0.151751	2.72023	FALSE	NA	0	0	0	0	0	0	0	0	0	0	0	NA	NA	FALSE
7_9135863	7	9135863	4	intronic/intergenic	NXPH1	non-cancer	3	660519	FALSE	FALSE	NA	NA	LINE	TRUE	FALSE	FALSE	FALSE	SBS17b_P	92.58	SBS28_P	2.33	SBS72_P	2.25	0.708849	4	24075	0.15177	1.37988	1	491	NA	0.15177	2.72004	FALSE	NA	0	0	0	0	0	0	0	0	0	0	0	NA	NA	FALSE
8_69451691	8	69451691	4	intronic/intergenic	RP11-664D7.4	non-cancer	5	-207969	FALSE	FALSE	NA	NA	NA	FALSE	FALSE	FALSE	FALSE	SBS17b_P	92.44	SBS28_P	6.58	SBS17a_P	0.33	0.356655	4	10753	0.237724	-0.442458	3	962	0.147171	0.152288	2.71513	FALSE	NA	0	0	0	0	0	0	0	0	0	0	0	NA	NA	FALSE
3_130978858	3	130978858	4	intronic/intergenic	NUDT16	non-cancer	0	-121791	FALSE	FALSE	NA	NA	NA	FALSE	FALSE	FALSE	FALSE	SBS17b_P	95.75	SBS28_P	2.65	SBS17a_P	1.24	0.218252	4	1884	0.152443	NA	0	545	NA	0.152443	2.71366	TRUE	247	0	0	0	0	0	0	0	0	0	0	0	NA	NA	FALSE
8_50898703	8	50898703	4	intronic/intergenic	SNTG1	non-cancer	3	-408096	FALSE	FALSE	NA	NA	NA	FALSE	FALSE	FALSE	FALSE	SBS17b_P	98.66	SBS17a_P	0.55	SBS28_P	0.28	0.309135	4	22262	0.152723	-0.404928	1	495	NA	0.152723	2.71101	FALSE	NA	0	0	0	0	0	0	0	0	0	0	0	NA	NA	FALSE
9_84366593	9	84366593	5	intronic/intergenic	TLE1	non-cancer	1	-63438	TRUE	FALSE	NA	NA	SINE	TRUE	FALSE	FALSE	FALSE	SBS12_P	14.84	SBS64_P	11.55	SBS68_P	10.55	-0.296502	5	13723	0.952581	-1.08241	3	617	0.036866	0.152728	2.71096	FALSE	NA	0	0	0	0	0	0	0	0	0	0	0	NA	NA	FALSE
13_86380908	13	86380908	5	intronic/intergenic	SLITRK6	non-cancer	15	-10265	FALSE	FALSE	NA	NA	NA	FALSE	FALSE	FALSE	FALSE	SBS17b_P	34.58	SBS28_P	26.01	SBS17a_P	13.2	1.22138	5	28193	0.12042	1.13048	2	566	0.2922	0.152959	2.70878	FALSE	NA	58	0	1	57	0	0	0	0	0	0	0	NA	NA	FALSE
2_4381840	2	4381840	4	intronic/intergenic	DCDC2C	non-cancer	4	630387	FALSE	FALSE	NA	NA	LTR	TRUE	FALSE	FALSE	FALSE	SBS17b_P	58.65	SBS17a_P	15.77	SBS12_P	11.44	0.44628	4	18077	0.152968	-0.567218	1	571	NA	0.152968	2.7087	FALSE	NA	0	0	0	0	0	0	0	0	0	0	0	NA	NA	FALSE
14_46576824	14	46576824	4	intronic/intergenic	RPL10L	non-cancer	5	544115	FALSE	FALSE	NA	NA	LTR	TRUE	FALSE	FALSE	FALSE	SBS17b_P	91.24	SBS17a_P	3.05	SBS28_P	3.04	0.452583	4	19596	0.153069	-0.105194	1	611	NA	0.153069	2.70775	FALSE	NA	1	0	1	0	0	0	0	0	0	0	0	NA	NA	FALSE
2_141035728	2	141035728	5	intronic/intergenic	NXPH2	non-cancer	4	-1497917	FALSE	FALSE	NA	NA	LINE	TRUE	FALSE	FALSE	FALSE	SBS17b_P	70.75	SBS61_S	8.01	SBS12_P	5.16	0.301342	5	34686	0.153113	1.54465	1	577	NA	0.153113	2.70733	FALSE	NA	1	0	0	1	0	0	0	0	0	0	0	NA	NA	FALSE
3_163179301	3	163179301	4	intronic/intergenic	SI	non-cancer	3	1614499	FALSE	FALSE	NA	NA	LINE	TRUE	FALSE	FALSE	FALSE	SBS17b_P	97.39	SBS28_P	1.05	SBS17a_P	0.55	-0.343672	4	36866	0.843838	-0.511495	2	453	0.041805	0.153261	2.70594	FALSE	NA	1	1	0	0	0	0	0	0	0	0	0	NA	NA	FALSE
5_19817885	5	19817885	4	intronic/intergenic	CDH18	non-cancer	1	21210	FALSE	FALSE	NA	NA	NA	FALSE	FALSE	FALSE	FALSE	SBS17b_P	84.29	SBS17a_P	9.44	SBS28_P	2.62	-0.15551	4	50963	0.73977	-0.560058	2	501	0.047701	0.153298	2.70559	FALSE	NA	0	0	0	0	0	0	0	0	0	0	0	NA	NA	FALSE
12_61861534	12	61861534	4	intronic/intergenic	FAM19A2	non-cancer	3	791011	FALSE	FALSE	NA	NA	NA	FALSE	FALSE	FALSE	FALSE	SBS17b_P	76.21	SBS63_S	6.96	SBS28_P	5.8	-1.42313	3	20024	0.874094	-0.830168	2	550	0.040388	0.153347	2.70512	FALSE	NA	0	0	0	0	0	0	0	0	0	0	0	NA	NA	FALSE
7_81969446	7	81969446	4	intronic/intergenic	CACNA2D1	non-cancer	4	103329	FALSE	FALSE	NA	NA	LTR	TRUE	FALSE	FALSE	FALSE	SBS17b_P	77.95	SBS8_P	4.68	SBS17a_P	3.99	0.399029	4	9814	0.153422	NA	0	492	NA	0.153422	2.70443	FALSE	NA	2	0	1	1	0	0	0	0	0	0	0	NA	NA	FALSE
13_92839833	13	92839833	4	intronic/intergenic	GPC5	non-cancer	2	788532	FALSE	FALSE	NA	NA	NA	FALSE	FALSE	FALSE	FALSE	SBS17b_P	75.03	SBS28_P	13.3	SBS12_P	1.98	1.92946	4	41418	0.038448	-0.359721	3	557	0.920199	0.153606	2.70269	TRUE	410	78	0	1	77	0	0	0	0	0	0	0	NA	NA	FALSE
4_97873278	4	97873278	5	intronic/intergenic	PDHA2	non-cancer	1	1111976	FALSE	FALSE	NA	NA	LINE	TRUE	FALSE	FALSE	FALSE	SBS17b_P	58.37	SBS12_P	11.76	SBS17a_P	9.69	0.5552	5	21069	0.036119	-0.270321	2	626	0.979705	0.153625	2.70252	FALSE	NA	0	0	0	0	0	0	0	0	0	0	0	NA	NA	FALSE
8_64962225	8	64962225	4	intronic/intergenic	BHLHE22	non-cancer	1	-531123	FALSE	FALSE	NA	NA	LINE	TRUE	FALSE	FALSE	FALSE	SBS17b_P	87.19	SBS28_P	7.39	SBS17a_P	2.78	0.246286	4	15434	0.153732	-0.573236	1	494	NA	0.153732	2.70152	FALSE	NA	0	0	0	0	0	0	0	0	0	0	0	NA	NA	FALSE
2_5181108	2	5181108	5	intronic/intergenic	SOX11	non-cancer	1	-651746	FALSE	FALSE	NA	NA	NA	FALSE	FALSE	FALSE	FALSE	SBS17b_P	64.51	SBS39_P	11.7	SBS5_P	6.95	1.03167	5	22201	0.04645	-0.234807	3	529	0.763158	0.153836	2.70054	FALSE	NA	1	1	0	0	0	0	0	0	0	0	0	NA	NA	FALSE
4_181393587	4	181393587	4	intronic/intergenic	TENM3	non-cancer	2	-1851587	FALSE	FALSE	NA	NA	SINE	TRUE	FALSE	FALSE	FALSE	SBS17b_P	83.35	SBS17a_P	14.27	SBS28_P	1.3	0.670679	4	42738	0.154189	0.141081	1	599	NA	0.154189	2.69723	FALSE	NA	0	0	0	0	0	0	0	0	0	0	0	NA	NA	FALSE
10_106852506	10	106852506	4	intronic/intergenic	SORCS3	non-cancer	0	451420	FALSE	FALSE	NA	NA	NA	FALSE	FALSE	FALSE	FALSE	SBS1_P	69.12	SBS64_P	12.9	SBS18_P	2.97	0.366333	4	21722	0.154204	-0.303403	1	545	NA	0.154204	2.69709	FALSE	NA	0	0	0	0	0	0	0	0	0	0	0	NA	NA	FALSE
5_90079728	5	90079728	4	protein-coding	GPR98	non-cancer	8	NA	FALSE	FALSE	NA	NA	NA	FALSE	FALSE	FALSE	FALSE	SBS12_P	39.04	SBS28_P	21.81	SBS17b_P	6.2	0.887038	3	144	0.058364	-0.250523	3	546	0.610663	0.154477	2.69454	TRUE	528	83	0	1	82	0	0	0	0	0	0	0	NA	NA	FALSE
19_28485175	19	28485175	4	intronic/intergenic	UQCRFS1	non-cancer	0	1218850	TRUE	FALSE	NA	stem	Low_complexity	TRUE	FALSE	FALSE	FALSE	SBS64_P	35.94	SBS18_P	11.65	SBS39_P	8.25	0.392763	4	37259	0.1546	0.046261	1	562	NA	0.1546	2.69338	FALSE	NA	0	0	0	0	0	0	0	0	0	0	0	NA	NA	FALSE
14_47971886	14	47971886	4	intronic/intergenic	MDGA2	non-cancer	2	171906	FALSE	FALSE	NA	NA	SINE	TRUE	FALSE	FALSE	FALSE	SBS66_S	14.67	SBS36_P	11.61	SBS10a_S	9.25	0.364796	4	27319	0.142277	1.06804	3	587	0.250983	0.154705	2.69241	FALSE	NA	0	0	0	0	0	0	0	0	0	0	0	NA	NA	FALSE
17_52786160	17	52786160	4	intronic/intergenic	TOM1L1	non-cancer	1	-192067	FALSE	FALSE	NA	NA	LINE	TRUE	FALSE	FALSE	FALSE	SBS17b_P	88.13	SBS17a_P	9.27	SBS28_P	1.17	0.55745	4	7549	0.154821	0.066074	1	536	NA	0.154821	2.69133	FALSE	NA	0	0	0	0	0	0	0	0	0	0	0	NA	NA	FALSE
2_146329481	2	146329481	6	intronic/intergenic	ZEB2	non-cancer	2	-1054564	FALSE	FALSE	NA	NA	NA	FALSE	FALSE	FALSE	FALSE	SBS17b_P	84.41	SBS17a_P	10.34	SBS12_P	0.75	0.46733	6	27928	0.154827	-0.92715	1	533	NA	0.154827	2.69127	FALSE	NA	0	0	0	0	0	0	0	0	0	0	0	NA	NA	FALSE
10_118249778	10	118249778	4	intronic/intergenic	PNLIP	non-cancer	1	-55827	FALSE	FALSE	NA	NA	NA	FALSE	FALSE	FALSE	FALSE	SBS17b_P	85.26	SBS28_P	12.13	SBS17a_P	0.53	0.576714	4	902	0.154844	-0.196302	1	556	NA	0.154844	2.69111	FALSE	NA	69	1	1	67	0	0	0	0	0	0	0	NA	NA	FALSE
2_168582583	2	168582583	5	intronic/intergenic	B3GALT1	non-cancer	0	-142967	FALSE	FALSE	NA	NA	NA	FALSE	FALSE	FALSE	FALSE	SBS62_S	43.55	SBS61_S	22.35	SBS5_P	7.75	0.007836	5	6487	0.544475	-0.482158	4	573	0.065699	0.154912	2.69048	FALSE	NA	0	0	0	0	0	0	0	0	0	0	0	yellow	NA	FALSE
10_60096846	10	60096846	4	intronic/intergenic	UBE2D1	non-cancer	1	1884	FALSE	FALSE	NA	NA	NA	FALSE	FALSE	FALSE	FALSE	SBS1_P	72.16	SBS70_P	7.63	SBS39_P	5.53	0.418864	4	510	0.154913	-1.3491	1	589	NA	0.154913	2.69047	FALSE	NA	0	0	0	0	0	0	0	0	0	0	0	NA	NA	FALSE
11_132825553	11	132825553	4	intronic/intergenic	OPCML	non-cancer	5	576666	FALSE	FALSE	NA	NA	SINE	TRUE	FALSE	FALSE	FALSE	SBS1_P	70	SBS64_P	14.08	SBS18_P	3.42	0.333907	4	21223	0.154953	NA	0	566	NA	0.154953	2.6901	FALSE	NA	0	0	0	0	0	0	0	0	0	0	0	NA	NA	FALSE
10_83945639	10	83945639	4	intronic/intergenic	NRG3	non-cancer	0	310542	FALSE	FALSE	NA	NA	NA	FALSE	FALSE	FALSE	FALSE	SBS62_S	49.89	SBS61_S	14.35	SBS13_P	7.58	0.838573	4	32736	0.045697	-0.311294	4	550	0.783845	0.155072	2.68899	FALSE	NA	1	0	1	0	0	0	0	0	0	0	0	NA	NA	FALSE
7_88833263	7	88833263	4	intronic/intergenic	C7orf62	non-cancer	1	-409007	FALSE	FALSE	NA	NA	NA	FALSE	FALSE	FALSE	FALSE	SBS17b_P	79.17	SBS17a_P	14.54	SBS28_P	4.22	0.630583	4	12011	0.155174	NA	0	458	NA	0.155174	2.68804	FALSE	NA	0	0	0	0	0	0	0	0	0	0	0	NA	NA	FALSE
12_34630030	12	34630030	4	intronic/intergenic	ALG10	non-cancer	4	454495	FALSE	FALSE	NA	NA	LINE	TRUE	TRUE	FALSE	FALSE	SBS17b_P	77.74	SBS17a_P	13.01	SBS12_P	2.15	0.186396	4	17957	0.174136	-0.397937	3	504	0.206641	0.155618	2.68392	FALSE	NA	0	0	0	0	0	0	0	0	0	0	0	NA	NA	FALSE
8_49888684	8	49888684	4	intronic/intergenic	SNAI2	non-cancer	1	-54860	TRUE	FALSE	NA	NA	Low_complexity	TRUE	FALSE	FALSE	FALSE	SBS17a_P	14.7	SBS8_P	14.4	SBS17b_P	12.17	0.279987	4	2117	0.15594	-1.22925	1	506	NA	0.15594	2.68093	FALSE	NA	0	0	0	0	0	0	0	0	0	0	0	NA	NA	FALSE
4_775710	4	775710	4	intronic/intergenic	CPLX1	non-cancer	4	42600	FALSE	FALSE	NA	NA	NA	FALSE	FALSE	FALSE	FALSE	SBS5_P	29.09	SBS39_P	26.18	SBS12_P	25.38	0.166768	4	513	0.435275	-0.611098	4	645	0.083024	0.156132	2.67916	FALSE	NA	126	0	1	125	0	0	0	0	0	0	0	NA	NA	FALSE
7_53031273	7	53031273	4	intronic/intergenic	POM121L12	non-cancer	3	-72092	FALSE	FALSE	NA	NA	LTR	TRUE	FALSE	FALSE	FALSE	SBS17b_P	83.92	SBS12_P	4.24	SBS9_P	3.57	0.564698	4	32989	0.15623	NA	0	290	NA	0.15623	2.67825	FALSE	NA	1	0	1	0	0	0	0	0	0	0	0	NA	NA	FALSE
2_129731008	2	129731008	4	intronic/intergenic	HS6ST1	non-cancer	3	-654871	FALSE	FALSE	NA	NA	NA	FALSE	FALSE	FALSE	FALSE	SBS62_S	29.44	SBS61_S	27.5	SBS66_S	18.23	0.002722	4	10505	0.707761	-0.678749	4	580	0.051102	0.156231	2.67824	FALSE	NA	1	0	1	0	0	0	0	0	0	0	0	yellow	NA	FALSE
4_153249384	4	153249384	5	protein-coding	FBXW7	tsg	5	NA	FALSE	FALSE	NA	NA	NA	FALSE	FALSE	FALSE	FALSE	SBS1_P	54.88	SBS8_P	9.79	SBS18_P	8.71	0.062653	5	29	0.406877	0.707107	5	624	0.088912	0.156257	2.678	TRUE	542	4	1	0	3	0	0	0	0	0	0	0	green	NA	FALSE
3_94797292	3	94797292	4	intronic/intergenic	NSUN3	non-cancer	1	1015321	FALSE	FALSE	NA	NA	NA	FALSE	FALSE	FALSE	FALSE	SBS17b_P	83.65	SBS17a_P	8.78	SBS28_P	5.82	0.128018	4	19410	0.156277	0.00353	1	495	NA	0.156277	2.67782	FALSE	NA	0	0	0	0	0	0	0	0	0	0	0	NA	NA	FALSE
3_82999786	3	82999786	4	intronic/intergenic	GBE1	non-cancer	1	-1189118	FALSE	FALSE	NA	NA	NA	FALSE	FALSE	FALSE	FALSE	SBS62_S	45.37	SBS1_P	20.31	SBS61_S	17.41	0.909117	4	40038	0.04289	-0.272169	4	577	0.844788	0.156447	2.67625	FALSE	NA	0	0	0	0	0	0	0	0	0	0	0	NA	NA	FALSE
20_55332320	20	55332320	4	intronic/intergenic	TFAP2C	non-cancer	3	127719	FALSE	FALSE	NA	NA	NA	FALSE	FALSE	FALSE	FALSE	SBS61_S	21.92	SBS62_S	19.27	SBS13_P	15.38	-0.477877	4	4136	0.905568	0.155382	4	489	0.040085	0.156668	2.67422	FALSE	NA	0	0	0	0	0	0	0	0	0	0	0	NA	NA	FALSE
8_89753741	8	89753741	4	intronic/intergenic	MMP16	non-cancer	4	-413532	FALSE	FALSE	NA	NA	NA	FALSE	FALSE	FALSE	FALSE	SBS17b_P	91.81	SBS72_P	2.87	SBS28_P	2.24	0.58315	4	20506	0.156784	1.77804	1	428	NA	0.156784	2.67315	FALSE	NA	0	0	0	0	0	0	0	0	0	0	0	NA	NA	FALSE
7_108942022	7	108942022	4	intronic/intergenic	FLJ00325	non-cancer	2	-401367	FALSE	FALSE	NA	NA	LTR	TRUE	FALSE	FALSE	FALSE	SBS17b_P	80.29	SBS17a_P	14.16	SBS28_P	2.71	0.369973	4	19352	0.156839	-0.4385	1	691	NA	0.156839	2.67264	FALSE	NA	0	0	0	0	0	0	0	0	0	0	0	NA	NA	FALSE
17_67482582	17	67482582	4	intronic/intergenic	MAP2K6	non-cancer	11	71456	FALSE	FALSE	NA	loop	NA	FALSE	FALSE	FALSE	FALSE	SBS17b_P	35.88	SBS28_P	22.41	SBS12_P	9.82	0.242392	4	3397	0.326487	-0.459772	3	517	0.111489	0.156999	2.67117	FALSE	NA	3	2	1	0	0	0	0	0	0	0	0	NA	NA	FALSE
5_21916768	5	21916768	7	intronic/intergenic	CDH12	non-cancer	0	162017	FALSE	FALSE	NA	NA	NA	FALSE	TRUE	FALSE	FALSE	SBS17b_P	73.16	SBS17a_P	18.44	SBS77_P	1.42	0.047071	7	32354	0.730462	-0.57782	2	500	0.049868	0.157088	2.67035	FALSE	NA	1	0	1	0	0	0	0	0	0	0	0	yellow	NA	FALSE
4_68770657	4	68770657	4	intronic/intergenic	TMPRSS11D	non-cancer	2	-21006	FALSE	FALSE	NA	NA	LINE	TRUE	FALSE	FALSE	FALSE	SBS62_S	25.45	SBS61_S	23.1	SBS10a_S	22.86	-0.257108	4	969	0.616028	-0.022084	3	669	0.059151	0.157128	2.66999	FALSE	NA	0	0	0	0	0	0	0	0	0	0	0	NA	NA	FALSE
3_10763110	3	10763110	4	intronic/intergenic	SLC6A11	non-cancer	3	-94841	FALSE	FALSE	NA	NA	NA	FALSE	FALSE	FALSE	FALSE	SBS17b_P	58.25	SBS17a_P	11.27	SBS61_S	10.01	0.196651	4	2569	0.220586	-0.577782	2	536	0.165235	0.157161	2.66969	FALSE	NA	1	0	1	0	0	0	0	0	0	0	0	NA	NA	FALSE
18_11292252	18	11292252	4	intronic/intergenic	PIEZO2	non-cancer	2	-143665	FALSE	FALSE	NA	NA	LINE	TRUE	TRUE	FALSE	FALSE	SBS17b_P	57.95	SBS17a_P	30.27	SBS28_P	3.65	0.303308	4	7388	0.157264	-0.563775	1	547	NA	0.157264	2.66874	FALSE	NA	0	0	0	0	0	0	0	0	0	0	0	NA	NA	FALSE
3_117780252	3	117780252	5	intronic/intergenic	LSAMP	non-cancer	2	-64157	FALSE	FALSE	NA	NA	NA	FALSE	FALSE	FALSE	FALSE	SBS17b_P	57.24	SBS17a_P	16.98	SBS12_P	7.49	0.572201	5	29977	0.157408	-0.692079	1	545	NA	0.157408	2.66742	FALSE	NA	0	0	0	0	0	0	0	0	0	0	0	NA	NA	FALSE
4_180483425	4	180483425	4	intronic/intergenic	RP11-389E17.1	non-cancer	2	1601421	FALSE	FALSE	NA	NA	NA	FALSE	FALSE	FALSE	FALSE	SBS61_S	46.44	SBS63_S	10.53	SBS39_P	7.57	0.443373	4	46650	0.253748	-0.096499	4	956	0.144072	0.157523	2.66636	FALSE	NA	0	0	0	0	0	0	0	0	0	0	0	NA	NA	FALSE
13_87287721	13	87287721	4	intronic/intergenic	SLITRK6	non-cancer	8	-917078	FALSE	FALSE	NA	NA	NA	FALSE	FALSE	FALSE	FALSE	SBS17b_P	89.42	SBS28_P	2.43	SBS72_P	2.03	0.928819	4	28193	0.157574	NA	0	566	NA	0.157574	2.6659	FALSE	NA	0	0	0	0	0	0	0	0	0	0	0	NA	NA	FALSE
6_102979401	6	102979401	4	intronic/intergenic	GRIK2	non-cancer	6	1132247	FALSE	FALSE	NA	NA	LINE	TRUE	FALSE	FALSE	FALSE	SBS17b_P	76.26	SBS61_S	10.01	SBS63_S	4.38	0.847446	4	35058	0.042296	-0.231297	3	544	0.86475	0.15758	2.66584	FALSE	NA	0	0	0	0	0	0	0	0	0	0	0	NA	NA	FALSE
18_4901592	18	4901592	8	intronic/intergenic	C18orf42	non-cancer	4	295895	FALSE	FALSE	NA	NA	LTR	TRUE	FALSE	FALSE	FALSE	SBS17b_P	76.05	SBS17a_P	8.21	SBS28_P	6.34	0.09498	8	11597	0.565508	0.564065	2	602	0.064851	0.157905	2.66287	FALSE	NA	0	0	0	0	0	0	0	0	0	0	0	green	NA	FALSE
2_184752920	2	184752920	4	intronic/intergenic	ZNF804A	non-cancer	0	-710767	FALSE	FALSE	NA	NA	LTR	TRUE	FALSE	FALSE	FALSE	SBS17b_P	75.88	SBS17a_P	20.5	SBS28_P	2.06	0.323111	4	22596	0.158372	NA	0	567	NA	0.158372	2.65861	FALSE	NA	0	0	0	0	0	0	0	0	0	0	0	NA	NA	FALSE
4_137350641	4	137350641	4	intronic/intergenic	PCDH18	non-cancer	4	1102797	FALSE	FALSE	NA	NA	LTR	TRUE	FALSE	FALSE	FALSE	SBS17b_P	64.36	SBS17a_P	15.54	SBS28_P	5.85	0.310151	4	38149	0.158393	0.685476	1	646	NA	0.158393	2.65842	FALSE	NA	0	0	0	0	0	0	0	0	0	0	0	NA	NA	FALSE
16_61881516	16	61881516	4	intronic/intergenic	CDH8	non-cancer	1	173791	FALSE	FALSE	NA	NA	NA	FALSE	FALSE	FALSE	FALSE	SBS17b_P	66.97	SBS39_P	10.92	SBS17a_P	6.81	0.416935	4	53805	0.086706	0.023649	2	535	0.425616	0.158664	2.65595	FALSE	NA	0	0	0	0	0	0	0	0	0	0	0	NA	NA	FALSE
12_78388107	12	78388107	5	intronic/intergenic	NAV3	non-cancer	1	162865	FALSE	FALSE	NA	NA	NA	FALSE	FALSE	FALSE	FALSE	SBS62_S	53.91	SBS1_P	13.78	SBS61_S	12.25	-0.172916	5	11387	0.450855	0.264863	5	525	0.08187	0.158691	2.6557	FALSE	NA	1	0	1	0	0	0	0	0	0	0	0	green	NA	FALSE
13_55534611	13	55534611	5	intronic/intergenic	OLFM4	non-cancer	7	1931639	FALSE	FALSE	NA	NA	LINE	TRUE	FALSE	FALSE	FALSE	SBS17b_P	58.99	SBS28_P	17.56	SBS77_P	4.77	0.254454	5	37690	0.357819	-0.433965	3	559	0.103229	0.158776	2.65494	FALSE	NA	1	0	0	1	0	0	0	0	0	0	0	NA	NA	FALSE
9_25364203	9	25364203	4	intronic/intergenic	TUSC1	non-cancer	3	314116	FALSE	FALSE	NA	NA	LTR	TRUE	FALSE	FALSE	FALSE	SBS17b_P	87.7	SBS73_S	3.27	SBS79_S	1.49	0.262824	4	18715	0.248775	0.7652	2	569	0.148515	0.158808	2.65465	FALSE	NA	0	0	0	0	0	0	0	0	0	0	0	NA	NA	FALSE
18_11832311	18	11832311	4	intronic/intergenic	CHMP1B	non-cancer	1	-19200	FALSE	FALSE	NA	NA	NA	FALSE	TRUE	FALSE	FALSE	SBS61_S	38.68	SBS10a_S	30.33	SBS62_S	11.87	0.572131	4	844	0.082211	0.366216	4	600	0.449606	0.158859	2.65418	FALSE	NA	0	0	0	0	0	0	0	0	0	0	0	NA	NA	FALSE
3_26434434	3	26434434	4	intronic/intergenic	LRRC3B	non-cancer	1	-316730	FALSE	FALSE	NA	NA	NA	FALSE	FALSE	FALSE	FALSE	SBS17b_P	57.79	SBS17a_P	13.63	SBS8_P	11.45	-0.067351	4	10647	0.751209	-0.696141	2	546	0.049244	0.158957	2.65329	FALSE	NA	0	0	0	0	0	0	0	0	0	0	0	NA	NA	FALSE
3_117070695	3	117070695	4	intronic/intergenic	LSAMP	non-cancer	1	645400	FALSE	FALSE	NA	NA	LINE	TRUE	FALSE	FALSE	FALSE	SBS17b_P	88.39	SBS17a_P	9.02	SBS12_P	0.58	0.663483	4	29977	0.159147	-0.326822	1	545	NA	0.159147	2.65157	FALSE	NA	0	0	0	0	0	0	0	0	0	0	0	NA	NA	FALSE
2_79299261	2	79299261	4	intronic/intergenic	REG1B	non-cancer	1	15477	FALSE	FALSE	NA	NA	NA	FALSE	FALSE	FALSE	FALSE	SBS17b_P	83.3	SBS17a_P	9.63	SBS28_P	4.12	0.365251	4	960	0.159177	NA	0	566	NA	0.159177	2.65129	FALSE	NA	0	0	0	0	0	0	0	0	0	0	0	NA	NA	FALSE
10_135329122	10	135329122	4	intronic/intergenic	CYP2E1	non-cancer	2	-11778	TRUE	FALSE	NA	loop	NA	FALSE	FALSE	FALSE	FALSE	SBS64_P	16.27	SBS10a_S	12.54	SBS18_P	9.17	0.402739	4	347	0.218992	0.286636	4	543	0.169668	0.159497	2.6484	FALSE	NA	0	0	0	0	0	0	0	0	0	0	0	NA	NA	FALSE
4_128106276	4	128106276	4	intronic/intergenic	INTU	non-cancer	0	-438282	FALSE	FALSE	NA	NA	LTR	TRUE	FALSE	FALSE	FALSE	SBS17b_P	71.37	SBS17a_P	12.98	SBS39_P	3.62	0.662488	4	16886	0.159651	-0.6218	1	638	NA	0.159651	2.64701	FALSE	NA	0	0	0	0	0	0	0	0	0	0	0	NA	NA	FALSE
3_97758620	3	97758620	6	intronic/intergenic	OR5AC2	non-cancer	2	-47397	FALSE	FALSE	NA	NA	NA	FALSE	FALSE	FALSE	FALSE	SBS17b_P	50.1	SBS28_P	14.55	SBS17a_P	7.37	-0.129856	6	1037	0.823202	1.72864	2	437	0.045216	0.159713	2.64644	FALSE	NA	87	0	1	86	0	0	0	0	0	0	0	NA	NA	FALSE
5_24443507	5	24443507	4	intronic/intergenic	CDH10	tsg	3	150092	FALSE	FALSE	NA	NA	DNA	TRUE	FALSE	FALSE	FALSE	SBS62_S	34.27	SBS61_S	19.31	SBS1_P	17.2	0.116622	4	38522	0.344634	-0.507666	4	507	0.10801	0.159721	2.64637	FALSE	NA	0	0	0	0	0	0	0	0	0	0	0	NA	NA	FALSE
13_58306636	13	58306636	4	intronic/intergenic	PCDH17	non-cancer	1	99955	FALSE	FALSE	NA	stem	NA	FALSE	FALSE	FALSE	FALSE	SBS17b_P	95.43	SBS28_P	2.93	SBS17a_P	0.93	0.155776	4	28274	0.159767	NA	0	537	NA	0.159767	2.64596	FALSE	NA	0	0	0	0	0	0	0	0	0	0	0	NA	NA	FALSE
8_83891240	8	83891240	4	intronic/intergenic	SNX16	non-cancer	5	-1139019	FALSE	FALSE	NA	NA	NA	FALSE	FALSE	FALSE	FALSE	SBS17b_P	49.93	SBS17a_P	21.47	SBS12_P	8.66	0.716193	4	21190	0.160282	-0.310927	1	468	NA	0.160282	2.64131	FALSE	NA	0	0	0	0	0	0	0	0	0	0	0	NA	NA	FALSE
7_9891681	7	9891681	4	intronic/intergenic	NDUFA4	non-cancer	3	1088003	FALSE	FALSE	NA	NA	LINE	TRUE	FALSE	FALSE	FALSE	SBS17b_P	64.94	SBS61_S	10.01	SBS17a_P	6.77	0.388442	4	22620	0.160414	-0.238313	1	503	NA	0.160414	2.64013	FALSE	NA	0	0	0	0	0	0	0	0	0	0	0	NA	NA	FALSE
10_82652461	10	82652461	5	intronic/intergenic	SH2D4B	non-cancer	0	354373	TRUE	FALSE	NA	NA	Low_complexity	TRUE	FALSE	FALSE	FALSE	SBS17b_P	13.92	SBS8_P	13.29	SBS39_P	9.95	-1.09449	5	7851	0.933178	-0.878571	2	581	0.040156	0.160539	2.63901	FALSE	NA	0	0	0	0	0	0	0	0	0	0	0	NA	NA	FALSE
7_62140192	7	62140192	4	intronic/intergenic	AC006455.1	non-cancer	4	-669818	FALSE	FALSE	NA	NA	Satellite	TRUE	TRUE	FALSE	FALSE	SBS17b_P	86.87	SBS17a_P	8.71	SBS28_P	1.3	0.16848	4	26461	0.160582	NA	0	942	NA	0.160582	2.63862	FALSE	NA	0	0	0	0	0	0	0	0	0	0	0	NA	NA	FALSE
8_63209103	8	63209103	4	intronic/intergenic	NKAIN3	non-cancer	1	47470	FALSE	FALSE	NA	loop	NA	FALSE	FALSE	FALSE	FALSE	SBS61_S	11.47	SBS64_P	10.36	SBS5_P	8.96	0.842151	4	7936	0.119861	-0.492064	2	503	0.313198	0.16076	2.63702	FALSE	NA	0	0	0	0	0	0	0	0	0	0	0	NA	NA	FALSE
13_54457767	13	54457767	5	intronic/intergenic	OLFM4	non-cancer	2	854795	FALSE	FALSE	NA	NA	LINE	TRUE	FALSE	FALSE	FALSE	SBS17b_P	94.48	SBS28_P	1.92	SBS17a_P	0.89	0.365608	5	37690	0.206161	0.170383	4	559	0.182117	0.160777	2.63687	FALSE	NA	0	0	0	0	0	0	0	0	0	0	0	NA	NA	FALSE
5_108895089	5	108895089	4	intronic/intergenic	MAN2A1	non-cancer	0	-131030	FALSE	FALSE	NA	NA	DNA	TRUE	FALSE	FALSE	FALSE	SBS61_S	46.47	SBS10a_S	18.16	SBS62_S	16.11	-0.553962	4	2175	0.791531	0.913321	4	583	0.047475	0.160883	2.63591	FALSE	NA	3	0	0	3	0	0	0	0	0	0	0	green	NA	FALSE
10_108035365	10	108035365	5	intronic/intergenic	SORCS1	non-cancer	0	888919	FALSE	FALSE	NA	NA	NA	FALSE	FALSE	FALSE	FALSE	SBS17b_P	93.46	SBS28_P	2.06	SBS71_P	1.02	0.235488	5	45934	0.189753	-0.433801	2	542	0.198148	0.160954	2.63528	FALSE	NA	0	0	0	0	0	0	0	0	0	0	0	NA	NA	FALSE
3_19655945	3	19655945	4	intronic/intergenic	EFHB	non-cancer	3	321850	FALSE	FALSE	NA	NA	LTR	TRUE	FALSE	FALSE	FALSE	SBS17b_P	82.26	SBS17a_P	13.94	SBS28_P	2.97	0.555894	4	4514	0.160995	NA	0	549	NA	0.160995	2.63491	FALSE	NA	0	0	0	0	0	0	0	0	0	0	0	NA	NA	FALSE
10_18285365	10	18285365	5	intronic/intergenic	SLC39A12	non-cancer	3	43159	FALSE	FALSE	NA	NA	NA	FALSE	FALSE	FALSE	FALSE	SBS17b_P	87.18	SBS17a_P	11.23	SBS28_P	0.71	0.070567	5	1683	0.161182	-0.585493	1	560	NA	0.161182	2.63324	FALSE	NA	0	0	0	0	0	0	0	0	0	0	0	NA	NA	FALSE
21_26609947	21	26609947	4	intronic/intergenic	MRPL39	non-cancer	2	369840	FALSE	FALSE	NA	NA	LINE	TRUE	FALSE	FALSE	FALSE	SBS36_P	29.66	SBS1_P	26	SBS62_S	22.18	0.896154	4	43475	0.046414	-0.265108	3	625	0.813397	0.161458	2.63077	FALSE	NA	0	0	0	0	0	0	0	0	0	0	0	NA	NA	FALSE
5_2553907	5	2553907	4	intronic/intergenic	IRX2	non-cancer	0	197620	FALSE	FALSE	NA	NA	LINE	TRUE	FALSE	FALSE	FALSE	SBS12_P	49.04	SBS77_P	20.55	SBS16_P	6.11	-0.014672	4	8146	0.403155	0.344172	2	499	0.093681	0.161506	2.63034	FALSE	NA	4	0	1	3	0	0	0	0	0	0	0	NA	NA	FALSE
2_232857457	2	232857457	4	intronic/intergenic	DIS3L2	non-cancer	2	-22181	FALSE	FALSE	NA	NA	LINE	TRUE	FALSE	FALSE	FALSE	SBS61_S	43.08	SBS62_S	42.94	SBS63_S	7.58	0.473829	4	1331	0.339549	-0.526753	4	581	0.111261	0.161542	2.63002	FALSE	NA	0	0	0	0	0	0	0	0	0	0	0	yellow	NA	FALSE
6_50324559	6	50324559	6	intronic/intergenic	DEFB112	non-cancer	3	-308195	FALSE	FALSE	NA	NA	LTR	TRUE	FALSE	FALSE	FALSE	SBS17b_P	78.41	SBS17a_P	17.7	SBS28_P	1.54	0.25578	6	5731	0.161621	5.19947	1	446	NA	0.161621	2.62931	FALSE	NA	1	0	0	1	0	0	0	0	0	0	0	NA	NA	FALSE
16_10174474	16	10174474	4	intronic/intergenic	GRIN2A	tsg	0	99794	FALSE	FALSE	NA	NA	NA	FALSE	FALSE	FALSE	FALSE	SBS39_P	56.62	SBS1_P	9.92	SBS4_P	3.95	0.27965	4	3441	0.161791	-0.394339	1	592	NA	0.161791	2.62779	FALSE	NA	21	1	1	19	0	0	0	0	0	0	0	NA	NA	FALSE
5_45761340	5	45761340	4	intronic/intergenic	HCN1	non-cancer	0	-65145	FALSE	FALSE	NA	NA	LINE	TRUE	FALSE	FALSE	FALSE	SBS17b_P	78.05	SBS17a_P	14.13	SBS28_P	5.55	0.32556	4	24733	0.161837	NA	0	528	NA	0.161837	2.62739	FALSE	NA	0	0	0	0	0	0	0	0	0	0	0	NA	NA	FALSE
6_149214101	6	149214101	4	intronic/intergenic	UST	non-cancer	1	145534	TRUE	FALSE	NA	loop	DNA	TRUE	FALSE	FALSE	FALSE	SBS22_P	16.64	SBS5_P	14.06	SBS12_P	8.5	0.448899	4	4254	0.114005	-0.463696	2	558	0.332181	0.161842	2.62734	FALSE	NA	0	0	0	0	0	0	0	0	0	0	0	NA	NA	FALSE
8_88668427	8	88668427	4	intronic/intergenic	DCAF4L2	non-cancer	2	217772	FALSE	FALSE	NA	NA	NA	FALSE	FALSE	FALSE	FALSE	SBS17b_P	92.73	SBS28_P	3.55	SBS17a_P	0.92	0.614167	4	16222	0.161846	NA	0	444	NA	0.161846	2.62731	FALSE	NA	0	0	0	0	0	0	0	0	0	0	0	NA	NA	FALSE
14_42184111	14	42184111	4	intronic/intergenic	LRFN5	non-cancer	2	-171718	TRUE	FALSE	NA	NA	SINE	TRUE	FALSE	FALSE	FALSE	SBS64_P	24.65	SBS18_P	16.34	SBS71_P	11.11	0.318636	4	49417	0.161855	-0.145884	1	582	NA	0.161855	2.62723	FALSE	NA	0	0	0	0	0	0	0	0	0	0	0	NA	NA	FALSE
9_82830702	9	82830702	4	intronic/intergenic	TLE4	non-cancer	1	642996	FALSE	FALSE	NA	NA	LINE	TRUE	FALSE	FALSE	FALSE	SBS17b_P	94.95	SBS28_P	3.75	SBS17a_P	0.76	0.736877	4	23984	0.161876	-1.22026	1	604	NA	0.161876	2.62704	FALSE	NA	0	0	0	0	0	0	0	0	0	0	0	NA	NA	FALSE
20_15297986	20	15297986	4	intronic/intergenic	FLRT3	non-cancer	0	-989834	FALSE	FALSE	NA	NA	LINE	TRUE	FALSE	FALSE	FALSE	SBS1_P	31.02	SBS62_S	21.44	SBS7a_S	16.48	0.635521	4	13099	0.071767	-0.505979	3	543	0.527912	0.161896	2.62686	FALSE	NA	2	1	1	0	0	0	0	0	0	0	0	NA	NA	FALSE
2_79777413	2	79777413	5	intronic/intergenic	CTNNA2	oncogene	3	27074	FALSE	FALSE	NA	NA	LTR	TRUE	FALSE	FALSE	FALSE	SBS17b_P	67.63	SBS17a_P	8.19	SBS28_P	3.46	-0.035053	5	10969	0.826809	-0.607435	2	539	0.045883	0.162058	2.62542	FALSE	NA	0	0	0	0	0	0	0	0	0	0	0	NA	NA	FALSE
18_57949393	18	57949393	4	intronic/intergenic	MC4R	non-cancer	1	90189	FALSE	FALSE	NA	NA	SINE	TRUE	FALSE	FALSE	FALSE	SBS1_P	65.27	SBS39_P	9.77	SBS5_P	9.17	0.352182	4	11386	0.077762	1.34593	2	595	0.488535	0.162231	2.62388	FALSE	NA	0	0	0	0	0	0	0	0	0	0	0	NA	NA	FALSE
3_44019757	3	44019757	4	intronic/intergenic	TOPAZ1	non-cancer	1	-263789	TRUE	FALSE	NA	loop	NA	FALSE	FALSE	FALSE	FALSE	SBS5_P	14.21	SBS22_P	13.78	SBS64_P	12.12	0.545388	4	3069	0.283248	-0.150966	3	542	0.134585	0.162661	2.62006	FALSE	NA	0	0	0	0	0	0	0	0	0	0	0	NA	NA	FALSE
4_161840694	4	161840694	4	intronic/intergenic	FSTL5	non-cancer	2	1191854	FALSE	FALSE	NA	NA	LTR	TRUE	FALSE	FALSE	FALSE	SBS62_S	58.2	SBS61_S	26.9	SBS63_S	6.28	-0.543458	4	32750	0.84523	-0.066972	4	615	0.045233	0.163024	2.61684	FALSE	NA	0	0	0	0	0	0	0	0	0	0	0	green	NA	FALSE
13_83820534	13	83820534	4	intronic/intergenic	SLITRK1	non-cancer	2	635108	FALSE	FALSE	NA	NA	NA	FALSE	FALSE	FALSE	FALSE	SBS17b_P	87.49	SBS17a_P	6.47	SBS28_P	4.65	0.554104	4	55613	0.163395	-0.487282	1	549	NA	0.163395	2.61356	FALSE	NA	0	0	0	0	0	0	0	0	0	0	0	NA	NA	FALSE
8_112224416	8	112224416	5	intronic/intergenic	KCNV1	non-cancer	6	-1237799	FALSE	FALSE	NA	NA	SINE	TRUE	FALSE	FALSE	FALSE	SBS17b_P	74.96	SBS17a_P	17.29	SBS28_P	2.62	0.664945	5	40425	0.16346	NA	0	430	NA	0.16346	2.61299	FALSE	NA	0	0	0	0	0	0	0	0	0	0	0	NA	NA	FALSE
7_9800090	7	9800090	4	intronic/intergenic	NDUFA4	non-cancer	1	1179594	FALSE	FALSE	NA	NA	NA	FALSE	FALSE	FALSE	FALSE	SBS17b_P	73.78	SBS17a_P	16.74	SBS28_P	4.29	0.358145	4	22620	0.163494	NA	0	503	NA	0.163494	2.61269	FALSE	NA	0	0	0	0	0	0	0	0	0	0	0	NA	NA	FALSE
13_98485963	13	98485963	6	intronic/intergenic	IPO5	non-cancer	2	-120187	FALSE	FALSE	NA	NA	DNA	TRUE	FALSE	FALSE	FALSE	SBS64_P	23.56	SBS22_P	10.47	SBS1_P	10.31	0.677267	6	3016	0.048117	-0.158347	2	549	0.798066	0.163574	2.61198	FALSE	NA	0	0	0	0	0	0	0	0	0	0	0	NA	NA	FALSE
13_55750593	13	55750593	6	intronic/intergenic	PRR20A	non-cancer	2	-1964846	FALSE	FALSE	NA	NA	LTR	TRUE	FALSE	FALSE	FALSE	SBS17b_P	82.23	SBS17a_P	8.25	SBS72_P	3.3	0.314611	6	42303	0.163636	NA	0	79	NA	0.163636	2.61144	FALSE	NA	0	0	0	0	0	0	0	0	0	0	0	green	NA	FALSE
3_40369292	3	40369292	4	intronic/intergenic	EIF1B	non-cancer	4	17859	FALSE	FALSE	NA	NA	NA	FALSE	FALSE	FALSE	FALSE	SBS17b_P	54.54	SBS17a_P	32.67	SBS28_P	2.56	0.433922	4	1478	0.16388	NA	0	565	NA	0.16388	2.60928	FALSE	NA	85	1	1	83	0	0	0	0	0	0	0	NA	NA	FALSE
1_158920974	1	158920974	4	intronic/intergenic	PYHIN1	non-cancer	1	14273	FALSE	FALSE	NA	NA	LTR	TRUE	TRUE	FALSE	FALSE	SBS17b_P	87.75	SBS28_P	3.4	SBS4_P	3.37	0.356616	4	1287	0.163909	-0.73439	1	435	NA	0.163909	2.60904	FALSE	NA	0	0	0	0	0	0	0	0	0	0	0	NA	NA	FALSE
2_81586463	2	81586463	4	intronic/intergenic	LRRTM1	non-cancer	2	-1055519	FALSE	FALSE	NA	NA	LINE	TRUE	FALSE	FALSE	FALSE	SBS17b_P	61.52	SBS17a_P	29.31	SBS28_P	2.91	0.23577	4	48968	0.164069	NA	0	581	NA	0.164069	2.60763	FALSE	NA	0	0	0	0	0	0	0	0	0	0	0	NA	NA	FALSE
2_120837695	2	120837695	5	intronic/intergenic	EPB41L5	non-cancer	0	61034	TRUE	FALSE	NA	NA	LINE	TRUE	FALSE	FALSE	FALSE	SBS8_P	14.21	SBS64_P	13.25	SBS39_P	11.61	0.339646	5	1237	0.09713	-0.5071	2	564	0.397095	0.164126	2.60712	FALSE	NA	0	0	0	0	0	0	0	0	0	0	0	NA	NA	FALSE
18_51652727	18	51652727	4	intronic/intergenic	MBD2	non-cancer	1	98202	FALSE	FALSE	NA	NA	NA	FALSE	FALSE	FALSE	FALSE	SBS62_S	42.02	SBS61_S	15.37	SBS1_P	13.56	0.623427	4	10933	0.054696	0.267092	4	589	0.706708	0.164399	2.60472	FALSE	NA	0	0	0	0	0	0	0	0	0	0	0	NA	NA	FALSE
3_166926711	3	166926711	4	intronic/intergenic	ZBBX	non-cancer	3	163978	FALSE	FALSE	NA	NA	LINE	TRUE	FALSE	FALSE	FALSE	SBS17b_P	68.37	SBS17a_P	26.14	SBS28_P	3.29	0.117547	4	14352	0.517492	-0.539839	2	490	0.074706	0.164418	2.60456	FALSE	NA	3	0	0	3	0	0	0	0	0	0	0	NA	NA	FALSE
7_84886072	7	84886072	4	intronic/intergenic	SEMA3D	non-cancer	3	-134865	FALSE	FALSE	NA	NA	LINE	TRUE	FALSE	FALSE	FALSE	SBS17b_P	62.26	SBS28_P	16.82	SBS12_P	7.89	-0.048679	4	20829	0.375435	0.46449	2	492	0.102992	0.164441	2.60436	FALSE	NA	0	0	0	0	0	0	0	0	0	0	0	NA	NA	FALSE
14_61923534	14	61923534	4	intronic/intergenic	RP11-47I22.4	non-cancer	2	-72312	FALSE	FALSE	NA	NA	NA	FALSE	FALSE	FALSE	FALSE	SBS17b_P	81.65	SBS28_P	15.03	SBS12_P	0.62	0.274286	4	745	0.117053	-0.164273	2	943	0.330338	0.164441	2.60435	FALSE	NA	86	1	1	84	0	0	0	0	0	0	0	NA	NA	FALSE
5_41663686	5	41663686	4	intronic/intergenic	PLCXD3	non-cancer	1	-153058	FALSE	FALSE	NA	NA	LTR	TRUE	FALSE	FALSE	FALSE	SBS17b_P	79.24	SBS17a_P	12.88	SBS28_P	7.11	0.386065	4	4641	0.164447	NA	0	513	NA	0.164447	2.6043	FALSE	NA	0	0	0	0	0	0	0	0	0	0	0	NA	NA	FALSE
3_1006594	3	1006594	5	intronic/intergenic	CNTN6	non-cancer	5	-183099	FALSE	FALSE	NA	NA	NA	FALSE	FALSE	FALSE	FALSE	SBS17b_P	86.53	SBS17a_P	10	SBS28_P	2.17	0.396513	5	21541	0.164653	-0.345511	1	523	NA	0.164653	2.6025	FALSE	NA	0	0	0	0	0	0	0	0	0	0	0	NA	NA	FALSE
1_158375769	1	158375769	4	intronic/intergenic	OR10T2	non-cancer	0	-6513	FALSE	FALSE	NA	NA	LTR	TRUE	TRUE	FALSE	FALSE	SBS17b_P	77.85	SBS17a_P	15.45	SBS28_P	5.31	0.319778	4	611	0.164673	-0.170977	1	253	NA	0.164673	2.60233	FALSE	NA	1	0	1	0	0	0	0	0	0	0	0	NA	NA	FALSE
5_12436525	5	12436525	4	intronic/intergenic	CTNND2	oncogene	3	-532560	FALSE	FALSE	NA	NA	DNA	TRUE	FALSE	FALSE	FALSE	SBS17b_P	96.66	SBS28_P	2.49	SBS17a_P	0.47	0.370519	4	32613	0.164731	-0.596494	1	500	NA	0.164731	2.60181	FALSE	NA	0	0	0	0	0	0	0	0	0	0	0	NA	NA	FALSE
3_55311215	3	55311215	4	intronic/intergenic	WNT5A	non-cancer	1	209798	FALSE	FALSE	NA	NA	LTR	TRUE	FALSE	FALSE	FALSE	SBS17b_P	86.85	SBS73_S	3.27	SBS79_S	1.49	0.813225	4	7941	0.164781	0.930377	1	546	NA	0.164781	2.60138	FALSE	NA	0	0	0	0	0	0	0	0	0	0	0	NA	NA	FALSE
7_4711139	7	4711139	4	intronic/intergenic	FOXK1	non-cancer	0	-3747	FALSE	FALSE	NA	NA	NA	FALSE	FALSE	FALSE	FALSE	SBS62_S	44.7	SBS1_P	19.25	SBS61_S	17.42	0.363232	4	8128	0.118898	-0.74369	3	471	0.326602	0.164979	2.59964	FALSE	NA	0	0	0	0	0	0	0	0	0	0	0	NA	NA	FALSE
7_119312624	7	119312624	5	intronic/intergenic	KCND2	non-cancer	1	-602063	FALSE	FALSE	NA	NA	LTR	TRUE	FALSE	FALSE	FALSE	SBS17b_P	90.13	SBS28_P	3.43	SBS9_P	1.59	0.156644	5	24573	0.347962	-0.613258	2	500	0.111865	0.165279	2.59702	FALSE	NA	0	0	0	0	0	0	0	0	0	0	0	NA	NA	FALSE
4_80368895	4	80368895	4	intronic/intergenic	GK2	non-cancer	1	-39541	FALSE	FALSE	NA	NA	LTR	TRUE	FALSE	FALSE	FALSE	SBS17b_P	91.67	SBS28_P	2.38	SBS12_P	1.56	0.301612	4	4410	0.189572	-0.24413	2	588	0.205454	0.165356	2.59635	FALSE	NA	0	0	0	0	0	0	0	0	0	0	0	NA	NA	FALSE
5_12624836	5	12624836	4	intronic/intergenic	CTNND2	oncogene	4	-720871	FALSE	FALSE	NA	NA	LTR	TRUE	FALSE	FALSE	FALSE	SBS17b_P	40.52	SBS12_P	14.87	SBS28_P	12.06	0.055601	4	32613	0.2641	-0.458087	2	500	0.147557	0.165426	2.59574	FALSE	NA	2	1	0	1	0	0	0	0	0	0	0	NA	NA	FALSE
5_9614355	5	9614355	4	intronic/intergenic	TAS2R1	non-cancer	1	15789	FALSE	FALSE	NA	NA	DNA	TRUE	FALSE	FALSE	FALSE	SBS62_S	53.05	SBS61_S	27.71	SBS10a_S	10.48	0.947777	4	5553	0.059903	-0.194312	4	509	0.650879	0.16549	2.59518	FALSE	NA	1	0	1	0	0	0	0	0	0	0	0	yellow	NA	FALSE
9_104967575	9	104967575	4	intronic/intergenic	GRIN3A	non-cancer	4	-467314	FALSE	FALSE	NA	NA	DNA	TRUE	FALSE	FALSE	FALSE	SBS17b_P	68.68	SBS17a_P	16.97	SBS77_P	3.12	0.372461	4	9405	0.165563	1.39942	1	583	NA	0.165563	2.59455	FALSE	NA	1	0	1	0	0	0	0	0	0	0	0	NA	NA	FALSE
5_86103893	5	86103893	4	intronic/intergenic	COX7C	non-cancer	2	190020	FALSE	FALSE	NA	NA	NA	FALSE	FALSE	FALSE	FALSE	SBS17b_P	83.8	SBS17a_P	12.73	SBS28_P	1.96	0.409339	4	23243	0.165717	NA	0	601	NA	0.165717	2.5932	FALSE	NA	0	0	0	0	0	0	0	0	0	0	0	NA	NA	FALSE
8_88408234	8	88408234	4	intronic/intergenic	DCAF4L2	non-cancer	2	477965	FALSE	FALSE	NA	NA	LTR	TRUE	FALSE	FALSE	FALSE	SBS17b_P	74.12	SBS17a_P	20.03	SBS28_P	3.28	0.211947	4	16222	0.166122	-0.19028	1	444	NA	0.166122	2.58969	FALSE	NA	1	0	1	0	0	0	0	0	0	0	0	NA	NA	FALSE
1_237319806	1	237319806	4	intronic/intergenic	RYR2	non-cancer	2	113984	FALSE	FALSE	NA	NA	NA	FALSE	FALSE	FALSE	FALSE	SBS17b_P	62.39	SBS17a_P	26.38	SBS39_P	2.6	0.821133	4	7186	0.16634	NA	0	402	NA	0.16634	2.58779	FALSE	NA	0	0	0	0	0	0	0	0	0	0	0	NA	NA	FALSE
2_52716718	2	52716718	4	intronic/intergenic	CHAC2	non-cancer	2	-1278306	FALSE	FALSE	NA	NA	LINE	TRUE	FALSE	FALSE	FALSE	SBS17b_P	61.29	SBS17a_P	26.29	SBS77_P	2.3	0.364821	4	18333	0.166375	0.869223	1	573	NA	0.166375	2.58749	FALSE	NA	0	0	0	0	0	0	0	0	0	0	0	NA	NA	FALSE
13_94174626	13	94174626	5	intronic/intergenic	GPC6	non-cancer	2	294916	FALSE	FALSE	NA	NA	LTR	TRUE	FALSE	FALSE	FALSE	SBS17b_P	75.86	SBS17a_P	12.36	SBS73_S	2.61	0.083632	5	23286	0.166379	0.280486	1	555	NA	0.166379	2.58745	FALSE	NA	2	1	1	0	0	0	0	0	0	0	0	NA	NA	FALSE
[truncated: 5,549 more rows]
[truncated: 8 more columns]
