# Supplementary material for: The landscape and driver potential of site-specific hotspots across cancer genomes
Source: NPJ Genom Med. 2021 May 13;6:33. doi: 10.1038/s41525-021-00197-6 (PMC8119706; doi:10.1038/s41525-021-00197-6)
Supplement: Supplementary file 4 — Supplementary Data 3 [file 41525_2021_197_MOESM4_ESM.xlsx]

## Sheet: Supplementary Data 3
Indel hotspots with two or more mutations
id	chr	start	end	n	length	region	gene	cgc	np50	tss_dist	homo	dbSNP	dbSNP_rs	repeats	repeats_tf	selfChain	coreSS	median_caf	nb_caf	nb_single	p_caf	median_exp	nb_exp	nb_wt	p_exp	p_comb	log2	phastElement	phastElementScore	encodeSum	encodeEnhancer	encodeDHS	encodeTFP	encodeLincRNA	encodePseudogene	encodeMiscRNA	encodeMiRNA	encodeSnRNA	encodeRRNA	encodeSnoRNA	codingMissense	tfbsPotentialChange	tfbsTargets	type	prioritization	filter_region	filter_cgc	filter_overlap	filter_missingCaf
1_102779025:102779025	1	102779025	102779025	7	1	intronic/intergenic	OLFM3	non-cancer	4	316653	FALSE	FALSE	NA	NA	FALSE	FALSE	FALSE	1.29903	7	708	0.003203	-0.454133	4	594	0.008822	0.000324	11.5906	FALSE	NA	0	0	0	0	0	0	0	0	0	0	0	NA	NA	NA	DEL	1	FALSE	FALSE	TRUE	TRUE
13_68191072:68191073	13	68191072	68191072	5	2	intronic/intergenic	PCDH9	non-cancer	2	388500	FALSE	FALSE	NA	DNA	TRUE	FALSE	FALSE	1.24301	5	2797	0.000741	-0.498255	0	545	NA	0.000741	10.3976	FALSE	NA	0	0	0	0	0	0	0	0	0	0	0	NA	NA	NA	DEL	2	FALSE	FALSE	FALSE	TRUE
3_113790471:113790472	3	113790471	113790472	2	1	intronic/intergenic	KIAA1407	non-cancer	0	15085	FALSE	FALSE	NA	LINE	TRUE	FALSE	FALSE	1.38733	2	49	0.000784	7.91975	1	560	NA	0.000784	10.3163	FALSE	NA	2	0	2	0	0	0	0	0	0	0	0	NA	NA	NA	INS	3	FALSE	FALSE	FALSE	TRUE
2_42734484:42734484	2	42734484	42734484	2	1	intronic/intergenic	KCNG3	non-cancer	0	13843	FALSE	FALSE	NA	SINE	TRUE	FALSE	FALSE	1.65247	2	46	0.000887	-0.23449	1	573	NA	0.000887	10.1396	FALSE	NA	0	0	0	0	0	0	0	0	0	0	0	NA	NA	NA	DEL	4	FALSE	FALSE	FALSE	TRUE
7_54853329:54853331	7	54853329	54853331	10	3	intronic/intergenic	SEC61G	non-cancer	0	28048	FALSE	FALSE	NA	NA	FALSE	FALSE	FALSE	NA	0	124	NA	0.528271	9	513	0.001379	0.001379	9.50202	FALSE	NA	3	0	0	3	0	0	0	0	0	0	0	NA	NA	NA	DEL	5	FALSE	FALSE	TRUE	FALSE
1_156492154:156492159	1	156492154	156492157	2	6	intronic/intergenic	MEF2D	non-cancer	2	39070	FALSE	FALSE	NA	LINE	TRUE	FALSE	FALSE	2.05713	2	28	0.002299	-0.711173	1	435	NA	0.002299	8.76487	FALSE	NA	0	0	0	0	0	0	0	0	0	0	0	NA	NA	NA	DEL	6	FALSE	FALSE	FALSE	TRUE
1_241922519:241922519	1	241922519	241922519	4	1	intronic/intergenic	EXO1	non-cancer	1	91209	FALSE	FALSE	NA	NA	FALSE	FALSE	FALSE	0.462515	4	89	0.027299	1.89175	3	444	0.009117	0.002314	8.75529	FALSE	NA	0	0	0	0	0	0	0	0	0	0	0	NA	NA	NA	DEL	7	FALSE	FALSE	TRUE	TRUE
2_186632059:186632059	2	186632059	186632059	2	1	intronic/intergenic	FSIP2	non-cancer	2	28704	FALSE	FALSE	NA	Low_complexity	TRUE	FALSE	FALSE	1.5604	2	618	0.01192	-0.821912	2	530	0.022126	0.002437	8.68063	FALSE	NA	0	0	0	0	0	0	0	0	0	0	0	NA	NA	NA	DEL	8	FALSE	FALSE	FALSE	TRUE
6_87788461:87788462	6	87788461	87788462	2	1	intronic/intergenic	CGA	non-cancer	1	9456	FALSE	FALSE	NA	NA	FALSE	FALSE	FALSE	1.01719	2	27	0.002463	NA	0	572	NA	0.002463	8.66534	FALSE	NA	12	0	0	12	0	0	0	0	0	0	0	NA	NA	NA	INS	9	FALSE	FALSE	TRUE	TRUE
11_46298783:46298783	11	46298783	46298783	2	1	intronic/intergenic	CREB3L1	tsg	3	880	FALSE	FALSE	NA	SINE	TRUE	FALSE	FALSE	1.46904	2	50	0.011905	2.23762	2	631	0.023361	0.002555	8.61243	FALSE	NA	0	0	0	0	0	0	0	0	0	0	0	NA	NA	NA	DEL	10	FALSE	TRUE	FALSE	TRUE
2_41899797:41899797	2	41899797	41899797	3	1	intronic/intergenic	C2orf91	non-cancer	0	280638	FALSE	FALSE	NA	NA	FALSE	FALSE	FALSE	1.09579	3	426	0.005621	1.26999	2	572	0.050184	0.002588	8.59412	FALSE	NA	0	0	0	0	0	0	0	0	0	0	0	NA	NA	NA	DEL	11	FALSE	FALSE	TRUE	TRUE
3_71357308:71357308	3	71357308	71357308	2	1	intronic/intergenic	FOXP1	oncogene	0	109776	FALSE	FALSE	NA	NA	FALSE	FALSE	FALSE	1.52364	2	470	0.016267	2.89333	2	539	0.017455	0.002603	8.58577	FALSE	NA	2	1	1	0	0	0	0	0	0	0	0	NA	NA	NA	DEL	12	FALSE	TRUE	TRUE	TRUE
15_27013949:27013949	15	27013949	27013949	5	1	intronic/intergenic	GABRA5	non-cancer	2	100447	FALSE	FALSE	NA	NA	FALSE	TRUE	FALSE	0.747823	5	384	0.008659	0.383333	3	636	0.032792	0.002603	8.58574	FALSE	NA	0	0	0	0	0	0	0	0	0	0	0	NA	NA	NA	DEL	13	FALSE	FALSE	FALSE	TRUE
17_37865404:37865406	17	37865404	37865406	3	3	intronic/intergenic	ERBB2	oncogene	1	9591	FALSE	FALSE	NA	NA	FALSE	TRUE	FALSE	NA	0	7	NA	3.70669	3	530	0.002853	0.002853	8.4531	FALSE	NA	0	0	0	0	0	0	0	0	0	0	0	NA	NA	NA	DEL	14	FALSE	TRUE	FALSE	FALSE
13_69743268:69743268	13	69743268	69743268	3	1	intronic/intergenic	KLHL1	non-cancer	5	938563	FALSE	FALSE	NA	NA	FALSE	FALSE	FALSE	1.05456	3	1769	0.006126	0.549797	3	547	0.053817	0.002973	8.39393	FALSE	NA	0	0	0	0	0	0	0	0	0	0	0	NA	NA	NA	DEL	15	FALSE	FALSE	TRUE	TRUE
18_59347964:59347965	18	59347964	59347965	2	1	intronic/intergenic	RNF152	non-cancer	0	135731	FALSE	FALSE	NA	LINE	TRUE	FALSE	FALSE	1.4011	2	140	0.017716	-1.25322	2	575	0.019778	0.003138	8.31583	FALSE	NA	0	0	0	0	0	0	0	0	0	0	0	NA	NA	NA	INS	16	FALSE	FALSE	FALSE	TRUE
3_25759326:25759326	3	25759326	25759326	4	1	intronic/intergenic	TOP2B	non-cancer	0	53538	FALSE	FALSE	NA	NA	FALSE	FALSE	FALSE	0.647025	4	150	0.055247	1.40009	4	545	0.006866	0.003367	8.21424	FALSE	NA	0	0	0	0	0	0	0	0	0	0	0	NA	NA	NA	DEL	17	FALSE	FALSE	TRUE	TRUE
4_155045404:155045404	4	155045404	155045404	2	1	intronic/intergenic	SFRP2	non-cancer	0	335417	FALSE	FALSE	NA	SINE	TRUE	TRUE	FALSE	1.77243	2	163	0.021044	3.35902	2	653	0.018471	0.003441	8.18289	FALSE	NA	3	0	0	3	0	0	0	0	0	0	0	NA	NA	NA	DEL	18	FALSE	FALSE	FALSE	TRUE
3_17004772:17004773	3	17004772	17004773	3	4	intronic/intergenic	PLCL2	non-cancer	0	46444	FALSE	FALSE	NA	Simple_repeat	TRUE	FALSE	FALSE	0.932655	3	191	0.01959	3.00499	2	544	0.022943	0.003914	7.99725	FALSE	NA	0	0	0	0	0	0	0	0	0	0	0	NA	NA	NA	INS	19	FALSE	FALSE	FALSE	TRUE
18_53348326:53348327	18	53348326	53348326	3	2	intronic/intergenic	TCF4	non-cancer	2	16337	FALSE	FALSE	NA	NA	FALSE	FALSE	FALSE	2.07592	3	499	0.003969	-0.950092	0	552	NA	0.003969	7.9771	FALSE	NA	0	0	0	0	0	0	0	0	0	0	0	NA	NA	NA	DEL	20	FALSE	FALSE	TRUE	TRUE
4_92029747:92029747	4	92029747	92029747	2	1	intronic/intergenic	RP11-763F8.1	non-cancer	1	216655	FALSE	FALSE	NA	NA	FALSE	FALSE	FALSE	1.85555	2	539	0.012959	1.07462	2	848	0.036478	0.004092	7.93285	TRUE	280	0	0	0	0	0	0	0	0	0	0	0	NA	NA	NA	DEL	21	FALSE	FALSE	TRUE	TRUE
1_182835295:182835295	1	182835295	182835295	2	1	intronic/intergenic	DHX9	non-cancer	0	23593	FALSE	FALSE	NA	NA	FALSE	TRUE	FALSE	1.51889	2	42	0.004228	NA	0	461	NA	0.004228	7.8857	FALSE	NA	0	0	0	0	0	0	0	0	0	0	0	NA	NA	NA	DEL	22	FALSE	FALSE	FALSE	TRUE
13_100514544:100514544	13	100514544	100514544	4	1	intronic/intergenic	ZIC5	non-cancer	0	109385	FALSE	FALSE	NA	NA	FALSE	FALSE	FALSE	1.12948	4	62	0.008082	2.48574	4	555	0.061016	0.004248	7.87894	FALSE	NA	0	0	0	0	0	0	0	0	0	0	0	NA	NA	NA	DEL	23	FALSE	FALSE	TRUE	TRUE
2_201724120:201724120	2	201724120	201724120	3	1	intronic/intergenic	CLK1	non-cancer	0	4829	FALSE	FALSE	NA	NA	FALSE	FALSE	FALSE	0.990288	3	12	0.004396	-0.36908	0	592	NA	0.004396	7.82972	FALSE	NA	0	0	0	0	0	0	0	0	0	0	0	NA	NA	NA	DEL	24	FALSE	FALSE	TRUE	TRUE
17_7577545:7577560	17	7577545	7577559	5	16	protein-coding	TP53	tsg	156	NA	FALSE	FALSE	NA	NA	FALSE	FALSE	FALSE	1.67674	5	68	0.067314	-1.13959	3	349	0.007923	0.004553	7.77898	TRUE	592	0	0	0	0	0	0	0	0	0	0	0	NA	NA	NA	DEL	25	TRUE	TRUE	TRUE	TRUE
11_124927735:124927736	11	124927735	124927736	2	1	intronic/intergenic	SLC37A2	non-cancer	2	5528	FALSE	FALSE	NA	LINE	TRUE	FALSE	FALSE	0.7781	2	34	0.019048	-0.899089	2	615	0.028435	0.004615	7.75944	FALSE	NA	6	2	2	2	0	0	0	0	0	0	0	NA	NA	NA	INS	26	FALSE	FALSE	FALSE	TRUE
16_11834156:11834156	16	11834156	11834156	2	1	intronic/intergenic	TXNDC11	non-cancer	1	2430	FALSE	FALSE	NA	NA	FALSE	FALSE	FALSE	0.75709	2	23	0.013333	1.31468	2	597	0.043408	0.004893	7.67497	FALSE	NA	2	1	1	0	0	0	0	0	0	0	0	NA	NA	NA	DEL	27	FALSE	FALSE	TRUE	TRUE
6_62266249:62266249	6	62266249	62266249	3	1	intronic/intergenic	MTRNR2L9	non-cancer	2	17984	FALSE	FALSE	NA	DNA	TRUE	FALSE	FALSE	1.35314	3	618	0.006587	-0.642807	2	526	0.089652	0.004981	7.64944	FALSE	NA	0	0	0	0	0	0	0	0	0	0	0	NA	NA	NA	DEL	28	FALSE	FALSE	FALSE	TRUE
5_38405196:38405196	5	38405196	38405196	4	1	intronic/intergenic	LIFR	unclassified cancer	1	125553	FALSE	FALSE	NA	NA	FALSE	FALSE	FALSE	1.04785	4	133	0.004995	-0.345103	0	506	NA	0.004995	7.64517	FALSE	NA	4	0	0	4	0	0	0	0	0	0	0	NA	NA	NA	DEL	29	FALSE	TRUE	TRUE	TRUE
5_37308142:37308143	5	37308142	37308142	6	2	intronic/intergenic	C5orf42	non-cancer	0	60342	FALSE	FALSE	NA	NA	FALSE	FALSE	FALSE	0.726336	6	82	0.005024	0.346025	0	506	NA	0.005024	7.63709	FALSE	NA	0	0	0	0	0	0	0	0	0	0	0	NA	NA	NA	DEL	30	FALSE	FALSE	TRUE	TRUE
7_5205646:5205646	7	5205646	5205646	5	1	intronic/intergenic	WIPI2	non-cancer	3	24405	FALSE	FALSE	NA	SINE	TRUE	TRUE	FALSE	0.39006	5	50	0.040756	0.607272	3	481	0.01473	0.005054	7.62845	FALSE	NA	0	0	0	0	0	0	0	0	0	0	0	NA	NA	NA	DEL	31	FALSE	FALSE	FALSE	TRUE
4_62072728:62072728	4	62072728	62072728	3	1	intronic/intergenic	LPHN3	non-cancer	1	290284	FALSE	FALSE	NA	SINE	TRUE	FALSE	FALSE	0.951546	3	2898	0.013481	-0.698715	2	614	0.045954	0.005196	7.58851	FALSE	NA	0	0	0	0	0	0	0	0	0	0	0	NA	NA	NA	DEL	32	FALSE	FALSE	FALSE	TRUE
3_119787569:119787570	3	119787569	119787570	3	1	intronic/intergenic	GSK3B	non-cancer	1	24711	FALSE	FALSE	NA	SINE	TRUE	FALSE	FALSE	1.06126	3	105	0.005216	0.882385	1	566	NA	0.005216	7.58294	FALSE	NA	0	0	0	0	0	0	0	0	0	0	0	NA	NA	NA	INS	33	FALSE	FALSE	FALSE	TRUE
8_59372189:59372190	8	59372189	59372189	5	2	intronic/intergenic	CYP7A1	non-cancer	6	40468	FALSE	FALSE	NA	NA	FALSE	FALSE	FALSE	1.25334	9	36	0.000778	-0.17642	7	501	0.80141	0.005225	7.58041	FALSE	NA	65	0	1	64	0	0	0	0	0	0	0	NA	NA	NA	DEL	34	FALSE	FALSE	TRUE	TRUE
19_56854616:56854616	19	56854616	56854616	2	1	intronic/intergenic	ZSCAN5A	non-cancer	0	29932	FALSE	FALSE	NA	NA	FALSE	TRUE	FALSE	1.43302	2	21	0.023715	1.90288	2	567	0.026342	0.005234	7.57789	TRUE	312	1	0	0	0	0	1	0	0	0	0	0	NA	NA	NA	DEL	35	FALSE	FALSE	FALSE	TRUE
2_154447732:154447732	2	154447732	154447732	2	1	intronic/intergenic	RPRM	non-cancer	5	112653	FALSE	FALSE	NA	LINE	TRUE	FALSE	FALSE	1.16436	2	487	0.016031	-0.654207	2	576	0.039388	0.005284	7.56427	FALSE	NA	0	0	0	0	0	0	0	0	0	0	0	NA	NA	NA	DEL	36	FALSE	FALSE	FALSE	TRUE
2_175179101:175179102	2	175179101	175179101	2	2	intronic/intergenic	SP9	non-cancer	1	20720	FALSE	FALSE	NA	LINE	TRUE	FALSE	FALSE	2.17262	2	26	0.005291	2.13765	1	577	NA	0.005291	7.56224	FALSE	NA	0	0	0	0	0	0	0	0	0	0	0	NA	NA	NA	DEL	37	FALSE	FALSE	FALSE	TRUE
6_100032132:100032132	6	100032132	100032132	2	1	intronic/intergenic	CCNC	tsg	0	15729	FALSE	FALSE	NA	DNA	TRUE	FALSE	FALSE	1.36823	2	27	0.039409	2.93065	2	558	0.016931	0.005546	7.49428	FALSE	NA	0	0	0	0	0	0	0	0	0	0	0	NA	NA	NA	DEL	38	FALSE	TRUE	FALSE	TRUE
16_75317960:75317960	16	75317960	75317960	2	1	intronic/intergenic	BCAR1	non-cancer	0	16082	FALSE	FALSE	NA	NA	FALSE	FALSE	FALSE	0.784612	2	38	0.033567	-1.46761	2	577	0.020208	0.005627	7.47336	FALSE	NA	0	0	0	0	0	0	0	0	0	0	0	NA	NA	NA	DEL	39	FALSE	FALSE	TRUE	TRUE
14_20231218:20231218	14	20231218	20231218	3	1	intronic/intergenic	OR4Q3	non-cancer	0	15631	FALSE	FALSE	NA	NA	FALSE	TRUE	FALSE	1.54452	3	75	0.005862	NA	0	455	NA	0.005862	7.41434	FALSE	NA	0	0	0	0	0	0	0	0	0	0	0	NA	NA	NA	DEL	40	FALSE	FALSE	FALSE	TRUE
8_5864947:5864947	8	5864947	5864947	3	1	intronic/intergenic	MCPH1	non-cancer	3	399242	FALSE	FALSE	NA	NA	FALSE	FALSE	FALSE	0.626724	3	433	0.024542	1.098	3	507	0.029201	0.005906	7.40361	FALSE	NA	0	0	0	0	0	0	0	0	0	0	0	NA	NA	NA	DEL	41	FALSE	FALSE	TRUE	TRUE
22_18339264:18339280	22	18339264	18339280	2	17	intronic/intergenic	MICAL3	non-cancer	4	50298	FALSE	FALSE	NA	NA	FALSE	TRUE	FALSE	1.30018	2	42	0.021142	-1.14063	2	581	0.034235	0.005958	7.39108	FALSE	NA	17	17	0	0	0	0	0	0	0	0	0	NA	NA	NA	DEL	42	FALSE	FALSE	FALSE	TRUE
5_152418354:152418354	5	152418354	152418354	3	1	intronic/intergenic	GRIA1	non-cancer	3	452095	FALSE	FALSE	NA	NA	FALSE	FALSE	FALSE	0.911339	3	491	0.014534	0.805208	2	565	0.049875	0.005965	7.38918	FALSE	NA	1	0	0	1	0	0	0	0	0	0	0	NA	NA	NA	DEL	43	FALSE	FALSE	TRUE	TRUE
15_31604932:31604932	15	31604932	31604932	3	1	intronic/intergenic	KLF13	non-cancer	2	14484	FALSE	FALSE	NA	NA	FALSE	TRUE	FALSE	0.872555	3	94	0.018121	1.20842	3	652	0.040468	0.006026	7.3745	FALSE	NA	1	0	1	0	0	0	0	0	0	0	0	NA	NA	NA	DEL	44	FALSE	FALSE	FALSE	TRUE
14_45476689:45476689	14	45476689	45476689	3	1	intronic/intergenic	FAM179B	non-cancer	1	45064	FALSE	FALSE	NA	NA	FALSE	FALSE	FALSE	0.625658	3	24	0.122393	-1.39422	3	612	0.006004	0.006037	7.37189	TRUE	285	0	0	0	0	0	0	0	0	0	0	0	NA	NA	NA	DEL	45	FALSE	FALSE	TRUE	TRUE
8_80857095:80857095	8	80857095	80857095	2	1	intronic/intergenic	MRPS28	non-cancer	0	85388	FALSE	FALSE	NA	SINE	TRUE	FALSE	FALSE	1.46198	2	93	0.012468	0.679926	2	474	0.060423	0.00617	7.3404	FALSE	NA	2	1	1	0	0	0	0	0	0	0	0	NA	NA	NA	DEL	46	FALSE	FALSE	FALSE	TRUE
3_67749233:67749253	3	67749233	67749253	2	21	intronic/intergenic	SUCLG2	non-cancer	0	44223	FALSE	FALSE	NA	NA	FALSE	FALSE	FALSE	1.35914	2	228	0.012328	-1.44304	2	573	0.061535	0.006208	7.33156	FALSE	NA	0	0	0	0	0	0	0	0	0	0	0	NA	NA	NA	DEL	47	FALSE	FALSE	TRUE	TRUE
5_110546606:110546606	5	110546606	110546606	3	1	intronic/intergenic	CAMK4	non-cancer	2	13576	FALSE	FALSE	NA	NA	FALSE	FALSE	FALSE	1.36888	3	111	0.00628	-0.288075	1	560	NA	0.00628	7.31494	FALSE	NA	0	0	0	0	0	0	0	0	0	0	0	NA	NA	NA	DEL	48	FALSE	FALSE	TRUE	TRUE
13_67103784:67103785	13	67103784	67103785	2	1	intronic/intergenic	PCDH9	non-cancer	3	698787	FALSE	FALSE	NA	NA	FALSE	FALSE	FALSE	1.68394	2	2797	0.012881	-0.577269	2	545	0.061303	0.006431	7.28082	FALSE	NA	2	0	0	2	0	0	0	0	0	0	0	NA	NA	NA	INS	49	FALSE	FALSE	TRUE	TRUE
2_173886771:173886771	2	173886771	173886771	3	1	intronic/intergenic	MLTK	non-cancer	1	68989	FALSE	FALSE	NA	NA	FALSE	FALSE	FALSE	1.43505	3	111	0.002442	-0.429612	3	950	0.326028	0.006477	7.27044	FALSE	NA	66	1	1	64	0	0	0	0	0	0	0	NA	NA	NA	DEL	50	FALSE	FALSE	TRUE	TRUE
3_1236500:1236501	3	1236500	1236501	2	1	intronic/intergenic	CNTN6	non-cancer	0	46807	FALSE	FALSE	NA	NA	FALSE	FALSE	FALSE	0.847899	2	848	0.046236	3.98638	2	523	0.01755	0.006586	7.24629	FALSE	NA	0	0	0	0	0	0	0	0	0	0	0	NA	NA	NA	INS	51	FALSE	FALSE	TRUE	TRUE
20_1476114:1476115	20	1476114	1476115	2	1	intronic/intergenic	SIRPB2	non-cancer	2	4109	FALSE	FALSE	NA	LINE	TRUE	FALSE	FALSE	2.145	2	33	0.006723	0.156872	1	527	NA	0.006723	7.21675	FALSE	NA	0	0	0	0	0	0	0	0	0	0	0	NA	NA	NA	INS	52	FALSE	FALSE	FALSE	TRUE
17_34373028:34373029	17	34373028	34373029	2	1	intronic/intergenic	CCL18	non-cancer	0	18674	FALSE	FALSE	NA	NA	FALSE	TRUE	FALSE	0.43677	2	14	0.008333	-0.483029	2	563	0.102317	0.006878	7.18371	FALSE	NA	2	0	2	0	0	0	0	0	0	0	0	NA	NA	NA	INS	53	FALSE	FALSE	FALSE	TRUE
14_77008290:77008290	14	77008290	77008290	4	1	intronic/intergenic	VASH1	non-cancer	2	220875	FALSE	FALSE	NA	NA	FALSE	FALSE	FALSE	0.856616	4	74	0.006985	-0.737332	0	592	NA	0.006985	7.16154	FALSE	NA	1	1	0	0	0	0	0	0	0	0	0	NA	NA	NA	DEL	54	FALSE	FALSE	TRUE	TRUE
2_125209039:125209039	2	125209039	125209039	2	1	intronic/intergenic	CNTNAP5	non-cancer	4	425811	FALSE	FALSE	NA	NA	FALSE	FALSE	FALSE	1.47764	2	2148	0.01444	-0.555055	2	560	0.060541	0.007031	7.1521	FALSE	NA	0	0	0	0	0	0	0	0	0	0	0	NA	NA	NA	DEL	55	FALSE	FALSE	TRUE	TRUE
3_28987383:28987383	3	28987383	28987383	2	1	intronic/intergenic	RBMS3	non-cancer	1	335790	FALSE	FALSE	NA	LINE	TRUE	FALSE	FALSE	1.72798	2	610	0.012506	-0.862425	2	542	0.07037	0.007072	7.1437	FALSE	NA	2	0	1	1	0	0	0	0	0	0	0	NA	NA	NA	DEL	56	FALSE	FALSE	FALSE	TRUE
11_31112488:31112489	11	31112488	31112489	3	1	intronic/intergenic	DCDC1	non-cancer	1	237338	FALSE	FALSE	NA	NA	FALSE	FALSE	FALSE	0.973394	3	244	0.007117	NA	0	605	NA	0.007117	7.1345	FALSE	NA	0	0	0	0	0	0	0	0	0	0	0	NA	NA	NA	INS	57	FALSE	FALSE	TRUE	TRUE
5_120786145:120786145	5	120786145	120786145	2	1	intronic/intergenic	FTMT	non-cancer	0	401514	FALSE	FALSE	NA	LINE	TRUE	FALSE	FALSE	1.12777	2	509	0.027625	0.524777	2	542	0.032841	0.007263	7.10531	FALSE	NA	0	0	0	0	0	0	0	0	0	0	0	NA	NA	NA	DEL	58	FALSE	FALSE	FALSE	TRUE
4_28031792:28031792	4	28031792	28031792	2	1	intronic/intergenic	RP11-180C1.1	non-cancer	0	363134	FALSE	FALSE	NA	NA	FALSE	FALSE	FALSE	1.18275	2	1611	0.0248	-0.457996	2	927	0.036744	0.007291	7.09971	FALSE	NA	0	0	0	0	0	0	0	0	0	0	0	NA	NA	NA	DEL	59	FALSE	FALSE	TRUE	TRUE
12_5786294:5786294	12	5786294	5786294	4	1	intronic/intergenic	NTF3	non-cancer	2	244803	FALSE	FALSE	NA	NA	FALSE	FALSE	FALSE	0.71428	4	210	0.008004	-0.591198	4	536	0.114269	0.007314	7.09511	FALSE	NA	0	0	0	0	0	0	0	0	0	0	0	NA	NA	NA	DEL	60	FALSE	FALSE	TRUE	TRUE
8_99056044:99056045	8	99056044	99056045	2	1	intronic/intergenic	RPL30	non-cancer	1	1550	FALSE	FALSE	NA	NA	FALSE	TRUE	FALSE	1.55764	2	39	0.007317	0.566449	1	451	NA	0.007317	7.09452	FALSE	NA	0	0	0	0	0	0	0	0	0	0	0	NA	NA	NA	INS	61	FALSE	FALSE	FALSE	TRUE
13_92896876:92896877	13	92896876	92896877	2	1	intronic/intergenic	GPC5	non-cancer	0	845575	FALSE	FALSE	NA	NA	FALSE	FALSE	FALSE	1.90447	2	1870	0.021345	1.16609	2	557	0.042956	0.00733	7.09196	FALSE	NA	0	0	0	0	0	0	0	0	0	0	0	NA	NA	NA	INS	62	FALSE	FALSE	TRUE	TRUE
20_42436886:42436886	20	42436886	42436886	2	1	intronic/intergenic	GTSF1L	non-cancer	1	81552	FALSE	FALSE	NA	LINE	TRUE	FALSE	FALSE	1.06092	2	45	0.023127	1.02897	2	495	0.040201	0.00742	7.07443	FALSE	NA	0	0	0	0	0	0	0	0	0	0	0	NA	NA	NA	DEL	63	FALSE	FALSE	FALSE	TRUE
4_89342213:89342214	4	89342213	89342214	2	1	intronic/intergenic	HERC5	non-cancer	0	36207	FALSE	FALSE	NA	LINE	TRUE	FALSE	FALSE	1.86262	2	29	0.008602	0.631926	2	653	0.108784	0.007462	7.06622	FALSE	NA	0	0	0	0	0	0	0	0	0	0	0	NA	NA	NA	INS	64	FALSE	FALSE	FALSE	TRUE
14_43402433:43402433	14	43402433	43402433	3	1	intronic/intergenic	LRFN5	non-cancer	3	1046604	FALSE	FALSE	NA	NA	FALSE	FALSE	FALSE	1.04195	3	2178	0.030665	3.52274	2	582	0.031093	0.007585	7.04258	FALSE	NA	0	0	0	0	0	0	0	0	0	0	0	NA	NA	NA	DEL	65	FALSE	FALSE	TRUE	TRUE
17_7590678:7590780	17	7590678	7590690	5	103	5' UTR	TP53	tsg	3	NA	FALSE	FALSE	NA	NA	FALSE	FALSE	FALSE	0.69729	4	2	0.4	-1.14943	4	349	0.002421	0.00769	7.02287	TRUE	345	1090	0	13	1077	0	0	0	0	0	0	0	0	none	none	DEL	66	TRUE	TRUE	TRUE	TRUE
1_189882690:189882691	1	189882690	189882691	2	1	intronic/intergenic	BRINP3	non-cancer	0	541329	FALSE	FALSE	NA	NA	FALSE	FALSE	FALSE	1.30355	2	2759	0.021645	1.38624	2	449	0.045426	0.007792	7.00384	FALSE	NA	0	0	0	0	0	0	0	0	0	0	0	NA	NA	NA	INS	67	FALSE	FALSE	TRUE	TRUE
11_59556169:59556169	11	59556169	59556169	2	1	intronic/intergenic	MRPL16	non-cancer	2	21962	FALSE	FALSE	NA	NA	FALSE	TRUE	FALSE	0.253607	2	11	0.025641	1.4468	2	630	0.038511	0.007821	6.9984	FALSE	NA	0	0	0	0	0	0	0	0	0	0	0	NA	NA	NA	DEL	68	FALSE	FALSE	FALSE	TRUE
8_33697078:33697079	8	33697078	33697079	3	1	intronic/intergenic	DUSP26	non-cancer	1	242045	FALSE	FALSE	NA	Low_complexity	TRUE	FALSE	FALSE	1.5894	3	508	0.007895	-0.654021	1	526	NA	0.007895	6.98489	FALSE	NA	0	0	0	0	0	0	0	0	0	0	0	NA	NA	NA	INS	69	FALSE	FALSE	FALSE	TRUE
17_56435161:56435161	17	56435161	56435161	4	1	protein-coding	RNF43	tsg	1	NA	FALSE	FALSE	NA	NA	FALSE	FALSE	FALSE	1.58559	4	9	0.00979	-0.846064	4	521	0.102509	0.007932	6.97801	FALSE	NA	0	0	0	0	0	0	0	0	0	0	0	NA	NA	NA	DEL	70	TRUE	TRUE	TRUE	TRUE
11_110735243:110735244	11	110735243	110735244	2	1	intronic/intergenic	ARHGAP20	non-cancer	2	152289	FALSE	FALSE	NA	NA	FALSE	FALSE	FALSE	0.759395	2	186	0.047886	2.56118	2	602	0.021372	0.008069	6.95336	FALSE	NA	0	0	0	0	0	0	0	0	0	0	0	NA	NA	NA	INS	71	FALSE	FALSE	TRUE	TRUE
4_104581890:104581890	4	104581890	104581890	2	1	intronic/intergenic	TACR3	non-cancer	2	58942	FALSE	FALSE	NA	NA	FALSE	FALSE	FALSE	1.14946	2	393	0.017248	-0.43339	2	643	0.059435	0.008081	6.95122	FALSE	NA	0	0	0	0	0	0	0	0	0	0	0	NA	NA	NA	DEL	72	FALSE	FALSE	TRUE	TRUE
7_91723155:91723155	7	91723155	91723155	2	1	intronic/intergenic	CYP51A1	non-cancer	1	48645	FALSE	FALSE	NA	SINE	TRUE	FALSE	FALSE	0.957706	2	37	0.008097	NA	0	492	NA	0.008097	6.94837	FALSE	NA	0	0	0	0	0	0	0	0	0	0	0	NA	NA	NA	DEL	73	FALSE	FALSE	FALSE	TRUE
3_159246704:159246704	3	159246704	159246704	2	1	intronic/intergenic	SCHIP1	non-cancer	0	311270	FALSE	FALSE	NA	NA	FALSE	FALSE	FALSE	1.03577	2	250	0.016264	-0.836026	2	522	0.06356	0.00814	6.94072	FALSE	NA	0	0	0	0	0	0	0	0	0	0	0	NA	NA	NA	DEL	74	FALSE	FALSE	TRUE	TRUE
16_46581197:46581198	16	46581197	46581198	4	1	intronic/intergenic	SHCBP1	non-cancer	0	74073	FALSE	FALSE	NA	SINE	TRUE	FALSE	FALSE	-0.381686	4	132	0.770531	2.29374	4	600	0.001342	0.008143	6.9403	FALSE	NA	0	0	0	0	0	0	0	0	0	0	0	NA	NA	NA	INS	75	FALSE	FALSE	FALSE	TRUE
1_91019431:91019432	1	91019431	91019432	2	1	intronic/intergenic	BARHL2	non-cancer	1	163320	FALSE	FALSE	NA	LINE	TRUE	FALSE	FALSE	2.08267	2	248	0.008188	1.46419	1	608	NA	0.008188	6.93236	FALSE	NA	0	0	0	0	0	0	0	0	0	0	0	NA	NA	NA	INS	76	FALSE	FALSE	FALSE	TRUE
11_101614964:101614965	11	101614964	101614965	2	1	intronic/intergenic	TRPC6	non-cancer	3	160730	FALSE	FALSE	NA	NA	FALSE	FALSE	FALSE	2.73974	2	192	0.008222	-0.488825	1	586	NA	0.008222	6.92636	FALSE	NA	0	0	0	0	0	0	0	0	0	0	0	NA	NA	NA	INS	77	FALSE	FALSE	TRUE	TRUE
5_154264458:154264461	5	154264458	154264461	2	4	intronic/intergenic	CNOT8	non-cancer	0	21619	FALSE	FALSE	NA	LTR	TRUE	FALSE	FALSE	1.59301	2	14	0.008333	1.90565	1	581	NA	0.008333	6.90689	FALSE	NA	4	0	0	4	0	0	0	0	0	0	0	NA	NA	NA	DEL	78	FALSE	FALSE	FALSE	TRUE
7_145569285:145569286	7	145569285	145569285	2	2	intronic/intergenic	CNTNAP2	tsg	3	244684	FALSE	FALSE	NA	LTR	TRUE	FALSE	FALSE	1.83158	2	1767	0.00964	-0.574558	2	470	0.111316	0.00841	6.89367	FALSE	NA	0	0	0	0	0	0	0	0	0	0	0	NA	NA	NA	DEL	79	FALSE	TRUE	FALSE	TRUE
7_70572105:70572105	7	70572105	70572105	6	1	intronic/intergenic	WBSCR17	non-cancer	2	25684	FALSE	FALSE	NA	LINE	TRUE	TRUE	FALSE	1.13008	6	796	0.008655	-0.439979	0	488	NA	0.008655	6.85219	FALSE	NA	0	0	0	0	0	0	0	0	0	0	0	NA	NA	NA	DEL	80	FALSE	FALSE	FALSE	TRUE
10_80399495:80399495	10	80399495	80399495	2	1	intronic/intergenic	ZMIZ1	non-cancer	3	561895	FALSE	FALSE	NA	LINE	TRUE	TRUE	FALSE	1.83343	2	226	0.008794	-0.444739	0	572	NA	0.008794	6.82925	FALSE	NA	2	0	1	1	0	0	0	0	0	0	0	NA	NA	NA	DEL	81	FALSE	FALSE	FALSE	TRUE
7_4519888:4519888	7	4519888	4519888	2	1	intronic/intergenic	FOXK1	non-cancer	1	194998	FALSE	FALSE	NA	NA	FALSE	FALSE	FALSE	2.20546	2	311	0.008867	1.28496	1	471	NA	0.008867	6.81737	FALSE	NA	2	0	1	1	0	0	0	0	0	0	0	NA	NA	NA	DEL	82	FALSE	FALSE	TRUE	TRUE
3_174089688:174089688	3	174089688	174089688	4	1	intronic/intergenic	NAALADL2	non-cancer	1	487510	FALSE	FALSE	NA	LINE	TRUE	FALSE	FALSE	1.04766	4	933	0.008874	-0.355822	1	490	NA	0.008874	6.81613	FALSE	NA	0	0	0	0	0	0	0	0	0	0	0	NA	NA	NA	DEL	83	FALSE	FALSE	FALSE	TRUE
9_8509093:8509093	9	8509093	8509093	2	1	intronic/intergenic	PTPRD	non-cancer	1	224750	FALSE	FALSE	NA	NA	FALSE	FALSE	FALSE	2.34625	2	1523	0.008953	-0.525265	1	507	NA	0.008953	6.80338	FALSE	NA	0	0	0	0	0	0	0	0	0	0	0	NA	NA	NA	DEL	84	FALSE	FALSE	TRUE	TRUE
6_68601177:68601177	6	68601177	68601177	2	1	intronic/intergenic	BAI3	non-cancer	4	747391	FALSE	FALSE	NA	LINE	TRUE	FALSE	FALSE	1.0188	2	1935	0.056996	2.79065	2	570	0.020291	0.008977	6.79953	FALSE	NA	1	1	0	0	0	0	0	0	0	0	0	NA	NA	NA	DEL	85	FALSE	FALSE	FALSE	TRUE
10_93679797:93679798	10	93679797	93679798	3	1	intronic/intergenic	BTAF1	non-cancer	1	4036	FALSE	FALSE	NA	LINE	TRUE	FALSE	FALSE	0.357046	3	76	0.063487	-1.14706	3	553	0.018256	0.008994	6.79676	FALSE	NA	4	0	0	4	0	0	0	0	0	0	0	NA	NA	NA	INS	86	FALSE	FALSE	FALSE	TRUE
5_140900479:140900479	5	140900479	140900479	2	1	intronic/intergenic	PCDHGC5	non-cancer	1	31671	FALSE	FALSE	NA	SINE	TRUE	FALSE	FALSE	0.726598	2	15	0.066176	-1.05991	2	596	0.017515	0.008995	6.79671	FALSE	NA	4	3	0	1	0	0	0	0	0	0	0	NA	NA	NA	DEL	87	FALSE	FALSE	FALSE	TRUE
3_177575506:177575507	3	177575506	177575507	3	1	intronic/intergenic	TBL1XR1	oncogene	0	792741	FALSE	FALSE	NA	LINE	TRUE	FALSE	FALSE	1.0538	3	1108	0.009062	NA	0	480	NA	0.009062	6.78592	FALSE	NA	0	0	0	0	0	0	0	0	0	0	0	NA	NA	NA	INS	88	FALSE	TRUE	FALSE	TRUE
12_17646770:17646771	12	17646770	17646771	2	1	intronic/intergenic	RERGL	non-cancer	2	596303	FALSE	FALSE	NA	NA	FALSE	FALSE	FALSE	2.25715	2	591	0.009072	-0.751018	1	552	NA	0.009072	6.78442	FALSE	NA	0	0	0	0	0	0	0	0	0	0	0	NA	NA	NA	INS	89	FALSE	FALSE	TRUE	TRUE
13_60198422:60198422	13	60198422	60198422	5	1	intronic/intergenic	DIAPH3	non-cancer	1	539478	FALSE	FALSE	NA	NA	FALSE	FALSE	FALSE	-0.111013	5	724	0.316183	1.53055	4	557	0.003705	0.009078	6.78344	FALSE	NA	0	0	0	0	0	0	0	0	0	0	0	NA	NA	NA	DEL	90	FALSE	FALSE	TRUE	TRUE
11_59890709:59890709	11	59890709	59890709	2	1	intronic/intergenic	MS4A2	non-cancer	0	34470	FALSE	FALSE	NA	LTR	TRUE	TRUE	FALSE	0.936673	2	43	0.009091	-0.339121	1	628	NA	0.009091	6.78136	FALSE	NA	0	0	0	0	0	0	0	0	0	0	0	NA	NA	NA	DEL	91	FALSE	FALSE	FALSE	TRUE
7_49422125:49422126	7	49422125	49422126	2	1	intronic/intergenic	VWC2	non-cancer	3	392906	FALSE	FALSE	NA	LTR	TRUE	FALSE	FALSE	1.95712	2	489	0.009147	-0.257339	1	486	NA	0.009147	6.77248	FALSE	NA	0	0	0	0	0	0	0	0	0	0	0	NA	NA	NA	INS	92	FALSE	FALSE	FALSE	TRUE
4_16788725:16788726	4	16788725	16788726	2	1	intronic/intergenic	LDB2	non-cancer	0	111382	FALSE	FALSE	NA	NA	FALSE	FALSE	FALSE	1.94521	2	373	0.009188	-0.815423	1	648	NA	0.009188	6.76599	FALSE	NA	0	0	0	0	0	0	0	0	0	0	0	NA	NA	NA	INS	93	FALSE	FALSE	TRUE	TRUE
13_106074932:106074932	13	106074932	106074932	2	1	intronic/intergenic	DAOA	non-cancer	2	43706	FALSE	FALSE	NA	LINE	TRUE	FALSE	FALSE	1.57157	2	1097	0.03399	-0.370165	2	450	0.034963	0.009193	6.76532	FALSE	NA	0	0	0	0	0	0	0	0	0	0	0	NA	NA	NA	DEL	94	FALSE	FALSE	FALSE	TRUE
11_2610913:2610913	11	2610913	2610913	2	1	intronic/intergenic	KCNQ1	non-cancer	1	144997	FALSE	FALSE	NA	NA	FALSE	FALSE	FALSE	2.08218	2	89	0.009602	0.659449	2	622	0.126943	0.009398	6.73351	FALSE	NA	1	0	1	0	0	0	0	0	0	0	0	NA	NA	NA	DEL	95	FALSE	FALSE	TRUE	TRUE
8_113100247:113100248	8	113100247	113100248	2	1	intronic/intergenic	CSMD3	tsg	5	1348835	FALSE	FALSE	NA	Low_complexity	TRUE	FALSE	FALSE	1.91151	2	1915	0.009522	-0.462847	1	408	NA	0.009522	6.71459	FALSE	NA	0	0	0	0	0	0	0	0	0	0	0	NA	NA	NA	INS	96	FALSE	TRUE	FALSE	TRUE
11_7050064:7050065	11	7050064	7050065	2	1	intronic/intergenic	NLRP14	non-cancer	2	9753	FALSE	FALSE	NA	LINE	TRUE	FALSE	FALSE	2.04982	2	19	0.009524	NA	0	614	NA	0.009524	6.71425	FALSE	NA	0	0	0	0	0	0	0	0	0	0	0	NA	NA	NA	INS	97	FALSE	FALSE	FALSE	TRUE
2_212678334:212678334	2	212678334	212678334	2	1	intronic/intergenic	ERBB4	oncogene	4	724920	FALSE	FALSE	NA	NA	FALSE	FALSE	FALSE	0.896924	2	880	0.038011	2.27113	2	557	0.032856	0.009598	6.70301	FALSE	NA	0	0	0	0	0	0	0	0	0	0	0	NA	NA	NA	DEL	98	FALSE	TRUE	TRUE	TRUE
2_42210210:42210211	2	42210210	42210211	2	1	intronic/intergenic	C2orf91	non-cancer	0	29775	FALSE	FALSE	NA	SINE	TRUE	FALSE	FALSE	1.38476	2	426	0.019981	1.04121	2	572	0.062562	0.009606	6.70185	FALSE	NA	0	0	0	0	0	0	0	0	0	0	0	NA	NA	NA	INS	99	FALSE	FALSE	FALSE	TRUE
10_79782568:79782568	10	79782568	79782568	4	1	intronic/intergenic	POLR3A	non-cancer	1	6597	FALSE	FALSE	NA	NA	FALSE	TRUE	FALSE	1.37624	4	18	0.009706	0.030961	0	571	NA	0.009706	6.68689	FALSE	NA	0	0	0	0	0	0	0	0	0	0	0	NA	NA	NA	DEL	100	FALSE	FALSE	FALSE	TRUE
2_60018394:60018394	2	60018394	60018394	2	1	intronic/intergenic	BCL11A	oncogene	1	762011	FALSE	FALSE	NA	NA	FALSE	FALSE	FALSE	1.1391	2	677	0.020066	-0.910868	2	557	0.063253	0.009734	6.68269	TRUE	816	0	0	0	0	0	0	0	0	0	0	0	NA	NA	NA	DEL	101	FALSE	TRUE	TRUE	TRUE
4_74285654:74285668	4	74285654	74285659	2	15	intronic/intergenic	AFP	non-cancer	2	16321	FALSE	FALSE	NA	NA	FALSE	FALSE	FALSE	2.31893	2	105	0.009779	NA	0	652	NA	0.009779	6.6761	FALSE	NA	11	0	0	11	0	0	0	0	0	0	0	NA	NA	NA	DEL	102	FALSE	FALSE	TRUE	TRUE
3_114058003:114058003	3	114058003	114058003	7	1	protein-coding	ZBTB20	non-cancer	0	NA	FALSE	FALSE	NA	NA	FALSE	FALSE	FALSE	-0.326392	7	0	NA	-0.885896	6	557	0.00981	0.00981	6.6716	TRUE	698	0	0	0	0	0	0	0	0	0	0	0	NA	NA	NA	DEL	103	TRUE	FALSE	TRUE	TRUE
7_51471761:51471761	7	51471761	51471761	2	1	intronic/intergenic	COBL	non-cancer	0	87431	FALSE	FALSE	NA	SINE	TRUE	TRUE	FALSE	1.53916	2	618	0.013889	0.748467	2	486	0.092814	0.009867	6.66321	FALSE	NA	0	0	0	0	0	0	0	0	0	0	0	NA	NA	NA	DEL	104	FALSE	FALSE	FALSE	TRUE
8_63322853:63322853	8	63322853	63322853	2	1	intronic/intergenic	NKAIN3	non-cancer	1	161220	FALSE	FALSE	NA	LINE	TRUE	FALSE	FALSE	1.27061	2	379	0.027326	-0.596879	2	503	0.047635	0.00995	6.65106	FALSE	NA	0	0	0	0	0	0	0	0	0	0	0	NA	NA	NA	DEL	105	FALSE	FALSE	FALSE	TRUE
3_103866959:103866960	3	103866959	103866960	2	1	intronic/intergenic	ALCAM	non-cancer	2	1219293	FALSE	FALSE	NA	DNA	TRUE	FALSE	FALSE	0.643459	2	1237	0.069387	2.72034	2	562	0.018798	0.009968	6.64853	FALSE	NA	0	0	0	0	0	0	0	0	0	0	0	NA	NA	NA	INS	106	FALSE	FALSE	FALSE	TRUE
13_77250080:77250080	13	77250080	77250080	2	1	intronic/intergenic	KCTD12	non-cancer	1	210203	FALSE	FALSE	NA	NA	FALSE	FALSE	FALSE	1.85798	2	238	0.009988	-0.794125	1	569	NA	0.009988	6.64565	FALSE	NA	0	0	0	0	0	0	0	0	0	0	0	NA	NA	NA	DEL	107	FALSE	FALSE	TRUE	TRUE
7_24678965:24678965	7	24678965	24678965	4	1	intronic/intergenic	MPP6	non-cancer	1	15678	FALSE	FALSE	NA	SINE	TRUE	FALSE	FALSE	0.294712	4	136	0.148149	0.745596	4	488	0.008834	0.009997	6.64428	FALSE	NA	1	0	1	0	0	0	0	0	0	0	0	NA	NA	NA	DEL	108	FALSE	FALSE	FALSE	TRUE
12_119317933:119317933	12	119317933	119317933	2	1	intronic/intergenic	SRRM4	non-cancer	0	101755	FALSE	FALSE	NA	NA	FALSE	FALSE	FALSE	1.91091	2	215	0.010034	-0.366013	0	523	NA	0.010034	6.63903	FALSE	NA	0	0	0	0	0	0	0	0	0	0	0	NA	NA	NA	DEL	109	FALSE	FALSE	TRUE	TRUE
9_25750594:25750595	9	25750594	25750595	2	1	intronic/intergenic	TUSC1	non-cancer	1	72275	FALSE	FALSE	NA	LTR	TRUE	FALSE	FALSE	2.15463	2	779	0.010064	1.04875	1	569	NA	0.010064	6.63469	FALSE	NA	0	0	0	0	0	0	0	0	0	0	0	NA	NA	NA	INS	110	FALSE	FALSE	FALSE	TRUE
8_138752508:138752508	8	138752508	138752508	2	1	intronic/intergenic	FAM135B	unclassified cancer	6	627718	FALSE	FALSE	NA	LINE	TRUE	FALSE	FALSE	1.22069	2	1402	0.052564	-1.10829	2	418	0.025136	0.01008	6.63237	FALSE	NA	0	0	0	0	0	0	0	0	0	0	0	NA	NA	NA	DEL	111	FALSE	TRUE	FALSE	TRUE
3_175081097:175081097	3	175081097	175081097	2	1	intronic/intergenic	NAALADL2	non-cancer	0	503899	FALSE	FALSE	NA	NA	FALSE	FALSE	FALSE	1.90544	2	933	0.010142	-0.570827	1	490	NA	0.010142	6.62352	FALSE	NA	0	0	0	0	0	0	0	0	0	0	0	NA	NA	NA	DEL	112	FALSE	FALSE	TRUE	TRUE
16_8400841:8400841	16	8400841	8400841	2	1	intronic/intergenic	TMEM114	non-cancer	0	221385	FALSE	FALSE	NA	LINE	TRUE	FALSE	FALSE	1.92341	2	702	0.010152	NA	0	614	NA	0.010152	6.62203	FALSE	NA	0	0	0	0	0	0	0	0	0	0	0	NA	NA	NA	DEL	113	FALSE	FALSE	FALSE	TRUE
5_127028438:127028438	5	127028438	127028438	2	1	intronic/intergenic	CTXN3	non-cancer	1	35224	FALSE	FALSE	NA	NA	FALSE	FALSE	FALSE	1.60263	2	112	0.010162	-0.466664	1	579	NA	0.010162	6.62062	FALSE	NA	0	0	0	0	0	0	0	0	0	0	0	NA	NA	NA	DEL	114	FALSE	FALSE	TRUE	TRUE
2_150774003:150774021	2	150774003	150774021	2	19	intronic/intergenic	MMADHC	non-cancer	1	330392	FALSE	FALSE	NA	LINE	TRUE	FALSE	FALSE	1.60822	2	243	0.01019	1.43511	1	583	NA	0.01019	6.61677	FALSE	NA	0	0	0	0	0	0	0	0	0	0	0	NA	NA	NA	DEL	115	FALSE	FALSE	FALSE	TRUE
20_13887027:13887028	20	13887027	13887028	2	1	intronic/intergenic	SEL1L2	non-cancer	0	84152	FALSE	FALSE	NA	NA	FALSE	FALSE	FALSE	1.58835	2	71	0.010311	-0.523256	1	541	NA	0.010311	6.5997	TRUE	395	2	0	2	0	0	0	0	0	0	0	0	NA	NA	NA	INS	116	FALSE	FALSE	TRUE	TRUE
13_55901418:55901418	13	55901418	55901418	3	1	intronic/intergenic	PRR20A	non-cancer	4	1814021	FALSE	FALSE	NA	LINE	TRUE	FALSE	FALSE	1.32792	3	1909	0.010392	NA	0	79	NA	0.010392	6.58837	FALSE	NA	0	0	0	0	0	0	0	0	0	0	0	NA	NA	NA	DEL	117	FALSE	FALSE	FALSE	TRUE
8_58135135:58135135	8	58135135	58135135	2	1	intronic/intergenic	IMPAD1	non-cancer	3	228991	FALSE	FALSE	NA	LTR	TRUE	TRUE	FALSE	0.760582	2	522	0.048115	1.74759	2	491	0.028461	0.010398	6.58751	FALSE	NA	0	0	0	0	0	0	0	0	0	0	0	NA	NA	NA	DEL	118	FALSE	FALSE	FALSE	TRUE
4_58122892:58122893	4	58122892	58122892	3	2	intronic/intergenic	IGFBP7	non-cancer	0	146375	FALSE	FALSE	NA	DNA	TRUE	FALSE	FALSE	1.16591	3	1594	0.010405	-0.532805	0	661	NA	0.010405	6.58655	FALSE	NA	0	0	0	0	0	0	0	0	0	0	0	NA	NA	NA	DEL	119	FALSE	FALSE	FALSE	TRUE
20_31488384:31488385	20	31488384	31488385	2	1	intronic/intergenic	EFCAB8	non-cancer	0	36785	FALSE	FALSE	NA	SINE	TRUE	FALSE	FALSE	1.15262	2	40	0.010453	1.11663	1	963	NA	0.010453	6.57994	FALSE	NA	0	0	0	0	0	0	0	0	0	0	0	NA	NA	NA	INS	120	FALSE	FALSE	FALSE	TRUE
11_125747408:125747408	11	125747408	125747408	2	1	intronic/intergenic	PUS3	non-cancer	0	18771	FALSE	FALSE	NA	SINE	TRUE	FALSE	FALSE	0.936099	2	13	0.009524	-1.05596	2	617	0.145547	0.010509	6.57226	FALSE	NA	0	0	0	0	0	0	0	0	0	0	0	NA	NA	NA	DEL	121	FALSE	FALSE	FALSE	TRUE
4_180669379:180669379	4	180669379	180669379	2	1	intronic/intergenic	RP11-389E17.1	non-cancer	1	1787375	FALSE	FALSE	NA	NA	FALSE	FALSE	FALSE	0.899074	2	1978	0.039604	1.30232	2	956	0.035057	0.010523	6.57026	FALSE	NA	0	0	0	0	0	0	0	0	0	0	0	NA	NA	NA	DEL	122	FALSE	FALSE	TRUE	TRUE
12_100653601:100653602	12	100653601	100653601	2	2	intronic/intergenic	DEPDC4	non-cancer	0	7253	FALSE	FALSE	NA	NA	FALSE	FALSE	FALSE	1.57367	2	18	0.010526	-0.156069	1	554	NA	0.010526	6.56986	FALSE	NA	0	0	0	0	0	0	0	0	0	0	0	NA	NA	NA	DEL	123	FALSE	FALSE	TRUE	TRUE
7_97421044:97421044	7	97421044	97421044	2	1	intronic/intergenic	TAC1	non-cancer	5	59119	FALSE	FALSE	NA	LINE	TRUE	TRUE	FALSE	1.2063	2	231	0.0266	-0.49733	2	499	0.052216	0.010527	6.56973	FALSE	NA	0	0	0	0	0	0	0	0	0	0	0	NA	NA	NA	DEL	124	FALSE	FALSE	FALSE	TRUE
8_141955520:141955521	8	141955520	141955521	2	1	intronic/intergenic	PTK2	non-cancer	1	24508	FALSE	FALSE	NA	SINE	TRUE	FALSE	FALSE	1.85552	2	135	0.010553	-0.07056	1	437	NA	0.010553	6.56615	FALSE	NA	0	0	0	0	0	0	0	0	0	0	0	NA	NA	NA	INS	125	FALSE	FALSE	FALSE	TRUE
3_28378667:28378671	3	28378667	28378671	2	5	intronic/intergenic	AZI2	non-cancer	0	3437	FALSE	FALSE	NA	NA	FALSE	FALSE	FALSE	1.19421	2	32	0.010695	NA	0	552	NA	0.010695	6.54689	TRUE	268	0	0	0	0	0	0	0	0	0	0	0	NA	NA	NA	DEL	126	FALSE	FALSE	TRUE	TRUE
8_132069156:132069156	8	132069156	132069156	2	1	intronic/intergenic	ADCY8	non-cancer	4	16577	FALSE	FALSE	NA	LINE	TRUE	FALSE	FALSE	1.6404	2	568	0.014844	-0.504563	2	421	0.095505	0.010716	6.5441	FALSE	NA	0	0	0	0	0	0	0	0	0	0	0	NA	NA	NA	DEL	127	FALSE	FALSE	FALSE	TRUE
10_133437488:133437488	10	133437488	133437488	2	1	intronic/intergenic	AL450307.1	non-cancer	0	170887	FALSE	FALSE	NA	LINE	TRUE	FALSE	FALSE	0.658758	2	123	0.07686	-0.546508	2	943	0.01855	0.010769	6.53698	FALSE	NA	0	0	0	0	0	0	0	0	0	0	0	NA	NA	NA	DEL	128	FALSE	FALSE	FALSE	TRUE
1_219903068:219903069	1	219903068	219903069	2	1	intronic/intergenic	SLC30A10	non-cancer	3	198713	FALSE	FALSE	NA	LINE	TRUE	FALSE	FALSE	1.40795	2	255	0.010817	0.317223	1	456	NA	0.010817	6.53056	FALSE	NA	0	0	0	0	0	0	0	0	0	0	0	NA	NA	NA	INS	129	FALSE	FALSE	FALSE	TRUE
9_121876401:121876401	9	121876401	121876401	3	1	intronic/intergenic	BRINP1	non-cancer	6	199232	FALSE	FALSE	NA	NA	FALSE	FALSE	FALSE	1.18417	3	647	0.010842	-0.282969	0	592	NA	0.010842	6.5272	FALSE	NA	0	0	0	0	0	0	0	0	0	0	0	NA	NA	NA	DEL	130	FALSE	FALSE	TRUE	TRUE
4_181246993:181246993	4	181246993	181246993	2	1	intronic/intergenic	TENM3	non-cancer	0	1998181	FALSE	FALSE	NA	NA	FALSE	FALSE	FALSE	1.9709	2	1771	0.010914	-0.59629	1	599	NA	0.010914	6.51765	FALSE	NA	0	0	0	0	0	0	0	0	0	0	0	NA	NA	NA	DEL	131	FALSE	FALSE	TRUE	TRUE
18_56117467:56117469	18	56117467	56117469	2	3	intronic/intergenic	ALPK2	non-cancer	2	161560	FALSE	FALSE	NA	NA	FALSE	FALSE	FALSE	1.6693	2	139	0.01093	NA	0	578	NA	0.01093	6.51559	FALSE	NA	3	0	3	0	0	0	0	0	0	0	0	NA	NA	NA	DEL	132	FALSE	FALSE	TRUE	TRUE
15_22461620:22461620	15	22461620	22461620	3	1	intronic/intergenic	AC010760.1	non-cancer	3	4725	FALSE	FALSE	NA	NA	FALSE	TRUE	FALSE	0.123504	3	147	0.202623	-0.57425	3	973	0.007164	0.010938	6.51455	FALSE	NA	112	2	1	109	0	0	0	0	0	0	0	NA	NA	NA	DEL	133	FALSE	FALSE	FALSE	TRUE
10_21764735:21764735	10	21764735	21764735	2	1	intronic/intergenic	CASC10	non-cancer	1	21008	FALSE	FALSE	NA	NA	FALSE	FALSE	FALSE	1.35875	2	76	0.010956	-0.657685	0	569	NA	0.010956	6.51213	FALSE	NA	1	0	0	1	0	0	0	0	0	0	0	NA	NA	NA	DEL	134	FALSE	FALSE	TRUE	TRUE
4_79950488:79950489	4	79950488	79950489	2	1	intronic/intergenic	PAQR3	non-cancer	1	90110	FALSE	FALSE	NA	LINE	TRUE	FALSE	FALSE	1.78965	2	138	0.010965	NA	0	653	NA	0.010965	6.51101	FALSE	NA	0	0	0	0	0	0	0	0	0	0	0	NA	NA	NA	INS	135	FALSE	FALSE	FALSE	TRUE
8_82553285:82553285	8	82553285	82553285	2	1	intronic/intergenic	IMPA1	non-cancer	1	44865	FALSE	FALSE	NA	NA	FALSE	FALSE	FALSE	1.53104	2	39	0.010976	0.603907	0	476	NA	0.010976	6.50955	FALSE	NA	0	0	0	0	0	0	0	0	0	0	0	NA	NA	NA	DEL	136	FALSE	FALSE	TRUE	TRUE
10_122679919:122679919	10	122679919	122679919	2	1	intronic/intergenic	WDR11	non-cancer	0	68986	FALSE	FALSE	NA	LINE	TRUE	FALSE	FALSE	2.06183	2	199	0.010989	NA	0	571	NA	0.010989	6.50774	FALSE	NA	0	0	0	0	0	0	0	0	0	0	0	NA	NA	NA	DEL	137	FALSE	FALSE	FALSE	TRUE
11_15107232:15107232	11	15107232	15107232	2	1	intronic/intergenic	INSC	non-cancer	2	26784	FALSE	FALSE	NA	LINE	TRUE	FALSE	FALSE	0.829359	2	323	0.080717	-0.75686	2	624	0.01811	0.011004	6.50578	FALSE	NA	0	0	0	0	0	0	0	0	0	0	0	NA	NA	NA	DEL	138	FALSE	FALSE	FALSE	TRUE
8_39571964:39571964	8	39571964	39571964	2	1	intronic/intergenic	ADAM2	non-cancer	0	123740	FALSE	FALSE	NA	LINE	TRUE	FALSE	FALSE	0.746208	2	101	0.061591	1.99652	2	506	0.023766	0.011017	6.50406	FALSE	NA	0	0	0	0	0	0	0	0	0	0	0	NA	NA	NA	DEL	139	FALSE	FALSE	FALSE	TRUE
22_45688948:45689035	22	45688948	45689035	2	88	intronic/intergenic	UPK3A	non-cancer	1	8053	FALSE	TRUE	rs147068840	NA	FALSE	FALSE	FALSE	0.323826	2	15	0.044118	-0.658198	2	602	0.033266	0.011043	6.50079	FALSE	NA	543	88	15	440	0	0	0	0	0	0	0	NA	NA	NA	DEL	140	FALSE	FALSE	TRUE	TRUE
18_35433716:35433741	18	35433716	35433741	2	26	intronic/intergenic	CELF4	non-cancer	3	288112	FALSE	FALSE	NA	NA	FALSE	FALSE	FALSE	1.90296	2	1534	0.011058	NA	0	600	NA	0.011058	6.49878	FALSE	NA	0	0	0	0	0	0	0	0	0	0	0	NA	NA	NA	DEL	141	FALSE	FALSE	TRUE	TRUE
8_87120362:87120365	8	87120362	87120365	2	4	intronic/intergenic	ATP6V0D2	non-cancer	1	9154	FALSE	FALSE	NA	SINE	TRUE	FALSE	FALSE	0.926204	2	45	0.011101	1.17711	1	469	NA	0.011101	6.49319	FALSE	NA	0	0	0	0	0	0	0	0	0	0	0	NA	NA	NA	DEL	142	FALSE	FALSE	FALSE	TRUE
7_42258616:42258617	7	42258616	42258616	2	2	intronic/intergenic	GLI3	non-cancer	2	4236	FALSE	FALSE	NA	NA	FALSE	FALSE	FALSE	1.99933	2	396	0.008616	-0.649497	2	492	0.171484	0.011107	6.4924	FALSE	NA	0	0	0	0	0	0	0	0	0	0	0	NA	NA	NA	DEL	143	FALSE	FALSE	TRUE	TRUE
8_111351701:111351702	8	111351701	111351702	2	1	intronic/intergenic	KCNV1	non-cancer	4	365084	FALSE	FALSE	NA	NA	FALSE	FALSE	FALSE	1.83703	2	1960	0.01113	-0.686242	1	430	NA	0.01113	6.48939	FALSE	NA	0	0	0	0	0	0	0	0	0	0	0	NA	NA	NA	INS	144	FALSE	FALSE	TRUE	TRUE
2_83987938:83987939	2	83987938	83987939	2	1	intronic/intergenic	SUCLG1	non-cancer	2	698454	FALSE	FALSE	NA	LINE	TRUE	FALSE	FALSE	1.50838	2	1500	0.011212	0.157966	1	578	NA	0.011212	6.47875	FALSE	NA	2	0	0	2	0	0	0	0	0	0	0	NA	NA	NA	INS	145	FALSE	FALSE	FALSE	TRUE
3_145974967:145974968	3	145974967	145974968	2	1	intronic/intergenic	PLSCR4	non-cancer	1	35109	FALSE	FALSE	NA	LTR	TRUE	FALSE	FALSE	2.09607	2	86	0.011249	NA	0	530	NA	0.011249	6.47412	FALSE	NA	2	2	0	0	0	0	0	0	0	0	0	NA	NA	NA	INS	146	FALSE	FALSE	FALSE	TRUE
4_32558378:32558379	4	32558378	32558379	2	1	intronic/intergenic	PCDH7	non-cancer	1	1835333	FALSE	FALSE	NA	NA	FALSE	FALSE	FALSE	1.91668	2	3054	0.01127	NA	0	626	NA	0.01127	6.47136	FALSE	NA	0	0	0	0	0	0	0	0	0	0	0	NA	NA	NA	INS	147	FALSE	FALSE	TRUE	TRUE
13_34052890:34052890	13	34052890	34052890	2	1	intronic/intergenic	STARD13	non-cancer	1	128340	FALSE	FALSE	NA	SINE	TRUE	FALSE	FALSE	0.546796	2	171	0.094499	-1.6175	2	563	0.015933	0.01129	6.46878	FALSE	NA	0	0	0	0	0	0	0	0	0	0	0	NA	NA	NA	DEL	148	FALSE	FALSE	FALSE	TRUE
6_72881953:72881954	6	72881953	72881953	2	2	intronic/intergenic	RIMS1	non-cancer	3	285226	FALSE	TRUE	rs11338397	NA	FALSE	FALSE	FALSE	0.846187	2	459	0.055568	-0.583142	2	549	0.027144	0.011308	6.46654	FALSE	NA	0	0	0	0	0	0	0	0	0	0	0	NA	NA	NA	DEL	149	FALSE	FALSE	TRUE	TRUE
5_121449753:121449753	5	121449753	121449753	3	1	intronic/intergenic	LOX	non-cancer	0	36073	FALSE	FALSE	NA	NA	FALSE	FALSE	FALSE	0.519051	3	45	0.04105	0.770606	3	569	0.036836	0.011332	6.46344	FALSE	NA	3	2	0	1	0	0	0	0	0	0	0	NA	NA	NA	DEL	150	FALSE	FALSE	TRUE	TRUE
5_20727216:20727218	5	20727216	20727218	2	3	intronic/intergenic	CDH18	non-cancer	1	888121	FALSE	FALSE	NA	NA	FALSE	TRUE	FALSE	1.65767	2	2368	0.011336	-0.509035	1	501	NA	0.011336	6.46296	FALSE	NA	0	0	0	0	0	0	0	0	0	0	0	NA	NA	NA	DEL	151	FALSE	FALSE	FALSE	TRUE
1_88933921:88933921	1	88933921	88933921	2	1	intronic/intergenic	PKN2	non-cancer	0	216343	FALSE	FALSE	NA	LTR	TRUE	FALSE	FALSE	2.4213	2	368	0.011389	NA	0	587	NA	0.011389	6.45626	FALSE	NA	0	0	0	0	0	0	0	0	0	0	0	NA	NA	NA	DEL	152	FALSE	FALSE	FALSE	TRUE
2_53668389:53668389	2	53668389	53668389	3	1	intronic/intergenic	CHAC2	non-cancer	1	326635	FALSE	FALSE	NA	NA	FALSE	FALSE	FALSE	0.641875	3	829	0.070385	0.988569	3	573	0.021695	0.011429	6.45118	FALSE	NA	0	0	0	0	0	0	0	0	0	0	0	NA	NA	NA	DEL	153	FALSE	FALSE	TRUE	TRUE
9_31401520:31401521	9	31401520	31401521	3	2	intronic/intergenic	ACO1	non-cancer	3	1003984	FALSE	FALSE	NA	LTR	TRUE	FALSE	FALSE	1.71661	3	1483	0.013363	1.24266	3	590	0.114632	0.01146	6.44724	FALSE	NA	0	0	0	0	0	0	0	0	0	0	0	NA	NA	NA	INS	154	FALSE	FALSE	FALSE	TRUE
6_154411444:154411445	6	154411444	154411445	2	1	intronic/intergenic	OPRM1	non-cancer	2	79796	FALSE	FALSE	NA	NA	FALSE	FALSE	FALSE	1.47941	2	275	0.011533	NA	0	546	NA	0.011533	6.43811	FALSE	NA	0	0	0	0	0	0	0	0	0	0	0	NA	NA	NA	INS	155	FALSE	FALSE	TRUE	TRUE
10_64312314:64312315	10	64312314	64312315	2	2	intronic/intergenic	ZNF365	non-cancer	0	176361	FALSE	FALSE	NA	NA	FALSE	FALSE	FALSE	1.56532	2	122	0.011569	-0.667374	1	561	NA	0.011569	6.43361	FALSE	NA	0	0	0	0	0	0	0	0	0	0	0	NA	NA	NA	DEL	156	FALSE	FALSE	TRUE	TRUE
13_86209906:86209906	13	86209906	86209906	2	1	intronic/intergenic	SLITRK6	non-cancer	3	160737	FALSE	FALSE	NA	NA	FALSE	FALSE	FALSE	1.64415	2	1327	0.01164	-0.45665	0	566	NA	0.01164	6.42473	FALSE	NA	0	0	0	0	0	0	0	0	0	0	0	NA	NA	NA	DEL	157	FALSE	FALSE	TRUE	TRUE
11_4058932:4058933	11	4058932	4058933	2	2	intronic/intergenic	RRM1	non-cancer	1	57310	FALSE	FALSE	NA	LINE	TRUE	TRUE	FALSE	0.917463	2	93	0.068031	3.05023	2	628	0.022942	0.011647	6.42384	FALSE	NA	0	0	0	0	0	0	0	0	0	0	0	NA	NA	NA	DEL	158	FALSE	FALSE	FALSE	TRUE
11_93098016:93098017	11	93098016	93098017	2	1	intronic/intergenic	CCDC67	non-cancer	0	32590	FALSE	FALSE	NA	NA	FALSE	FALSE	FALSE	1.31759	2	65	0.011729	-0.451558	1	592	NA	0.011729	6.41378	FALSE	NA	0	0	0	0	0	0	0	0	0	0	0	NA	NA	NA	INS	159	FALSE	FALSE	TRUE	TRUE
6_67253125:67253125	6	67253125	67253125	2	1	intronic/intergenic	EYS	non-cancer	7	1047822	FALSE	FALSE	NA	LINE	TRUE	FALSE	FALSE	1.50667	2	2299	0.01178	-1.22494	1	535	NA	0.01178	6.40749	FALSE	NA	0	0	0	0	0	0	0	0	0	0	0	NA	NA	NA	DEL	160	FALSE	FALSE	FALSE	TRUE
13_84230384:84230385	13	84230384	84230385	2	1	intronic/intergenic	SLITRK1	non-cancer	2	225257	FALSE	FALSE	NA	NA	FALSE	FALSE	FALSE	1.80147	2	2429	0.011816	2.92879	1	549	NA	0.011816	6.40308	FALSE	NA	0	0	0	0	0	0	0	0	0	0	0	NA	NA	NA	INS	161	FALSE	FALSE	TRUE	TRUE
18_9376425:9376425	18	9376425	9376425	2	1	intronic/intergenic	TWSG1	non-cancer	0	39197	FALSE	FALSE	NA	LINE	TRUE	FALSE	FALSE	1.03867	2	64	0.018944	0.786548	2	592	0.084125	0.01186	6.3978	FALSE	NA	0	0	0	0	0	0	0	0	0	0	0	NA	NA	NA	DEL	162	FALSE	FALSE	FALSE	TRUE
5_67355797:67355797	5	67355797	67355797	2	1	intronic/intergenic	RP11-404L6.2	non-cancer	0	136513	FALSE	FALSE	NA	LINE	TRUE	FALSE	FALSE	1.70798	2	173	0.017314	-0.540552	2	976	0.092069	0.011862	6.39747	FALSE	NA	0	0	0	0	0	0	0	0	0	0	0	NA	NA	NA	DEL	163	FALSE	FALSE	FALSE	TRUE
4_62892252:62892252	4	62892252	62892252	2	1	intronic/intergenic	LPHN3	non-cancer	1	529240	FALSE	FALSE	NA	Low_complexity	TRUE	FALSE	FALSE	1.78288	2	2898	0.011876	-0.673446	1	614	NA	0.011876	6.39575	FALSE	NA	0	0	0	0	0	0	0	0	0	0	0	NA	NA	NA	DEL	164	FALSE	FALSE	FALSE	TRUE
11_105759829:105759829	11	105759829	105759829	2	1	intronic/intergenic	MSANTD4	non-cancer	0	121815	FALSE	FALSE	NA	NA	FALSE	FALSE	FALSE	1.59422	2	141	0.011894	1.62385	0	600	NA	0.011894	6.39364	FALSE	NA	0	0	0	0	0	0	0	0	0	0	0	NA	NA	NA	DEL	165	FALSE	FALSE	TRUE	TRUE
14_79690207:79690207	14	79690207	79690207	2	1	intronic/intergenic	NRXN3	non-cancer	3	945221	FALSE	FALSE	NA	NA	FALSE	FALSE	FALSE	1.20765	2	562	0.042393	1.40759	2	577	0.037812	0.01192	6.39052	FALSE	NA	0	0	0	0	0	0	0	0	0	0	0	NA	NA	NA	DEL	166	FALSE	FALSE	TRUE	TRUE
8_106385982:106385982	8	106385982	106385982	2	1	intronic/intergenic	ZFPM2	non-cancer	2	54812	FALSE	FALSE	NA	NA	FALSE	FALSE	FALSE	1.69664	2	679	0.01195	-0.562861	1	438	NA	0.01195	6.3868	FALSE	NA	0	0	0	0	0	0	0	0	0	0	0	NA	NA	NA	DEL	167	FALSE	FALSE	TRUE	TRUE
5_80746872:80746872	5	80746872	80746872	2	1	intronic/intergenic	ACOT12	non-cancer	1	56939	FALSE	FALSE	NA	DNA	TRUE	FALSE	FALSE	1.37698	2	87	0.012033	-0.649842	0	598	NA	0.012033	6.37684	FALSE	NA	12	1	0	11	0	0	0	0	0	0	0	NA	NA	NA	DEL	168	FALSE	FALSE	FALSE	TRUE
10_116942673:116942673	10	116942673	116942673	2	1	intronic/intergenic	ATRNL1	non-cancer	1	89369	FALSE	FALSE	NA	LINE	TRUE	FALSE	FALSE	0.745104	2	382	0.088363	-0.857866	2	548	0.018479	0.012111	6.36749	FALSE	NA	0	0	0	0	0	0	0	0	0	0	0	NA	NA	NA	DEL	169	FALSE	FALSE	FALSE	TRUE
8_24518435:24518435	8	24518435	24518435	2	1	intronic/intergenic	ADAM7	non-cancer	3	219813	FALSE	FALSE	NA	LINE	TRUE	FALSE	FALSE	0.989742	2	113	0.021596	2.32414	2	518	0.07635	0.012214	6.35529	FALSE	NA	0	0	0	0	0	0	0	0	0	0	0	NA	NA	NA	DEL	170	FALSE	FALSE	FALSE	TRUE
13_82544828:82544829	13	82544828	82544829	2	1	intronic/intergenic	SPRY2	non-cancer	0	1632988	FALSE	FALSE	NA	Low_complexity	TRUE	FALSE	FALSE	1.70009	2	1338	0.012219	-0.478505	1	573	NA	0.012219	6.35472	FALSE	NA	0	0	0	0	0	0	0	0	0	0	0	NA	NA	NA	INS	171	FALSE	FALSE	FALSE	TRUE
6_166098887:166098887	6	166098887	166098887	2	1	intronic/intergenic	PDE10A	non-cancer	0	23386	FALSE	FALSE	NA	NA	FALSE	FALSE	FALSE	1.83725	2	133	0.012246	NA	0	550	NA	0.012246	6.35156	FALSE	NA	0	0	0	0	0	0	0	0	0	0	0	NA	NA	NA	DEL	172	FALSE	FALSE	TRUE	TRUE
12_69437783:69437783	12	69437783	69437783	2	1	intronic/intergenic	CPM	non-cancer	1	111166	FALSE	FALSE	NA	NA	FALSE	FALSE	FALSE	0.902247	2	91	0.051678	-0.946925	2	535	0.032065	0.012267	6.34909	FALSE	NA	0	0	0	0	0	0	0	0	0	0	0	NA	NA	NA	DEL	173	FALSE	FALSE	TRUE	TRUE
20_45770793:45770794	20	45770793	45770794	2	1	intronic/intergenic	EYA2	non-cancer	0	152143	FALSE	FALSE	NA	DNA	TRUE	FALSE	FALSE	1.70544	2	144	0.012301	-0.440948	1	496	NA	0.012301	6.34506	FALSE	NA	8	2	2	4	0	0	0	0	0	0	0	NA	NA	NA	INS	174	FALSE	FALSE	FALSE	TRUE
10_121435016:121435016	10	121435016	121435016	2	1	intronic/intergenic	BAG3	non-cancer	0	23828	FALSE	FALSE	NA	NA	FALSE	FALSE	FALSE	1.30127	2	24	0.012308	0.344831	1	579	NA	0.012308	6.3443	FALSE	NA	1	1	0	0	0	0	0	0	0	0	0	NA	NA	NA	DEL	175	FALSE	FALSE	TRUE	TRUE
2_139725926:139725926	2	139725926	139725926	3	1	intronic/intergenic	NXPH2	non-cancer	1	188115	FALSE	FALSE	NA	NA	FALSE	FALSE	FALSE	0.840323	3	1492	0.028875	2.54343	2	577	0.057625	0.012311	6.34394	FALSE	NA	0	0	0	0	0	0	0	0	0	0	0	NA	NA	NA	DEL	176	FALSE	FALSE	TRUE	TRUE
13_65858542:65858543	13	65858542	65858543	2	1	intronic/intergenic	AL445989.1	non-cancer	1	1537608	FALSE	FALSE	NA	LINE	TRUE	FALSE	FALSE	1.83284	2	2816	0.012378	-0.351948	1	824	NA	0.012378	6.33607	FALSE	NA	2	0	0	2	0	0	0	0	0	0	0	NA	NA	NA	INS	177	FALSE	FALSE	FALSE	TRUE
6_128158768:128158769	6	128158768	128158769	2	2	intronic/intergenic	THEMIS	non-cancer	1	63308	FALSE	FALSE	NA	Simple_repeat	TRUE	FALSE	FALSE	1.76607	2	226	0.012385	1.6048	1	550	NA	0.012385	6.33524	FALSE	NA	0	0	0	0	0	0	0	0	0	0	0	NA	NA	NA	INS	178	FALSE	FALSE	FALSE	TRUE
2_487126:487127	2	487126	487127	2	2	intronic/intergenic	TMEM18	non-cancer	1	190218	FALSE	FALSE	NA	NA	FALSE	FALSE	FALSE	1.7046	2	154	0.01239	-0.214963	1	565	NA	0.01239	6.33468	FALSE	NA	0	0	0	0	0	0	0	0	0	0	0	NA	NA	NA	DEL	179	FALSE	FALSE	TRUE	TRUE
8_108119802:108119803	8	108119802	108119803	2	2	intronic/intergenic	ABRA	non-cancer	0	337384	FALSE	FALSE	NA	NA	FALSE	FALSE	FALSE	2.20475	2	309	0.012403	NA	0	441	NA	0.012403	6.33315	TRUE	290	0	0	0	0	0	0	0	0	0	0	0	NA	NA	NA	DEL	180	FALSE	FALSE	TRUE	TRUE
3_161741980:161741981	3	161741980	161741981	2	2	intronic/intergenic	OTOL1	non-cancer	1	527384	FALSE	TRUE	rs371983327	NA	FALSE	FALSE	FALSE	1.61294	2	1434	0.012503	-0.176607	1	433	NA	0.012503	6.3216	FALSE	NA	0	0	0	0	0	0	0	0	0	0	0	NA	NA	NA	DEL	181	FALSE	FALSE	TRUE	TRUE
2_217199757:217199757	2	217199757	217199757	2	1	intronic/intergenic	2004-03-01	non-cancer	0	35226	FALSE	FALSE	NA	NA	FALSE	FALSE	FALSE	0.674554	2	54	0.058515	2.52305	2	589	0.02896	0.012507	6.32114	FALSE	NA	0	0	0	0	0	0	0	0	0	0	0	NA	NA	NA	DEL	182	FALSE	FALSE	TRUE	TRUE
12_118013823:118013823	12	118013823	118013823	3	1	intronic/intergenic	NOS1	non-cancer	0	244949	FALSE	FALSE	NA	SINE	TRUE	FALSE	FALSE	0.868639	3	160	0.098487	-0.585547	3	530	0.017237	0.012526	6.31894	FALSE	NA	1	0	1	0	0	0	0	0	0	0	0	NA	NA	NA	DEL	183	FALSE	FALSE	FALSE	TRUE
7_13639537:13639538	7	13639537	13639538	2	1	intronic/intergenic	ETV1	oncogene	2	389139	FALSE	FALSE	NA	NA	FALSE	FALSE	FALSE	0.701099	2	763	0.063814	2.06478	2	471	0.026677	0.012556	6.31548	FALSE	NA	0	0	0	0	0	0	0	0	0	0	0	NA	NA	NA	INS	184	FALSE	TRUE	TRUE	TRUE
5_14315809:14315809	5	14315809	14315809	2	1	intronic/intergenic	TRIO	non-cancer	1	171974	FALSE	FALSE	NA	NA	FALSE	FALSE	FALSE	2.14843	2	126	0.0126	1.75137	1	492	NA	0.0126	6.31041	FALSE	NA	0	0	0	0	0	0	0	0	0	0	0	NA	NA	NA	DEL	185	FALSE	FALSE	TRUE	TRUE
12_58188540:58188543	12	58188540	58188543	3	4	intronic/intergenic	TSFM	non-cancer	1	11955	FALSE	FALSE	NA	SINE	TRUE	FALSE	FALSE	NA	0	4	NA	1.05637	3	546	0.012612	0.012612	6.30906	FALSE	NA	0	0	0	0	0	0	0	0	0	0	0	NA	NA	NA	DEL	186	FALSE	FALSE	FALSE	FALSE
11_134503776:134503776	11	134503776	134503776	3	1	intronic/intergenic	B3GAT1	non-cancer	2	246035	FALSE	FALSE	NA	NA	FALSE	FALSE	FALSE	1.01645	3	150	0.015207	0.494096	2	583	0.112694	0.012628	6.30717	FALSE	NA	0	0	0	0	0	0	0	0	0	0	0	NA	NA	NA	DEL	187	FALSE	FALSE	TRUE	TRUE
13_28526307:28526307	13	28526307	28526307	2	1	intronic/intergenic	ATP5EP2	non-cancer	1	6910	FALSE	FALSE	NA	LINE	TRUE	FALSE	FALSE	0.391904	2	8	0.044444	-0.866129	2	583	0.038627	0.012648	6.30496	FALSE	NA	0	0	0	0	0	0	0	0	0	0	0	NA	NA	NA	DEL	188	FALSE	FALSE	FALSE	TRUE
16_2963406:2963406	16	2963406	2963406	2	1	intronic/intergenic	FLYWCH1	non-cancer	2	16281	FALSE	FALSE	NA	NA	FALSE	FALSE	FALSE	0.1983	2	5	0.095238	-1.47075	2	600	0.01808	0.012681	6.30124	FALSE	NA	1	1	0	0	0	0	0	0	0	0	0	NA	NA	NA	DEL	189	FALSE	FALSE	TRUE	TRUE
4_179047062:179047063	4	179047062	179047063	2	2	intronic/intergenic	RP11-389E17.1	non-cancer	1	165058	FALSE	FALSE	NA	NA	FALSE	FALSE	FALSE	1.31902	2	1978	0.038661	1.08364	2	956	0.044656	0.012709	6.29795	FALSE	NA	0	0	0	0	0	0	0	0	0	0	0	NA	NA	NA	DEL	190	FALSE	FALSE	TRUE	TRUE
2_83605878:83605879	2	83605878	83605879	2	1	intronic/intergenic	SUCLG1	non-cancer	1	1080514	FALSE	FALSE	NA	LINE	TRUE	FALSE	FALSE	1.13561	2	1500	0.02686	-0.873056	2	578	0.064418	0.012734	6.29518	FALSE	NA	0	0	0	0	0	0	0	0	0	0	0	NA	NA	NA	INS	191	FALSE	FALSE	FALSE	TRUE
8_113062788:113062788	8	113062788	113062788	2	1	intronic/intergenic	CSMD3	tsg	2	1386295	FALSE	FALSE	NA	Simple_repeat	TRUE	FALSE	FALSE	1.50667	2	1915	0.013099	-0.547287	2	408	0.132391	0.012759	6.29237	FALSE	NA	0	0	0	0	0	0	0	0	0	0	0	NA	NA	NA	DEL	192	FALSE	TRUE	FALSE	TRUE
10_113703769:113703770	10	113703769	113703769	7	2	intronic/intergenic	GPAM	non-cancer	2	237773	FALSE	FALSE	NA	LINE	TRUE	FALSE	FALSE	0.419836	7	276	0.012772	-0.012391	0	559	NA	0.012772	6.29084	FALSE	NA	0	0	0	0	0	0	0	0	0	0	0	NA	NA	NA	DEL	193	FALSE	FALSE	FALSE	TRUE
12_41143173:41143173	12	41143173	41143173	2	1	intronic/intergenic	CNTN1	non-cancer	1	159062	FALSE	FALSE	NA	NA	FALSE	FALSE	FALSE	1.94329	2	247	0.012785	1.9399	1	534	NA	0.012785	6.28938	FALSE	NA	0	0	0	0	0	0	0	0	0	0	0	NA	NA	NA	DEL	194	FALSE	FALSE	TRUE	TRUE
20_53724864:53724864	20	53724864	53724864	2	1	intronic/intergenic	DOK5	non-cancer	0	632378	FALSE	FALSE	NA	LINE	TRUE	FALSE	FALSE	1.37129	2	527	0.012819	-0.273975	0	495	NA	0.012819	6.28562	FALSE	NA	0	0	0	0	0	0	0	0	0	0	0	NA	NA	NA	DEL	195	FALSE	FALSE	FALSE	TRUE
16_17579547:17579547	16	17579547	17579547	2	1	intronic/intergenic	XYLT1	non-cancer	2	14894	FALSE	FALSE	NA	NA	FALSE	TRUE	FALSE	0.772703	2	470	0.041586	-1.28117	2	593	0.042017	0.012842	6.28297	FALSE	NA	0	0	0	0	0	0	0	0	0	0	0	NA	NA	NA	DEL	196	FALSE	FALSE	FALSE	TRUE
8_50831353:50831353	8	50831353	50831353	3	1	intronic/intergenic	RP11-738G5.2	non-cancer	1	374277	FALSE	FALSE	NA	NA	FALSE	FALSE	FALSE	0.394437	3	608	0.122557	-0.39027	2	938	0.014284	0.012863	6.28062	FALSE	NA	0	0	0	0	0	0	0	0	0	0	0	NA	NA	NA	DEL	197	FALSE	FALSE	TRUE	TRUE
13_33213176:33213176	13	33213176	33213176	2	1	intronic/intergenic	PDS5B	non-cancer	1	9734	FALSE	FALSE	NA	NA	FALSE	FALSE	FALSE	1.3705	2	115	0.058611	1.4466	2	562	0.029909	0.012878	6.27892	FALSE	NA	1	0	0	1	0	0	0	0	0	0	0	NA	NA	NA	DEL	198	FALSE	FALSE	TRUE	TRUE
7_129707426:129707427	7	129707426	129707427	2	2	intronic/intergenic	KLHDC10	non-cancer	2	3057	FALSE	FALSE	NA	LTR	TRUE	FALSE	FALSE	1.35095	2	29	0.012903	-0.06655	1	498	NA	0.012903	6.27612	FALSE	NA	0	0	0	0	0	0	0	0	0	0	0	NA	NA	NA	DEL	199	FALSE	FALSE	FALSE	TRUE
7_53823523:53823524	7	53823523	53823524	2	1	intronic/intergenic	POM121L12	non-cancer	1	720158	FALSE	FALSE	NA	LINE	TRUE	FALSE	FALSE	1.54786	2	1409	0.012909	NA	0	290	NA	0.012909	6.27549	FALSE	NA	0	0	0	0	0	0	0	0	0	0	0	NA	NA	NA	INS	200	FALSE	FALSE	FALSE	TRUE
5_178606318:178606318	5	178606318	178606318	2	1	intronic/intergenic	ZNF354C	non-cancer	1	117248	FALSE	FALSE	NA	NA	FALSE	FALSE	FALSE	1.16201	2	58	0.022898	-0.92582	2	557	0.076779	0.01291	6.27534	FALSE	NA	0	0	0	0	0	0	0	0	0	0	0	NA	NA	NA	DEL	201	FALSE	FALSE	TRUE	TRUE
5_166620157:166620158	5	166620157	166620158	3	1	intronic/intergenic	TENM2	non-cancer	3	91685	FALSE	FALSE	NA	NA	FALSE	FALSE	FALSE	0.845467	3	1824	0.012964	-0.360824	1	553	NA	0.012964	6.2693	TRUE	496	0	0	0	0	0	0	0	0	0	0	0	NA	NA	NA	INS	202	FALSE	FALSE	TRUE	TRUE
3_159596403:159596404	3	159596403	159596404	2	3	intronic/intergenic	SCHIP1	non-cancer	1	38429	FALSE	FALSE	NA	SINE	TRUE	FALSE	FALSE	1.187	2	250	0.013023	-0.239239	1	522	NA	0.013023	6.26278	FALSE	NA	0	0	0	0	0	0	0	0	0	0	0	NA	NA	NA	INS	203	FALSE	FALSE	FALSE	TRUE
1_102747546:102747546	1	102747546	102747546	2	1	intronic/intergenic	OLFM3	non-cancer	3	285174	FALSE	FALSE	NA	NA	FALSE	FALSE	FALSE	1.26003	2	708	0.017829	1.61209	2	594	0.099793	0.013044	6.26042	FALSE	NA	0	0	0	0	0	0	0	0	0	0	0	NA	NA	NA	DEL	204	FALSE	FALSE	TRUE	TRUE
14_25468678:25468678	14	25468678	25468678	2	1	intronic/intergenic	STXBP6	non-cancer	0	24654	FALSE	FALSE	NA	LINE	TRUE	FALSE	FALSE	0.555591	2	512	0.090441	-1.24282	2	603	0.019701	0.013061	6.25859	FALSE	NA	1	0	1	0	0	0	0	0	0	0	0	NA	NA	NA	DEL	205	FALSE	FALSE	FALSE	TRUE
18_51104424:51104424	18	51104424	51104424	2	1	intronic/intergenic	MBD2	non-cancer	3	646505	FALSE	FALSE	NA	NA	FALSE	FALSE	FALSE	1.14505	2	484	0.028415	-0.917424	2	589	0.062821	0.013082	6.25632	FALSE	NA	0	0	0	0	0	0	0	0	0	0	0	NA	NA	NA	DEL	206	FALSE	FALSE	TRUE	TRUE
7_70517571:70517571	7	70517571	70517571	4	1	intronic/intergenic	WBSCR17	non-cancer	1	80218	FALSE	FALSE	NA	LINE	TRUE	TRUE	FALSE	-0.061237	4	796	0.799089	-0.911822	4	488	0.002241	0.013117	6.25244	FALSE	NA	0	0	0	0	0	0	0	0	0	0	0	NA	NA	NA	DEL	207	FALSE	FALSE	FALSE	TRUE
2_175656582:175656588	2	175656582	175656582	2	7	intronic/intergenic	CHRNA1	non-cancer	2	27460	FALSE	FALSE	NA	NA	FALSE	FALSE	FALSE	1.50191	2	95	0.013165	NA	0	577	NA	0.013165	6.24714	FALSE	NA	0	0	0	0	0	0	0	0	0	0	0	NA	NA	NA	DEL	208	FALSE	FALSE	TRUE	TRUE
9_109469428:109469428	9	109469428	109469428	2	1	intronic/intergenic	RP11-508N12.4	non-cancer	2	216237	FALSE	FALSE	NA	NA	FALSE	FALSE	FALSE	0.830366	2	408	0.061019	-0.587947	2	919	0.029547	0.013195	6.24391	FALSE	NA	0	0	0	0	0	0	0	0	0	0	0	NA	NA	NA	DEL	209	FALSE	FALSE	TRUE	TRUE
2_141664433:141664433	2	141664433	141664433	2	1	intronic/intergenic	LRP1B	tsg	2	1223865	FALSE	FALSE	NA	NA	FALSE	FALSE	FALSE	0.780135	2	1549	0.04525	1.34132	2	514	0.039866	0.013201	6.24323	FALSE	NA	0	0	0	0	0	0	0	0	0	0	0	NA	NA	NA	DEL	210	FALSE	TRUE	TRUE	TRUE
5_40321198:40321198	5	40321198	40321198	2	1	intronic/intergenic	PTGER4	non-cancer	2	359898	FALSE	FALSE	NA	NA	FALSE	FALSE	FALSE	0.711935	2	353	0.070075	-0.994934	2	523	0.025747	0.013203	6.24303	FALSE	NA	0	0	0	0	0	0	0	0	0	0	0	NA	NA	NA	DEL	211	FALSE	FALSE	TRUE	TRUE
2_168470600:168470600	2	168470600	168470600	2	1	intronic/intergenic	B3GALT1	non-cancer	3	254950	FALSE	FALSE	NA	LINE	TRUE	FALSE	FALSE	1.76562	2	315	0.0133	-0.398484	1	573	NA	0.0133	6.23242	FALSE	NA	0	0	0	0	0	0	0	0	0	0	0	NA	NA	NA	DEL	212	FALSE	FALSE	FALSE	TRUE
4_20841159:20841160	4	20841159	20841160	3	2	intronic/intergenic	PACRGL	non-cancer	0	137698	FALSE	FALSE	NA	NA	FALSE	FALSE	FALSE	0.825606	3	477	0.013307	-0.538063	1	640	NA	0.013307	6.23172	FALSE	NA	0	0	0	0	0	0	0	0	0	0	0	NA	NA	NA	INS	213	FALSE	FALSE	TRUE	TRUE
12_51151762:51151763	12	51151762	51151763	2	2	intronic/intergenic	ATF1	oncogene	0	22166	FALSE	FALSE	NA	SINE	TRUE	FALSE	FALSE	1.31963	2	72	0.013323	-0.119532	1	558	NA	0.013323	6.22994	FALSE	NA	2	0	2	0	0	0	0	0	0	0	0	NA	NA	NA	INS	214	FALSE	TRUE	FALSE	TRUE
20_35133076:35133077	20	35133076	35133077	2	1	intronic/intergenic	MYL9	non-cancer	1	40211	FALSE	FALSE	NA	LINE	TRUE	FALSE	FALSE	0.988404	2	23	0.013333	1.48555	0	516	NA	0.013333	6.22882	FALSE	NA	0	0	0	0	0	0	0	0	0	0	0	NA	NA	NA	INS	215	FALSE	FALSE	FALSE	TRUE
4_63334830:63334831	4	63334830	63334831	2	1	intronic/intergenic	LPHN3	non-cancer	3	971818	FALSE	FALSE	NA	LINE	TRUE	FALSE	FALSE	1.48438	2	2898	0.013363	NA	0	614	NA	0.013363	6.22556	FALSE	NA	0	0	0	0	0	0	0	0	0	0	0	NA	NA	NA	INS	216	FALSE	FALSE	FALSE	TRUE
11_116266581:116266589	11	116266581	116266581	2	9	intronic/intergenic	BUD13	non-cancer	4	377099	FALSE	FALSE	NA	SINE	TRUE	FALSE	FALSE	1.57889	2	257	0.013461	0.191112	1	615	NA	0.013461	6.21502	FALSE	NA	0	0	0	0	0	0	0	0	0	0	0	NA	NA	NA	DEL	217	FALSE	FALSE	FALSE	TRUE
5_166717835:166717835	5	166717835	166717835	2	1	intronic/intergenic	TENM2	non-cancer	5	5992	FALSE	FALSE	NA	NA	FALSE	FALSE	FALSE	1.41617	2	1824	0.01353	-0.520961	1	553	NA	0.01353	6.20768	FALSE	NA	0	0	0	0	0	0	0	0	0	0	0	NA	NA	NA	DEL	218	FALSE	FALSE	TRUE	TRUE
8_92473635:92473635	8	92473635	92473635	2	1	intronic/intergenic	SLC26A7	non-cancer	0	211755	FALSE	FALSE	NA	LINE	TRUE	FALSE	FALSE	1.74454	2	355	0.013586	-0.774961	1	457	NA	0.013586	6.20169	FALSE	NA	0	0	0	0	0	0	0	0	0	0	0	NA	NA	NA	DEL	219	FALSE	FALSE	FALSE	TRUE
7_144499479:144499499	7	144499479	144499499	2	21	intronic/intergenic	TPK1	non-cancer	1	33196	FALSE	FALSE	NA	LINE	TRUE	FALSE	FALSE	1.47378	2	637	0.013629	-0.268175	1	493	NA	0.013629	6.19719	FALSE	NA	0	0	0	0	0	0	0	0	0	0	0	NA	NA	NA	DEL	220	FALSE	FALSE	FALSE	TRUE
8_112971310:112971310	8	112971310	112971310	2	1	intronic/intergenic	CSMD3	tsg	0	1477773	FALSE	FALSE	NA	LINE	TRUE	FALSE	FALSE	1.47317	2	1915	0.013669	-0.299268	1	408	NA	0.013669	6.19292	FALSE	NA	0	0	0	0	0	0	0	0	0	0	0	NA	NA	NA	DEL	221	FALSE	TRUE	FALSE	TRUE
3_107309945:107309945	3	107309945	107309945	2	1	intronic/intergenic	BBX	non-cancer	2	119363	FALSE	FALSE	NA	NA	FALSE	FALSE	FALSE	1.0336	2	171	0.089807	2.11767	2	540	0.020929	0.013677	6.19212	FALSE	NA	0	0	0	0	0	0	0	0	0	0	0	NA	NA	NA	DEL	222	FALSE	FALSE	TRUE	TRUE
11_130879644:130879645	11	130879644	130879645	2	1	intronic/intergenic	SNX19	non-cancer	4	93810	FALSE	FALSE	NA	LINE	TRUE	FALSE	FALSE	1.60915	2	177	0.033473	-1.96318	2	596	0.056877	0.013829	6.17612	FALSE	NA	0	0	0	0	0	0	0	0	0	0	0	NA	NA	NA	INS	223	FALSE	FALSE	FALSE	TRUE
7_26009084:26009084	7	26009084	26009084	2	1	intronic/intergenic	NFE2L3	non-cancer	0	183035	FALSE	FALSE	NA	NA	FALSE	FALSE	FALSE	1.25559	2	226	0.013836	-0.235885	1	499	NA	0.013836	6.1754	FALSE	NA	2	2	0	0	0	0	0	0	0	0	0	NA	NA	NA	DEL	224	FALSE	FALSE	TRUE	TRUE
3_74321674:74321674	3	74321674	74321674	3	1	intronic/intergenic	CNTN3	non-cancer	2	248589	FALSE	FALSE	NA	NA	FALSE	FALSE	FALSE	1.29895	3	628	0.013847	-0.794121	0	561	NA	0.013847	6.1743	FALSE	NA	1	0	1	0	0	0	0	0	0	0	0	NA	NA	NA	DEL	225	FALSE	FALSE	TRUE	TRUE
3_7742459:7742459	3	7742459	7742459	2	1	intronic/intergenic	LMCD1	non-cancer	0	801166	FALSE	FALSE	NA	NA	FALSE	FALSE	FALSE	0.799511	2	340	0.030349	-0.945164	2	546	0.063036	0.013887	6.17011	FALSE	NA	1	1	0	0	0	0	0	0	0	0	0	NA	NA	NA	DEL	226	FALSE	FALSE	TRUE	TRUE
4_138643703:138643704	4	138643703	138643703	2	2	intronic/intergenic	PCDH18	non-cancer	2	190265	FALSE	FALSE	NA	NA	FALSE	FALSE	FALSE	1.0137	2	1661	0.051055	-1.0455	2	646	0.037639	0.013941	6.16454	FALSE	NA	0	0	0	0	0	0	0	0	0	0	0	NA	NA	NA	DEL	227	FALSE	FALSE	TRUE	TRUE
5_99257344:99257344	5	99257344	99257344	2	1	intronic/intergenic	FAM174A	non-cancer	1	613891	FALSE	FALSE	NA	NA	FALSE	TRUE	FALSE	1.55561	2	602	0.01398	1.02523	1	595	NA	0.01398	6.16051	FALSE	NA	0	0	0	0	0	0	0	0	0	0	0	NA	NA	NA	DEL	228	FALSE	FALSE	FALSE	TRUE
5_87367332:87367333	5	87367332	87367333	2	1	intronic/intergenic	TMEM161B	non-cancer	2	197207	FALSE	FALSE	NA	LINE	TRUE	FALSE	FALSE	1.57244	2	436	0.01399	NA	0	599	NA	0.01399	6.15942	FALSE	NA	0	0	0	0	0	0	0	0	0	0	0	NA	NA	NA	INS	229	FALSE	FALSE	FALSE	TRUE
5_49579657:49579658	5	49579657	49579658	2	1	intronic/intergenic	EMB	non-cancer	0	157327	FALSE	FALSE	NA	LINE	TRUE	FALSE	FALSE	0.849968	2	279	0.059523	-1.06971	2	472	0.032427	0.013994	6.15907	FALSE	NA	0	0	0	0	0	0	0	0	0	0	0	NA	NA	NA	INS	230	FALSE	FALSE	FALSE	TRUE
2_1476704:1476704	2	1476704	1476704	2	1	intronic/intergenic	TPO	non-cancer	1	58523	FALSE	FALSE	NA	LINE	TRUE	TRUE	FALSE	1.40135	2	190	0.014127	0.001639	1	548	NA	0.014127	6.14538	FALSE	NA	0	0	0	0	0	0	0	0	0	0	0	NA	NA	NA	DEL	231	FALSE	FALSE	FALSE	TRUE
9_73827019:73827020	9	73827019	73827020	2	1	intronic/intergenic	TRPM3	non-cancer	1	234731	FALSE	FALSE	NA	NA	FALSE	FALSE	FALSE	1.42625	2	333	0.014146	-0.070408	1	608	NA	0.014146	6.14347	FALSE	NA	0	0	0	0	0	0	0	0	0	0	0	NA	NA	NA	INS	232	FALSE	FALSE	TRUE	TRUE
3_77334541:77334541	3	77334541	77334541	3	1	intronic/intergenic	ROBO2	tsg	5	1347896	FALSE	FALSE	NA	NA	FALSE	FALSE	FALSE	0.787824	3	1200	0.185569	-0.775441	3	543	0.010533	0.014147	6.14339	FALSE	NA	0	0	0	0	0	0	0	0	0	0	0	NA	NA	NA	DEL	233	FALSE	TRUE	TRUE	TRUE
6_21774573:21774574	6	21774573	21774574	2	1	intronic/intergenic	SOX4	non-cancer	1	179807	FALSE	FALSE	NA	SINE	TRUE	FALSE	FALSE	1.85103	2	407	0.014202	NA	0	536	NA	0.014202	6.13778	FALSE	NA	0	0	0	0	0	0	0	0	0	0	0	NA	NA	NA	INS	234	FALSE	FALSE	FALSE	TRUE
12_87033755:87033756	12	87033755	87033756	2	2	intronic/intergenic	MGAT4C	non-cancer	1	611793	FALSE	FALSE	NA	NA	FALSE	FALSE	FALSE	1.64343	2	824	0.014214	NA	0	533	NA	0.014214	6.13659	FALSE	NA	0	0	0	0	0	0	0	0	0	0	0	NA	NA	NA	INS	235	FALSE	FALSE	TRUE	TRUE
7_68292907:68292907	7	68292907	68292907	3	1	intronic/intergenic	AUTS2	non-cancer	3	771733	FALSE	FALSE	NA	SINE	TRUE	TRUE	FALSE	2.02913	3	1263	0.041988	-1.09224	3	493	0.046823	0.014218	6.13616	FALSE	NA	0	0	0	0	0	0	0	0	0	0	0	NA	NA	NA	DEL	236	FALSE	FALSE	FALSE	TRUE
6_211706:211707	6	211706	211707	2	1	intronic/intergenic	DUSP22	non-cancer	0	80833	FALSE	TRUE	rs143734160	NA	FALSE	FALSE	FALSE	1.85776	2	93	0.014242	-0.161735	1	507	NA	0.014242	6.13372	FALSE	NA	0	0	0	0	0	0	0	0	0	0	0	NA	NA	NA	INS	237	FALSE	FALSE	TRUE	TRUE
9_11664668:11664668	9	11664668	11664668	2	1	intronic/intergenic	TYRP1	non-cancer	3	1029329	FALSE	FALSE	NA	LINE	TRUE	FALSE	FALSE	1.11277	2	1473	0.073377	-0.695068	2	568	0.026887	0.01426	6.13184	FALSE	NA	0	0	0	0	0	0	0	0	0	0	0	NA	NA	NA	DEL	238	FALSE	FALSE	FALSE	TRUE
1_68790967:68790968	1	68790967	68790968	2	1	intronic/intergenic	WLS	non-cancer	2	92985	FALSE	FALSE	NA	LINE	TRUE	FALSE	FALSE	1.03563	2	90	0.033325	-1.57123	2	591	0.059685	0.014361	6.12172	FALSE	NA	0	0	0	0	0	0	0	0	0	0	0	NA	NA	NA	INS	239	FALSE	FALSE	FALSE	TRUE
2_178816628:178816628	2	178816628	178816628	2	1	intronic/intergenic	PDE11A	non-cancer	1	152562	FALSE	FALSE	NA	LTR	TRUE	TRUE	FALSE	1.16899	2	129	0.014377	0.135095	0	551	NA	0.014377	6.12013	FALSE	NA	0	0	0	0	0	0	0	0	0	0	0	NA	NA	NA	DEL	240	FALSE	FALSE	FALSE	TRUE
6_69016661:69016661	6	69016661	69016661	2	1	intronic/intergenic	BAI3	non-cancer	0	331907	FALSE	FALSE	NA	LINE	TRUE	FALSE	FALSE	1.85077	2	1935	0.014394	-0.710321	1	570	NA	0.014394	6.11844	FALSE	NA	0	0	0	0	0	0	0	0	0	0	0	NA	NA	NA	DEL	241	FALSE	FALSE	FALSE	TRUE
20_44786221:44786221	20	44786221	44786221	2	1	intronic/intergenic	CD40	non-cancer	1	39238	FALSE	FALSE	NA	NA	FALSE	FALSE	FALSE	0.690097	2	28	0.128736	3.43136	2	506	0.015497	0.014399	6.11793	FALSE	NA	0	0	0	0	0	0	0	0	0	0	0	NA	NA	NA	DEL	242	FALSE	FALSE	TRUE	TRUE
17_7579315:7579316	17	7579315	7579316	3	1	protein-coding	TP53	tsg	16	NA	FALSE	FALSE	NA	NA	FALSE	FALSE	FALSE	2.0439	3	68	0.063092	-1.37997	2	349	0.031634	0.014404	6.11743	TRUE	456	0	0	0	0	0	0	0	0	0	0	0	NA	NA	NA	INS	243	TRUE	TRUE	TRUE	TRUE
12_85143664:85143664	12	85143664	85143664	3	1	intronic/intergenic	SLC6A15	non-cancer	4	142235	FALSE	FALSE	NA	NA	FALSE	FALSE	FALSE	1.17395	3	878	0.011083	-0.542206	2	530	0.180408	0.014426	6.11518	FALSE	NA	0	0	0	0	0	0	0	0	0	0	0	NA	NA	NA	DEL	244	FALSE	FALSE	TRUE	TRUE
18_115452:115452	18	115452	115452	2	1	intronic/intergenic	USP14	non-cancer	0	43247	FALSE	FALSE	NA	NA	FALSE	TRUE	FALSE	1.05082	2	51	0.084265	1.70127	2	578	0.023866	0.014498	6.10803	FALSE	NA	1	0	1	0	0	0	0	0	0	0	0	NA	NA	NA	DEL	245	FALSE	FALSE	FALSE	TRUE
10_125369744:125369744	10	125369744	125369744	2	1	intronic/intergenic	GPR26	non-cancer	0	56180	FALSE	FALSE	NA	NA	FALSE	FALSE	FALSE	1.74151	2	164	0.014511	-0.267456	1	552	NA	0.014511	6.1067	FALSE	NA	0	0	0	0	0	0	0	0	0	0	0	NA	NA	NA	DEL	246	FALSE	FALSE	TRUE	TRUE
15_85929423:85929424	15	85929423	85929424	3	1	intronic/intergenic	AKAP13	non-cancer	1	99528	FALSE	FALSE	NA	LINE	TRUE	TRUE	FALSE	1.14309	3	124	0.014525	0.969529	1	599	NA	0.014525	6.10534	FALSE	NA	0	0	0	0	0	0	0	0	0	0	0	NA	NA	NA	INS	247	FALSE	FALSE	FALSE	TRUE
20_59043419:59043419	20	59043419	59043419	3	1	intronic/intergenic	C20orf197	non-cancer	1	398389	FALSE	FALSE	NA	NA	FALSE	FALSE	FALSE	0.576486	3	376	0.110309	-0.634518	3	487	0.018278	0.01453	6.10483	FALSE	NA	0	0	0	0	0	0	0	0	0	0	0	NA	NA	NA	DEL	248	FALSE	FALSE	TRUE	TRUE
4_9507031:9507031	4	9507031	9507031	6	1	intronic/intergenic	DEFB131	non-cancer	1	60771	FALSE	FALSE	NA	Satellite	TRUE	TRUE	FALSE	0.594216	6	67	0.041161	-0.337334	5	484	0.049107	0.014562	6.10168	FALSE	NA	0	0	0	0	0	0	0	0	0	0	0	NA	NA	NA	DEL	249	FALSE	FALSE	FALSE	TRUE
4_43991410:43991411	4	43991410	43991411	2	1	intronic/intergenic	KCTD8	non-cancer	2	459129	FALSE	FALSE	NA	NA	FALSE	FALSE	FALSE	1.343	2	766	0.014577	-0.371425	1	647	NA	0.014577	6.10019	FALSE	NA	0	0	0	0	0	0	0	0	0	0	0	NA	NA	NA	INS	250	FALSE	FALSE	TRUE	TRUE
17_21394690:21394691	17	21394690	21394691	3	1	intronic/intergenic	C17orf51	non-cancer	1	59994	FALSE	FALSE	NA	NA	FALSE	TRUE	FALSE	1.1727	3	70	0.014577	0.221681	1	532	NA	0.014577	6.10016	FALSE	NA	0	0	0	0	0	0	0	0	0	0	0	NA	NA	NA	INS	251	FALSE	FALSE	FALSE	TRUE
1_242250291:242250291	1	242250291	242250291	3	1	3' UTR	PLD5	non-cancer	4	NA	FALSE	FALSE	NA	NA	FALSE	FALSE	FALSE	0.612238	3	7	0.091667	2.14861	2	424	0.022117	0.014599	6.09795	FALSE	NA	0	0	0	0	0	0	0	0	0	0	0	0	NA	NA	DEL	252	TRUE	FALSE	TRUE	TRUE
3_6591024:6591025	3	6591024	6591025	2	1	intronic/intergenic	GRM7	non-cancer	2	312051	FALSE	FALSE	NA	LTR	TRUE	FALSE	FALSE	1.44748	2	910	0.0146	NA	0	535	NA	0.0146	6.09786	FALSE	NA	4	0	0	4	0	0	0	0	0	0	0	NA	NA	NA	INS	253	FALSE	FALSE	FALSE	TRUE
1_38973294:38973296	1	38973294	38973296	2	3	intronic/intergenic	RRAGC	non-cancer	1	352022	FALSE	FALSE	NA	SINE	TRUE	FALSE	FALSE	-0.046051	1	181	NA	5.4204	2	587	0.01464	0.01464	6.09398	FALSE	NA	0	0	0	0	0	0	0	0	0	0	0	NA	NA	NA	DEL	254	FALSE	FALSE	FALSE	TRUE
7_34876308:34876311	7	34876308	34876311	2	4	intronic/intergenic	AC005493.1	non-cancer	3	176536	FALSE	FALSE	NA	Low_complexity	TRUE	TRUE	FALSE	1.34981	2	91	0.054544	0.675116	2	673	0.03733	0.014653	6.09262	FALSE	NA	0	0	0	0	0	0	0	0	0	0	0	NA	NA	NA	DEL	255	FALSE	FALSE	FALSE	TRUE
6_42544167:42544169	6	42544167	42544169	2	3	intronic/intergenic	UBR2	non-cancer	0	12109	FALSE	FALSE	NA	NA	FALSE	FALSE	FALSE	NA	0	87	NA	6.89153	2	545	0.014666	0.014666	6.09143	FALSE	NA	0	0	0	0	0	0	0	0	0	0	0	NA	NA	NA	DEL	256	FALSE	FALSE	TRUE	FALSE
17_18041672:18041672	17	18041672	18041672	2	1	intronic/intergenic	MYO15A	non-cancer	2	19557	FALSE	FALSE	NA	LINE	TRUE	TRUE	FALSE	2.43486	2	15	0.014706	-0.460353	1	548	NA	0.014706	6.08746	FALSE	NA	6	0	1	5	0	0	0	0	0	0	0	NA	NA	NA	DEL	257	FALSE	FALSE	FALSE	TRUE
1_204350343:204350346	1	204350343	204350346	2	4	intronic/intergenic	PPP1R15B	non-cancer	0	30193	FALSE	FALSE	NA	NA	FALSE	FALSE	FALSE	-4.04183	1	41	NA	5.10848	2	464	0.014729	0.014729	6.08521	FALSE	NA	8	0	0	8	0	0	0	0	0	0	0	NA	NA	NA	DEL	258	FALSE	FALSE	TRUE	TRUE
12_74532944:74532945	12	74532944	74532945	4	2	intronic/intergenic	ATXN7L3B	non-cancer	2	398948	FALSE	FALSE	NA	LINE	TRUE	FALSE	FALSE	0.606448	4	1036	0.031764	1.38197	2	553	0.064498	0.014731	6.08495	FALSE	NA	0	0	0	0	0	0	0	0	0	0	0	NA	NA	NA	INS	259	FALSE	FALSE	FALSE	TRUE
7_53002975:53002976	7	53002975	53002976	3	1	intronic/intergenic	POM121L12	non-cancer	4	100389	FALSE	FALSE	NA	LINE	TRUE	FALSE	FALSE	0.106639	3	1409	0.31998	-0.233148	3	290	0.006403	0.014733	6.08479	FALSE	NA	0	0	0	0	0	0	0	0	0	0	0	NA	NA	NA	INS	260	FALSE	FALSE	FALSE	TRUE
12_23890483:23890484	12	23890483	23890484	2	2	intronic/intergenic	SOX5	non-cancer	0	213326	FALSE	FALSE	NA	LINE	TRUE	FALSE	FALSE	1.42699	2	772	0.014735	0.180575	1	525	NA	0.014735	6.08465	FALSE	NA	0	0	0	0	0	0	0	0	0	0	0	NA	NA	NA	INS	261	FALSE	FALSE	FALSE	TRUE
13_75362811:75362812	13	75362811	75362812	2	1	intronic/intergenic	AL355390.1	non-cancer	1	369864	FALSE	FALSE	NA	NA	FALSE	FALSE	FALSE	1.57452	2	402	0.014765	0.024123	1	938	NA	0.014765	6.08164	FALSE	NA	0	0	0	0	0	0	0	0	0	0	0	NA	NA	NA	INS	262	FALSE	FALSE	TRUE	TRUE
10_121015790:121015790	10	121015790	121015790	2	1	intronic/intergenic	GRK5	non-cancer	1	48360	FALSE	FALSE	NA	NA	FALSE	FALSE	FALSE	1.40795	2	61	0.014786	-0.137566	1	579	NA	0.014786	6.07962	FALSE	NA	0	0	0	0	0	0	0	0	0	0	0	NA	NA	NA	DEL	263	FALSE	FALSE	TRUE	TRUE
13_67380029:67380029	13	67380029	67380029	2	1	intronic/intergenic	PCDH9	non-cancer	1	422543	FALSE	FALSE	NA	NA	FALSE	FALSE	FALSE	1.59087	2	2797	0.014795	-0.217514	1	545	NA	0.014795	6.07871	TRUE	647	3	1	1	1	0	0	0	0	0	0	0	NA	NA	NA	DEL	264	FALSE	FALSE	TRUE	TRUE
4_30084927:30084928	4	30084927	30084928	2	2	intronic/intergenic	PCDH7	non-cancer	3	638117	FALSE	FALSE	NA	NA	FALSE	FALSE	FALSE	0.679141	2	3054	0.077782	-0.967073	2	626	0.026474	0.014796	6.07863	FALSE	NA	0	0	0	0	0	0	0	0	0	0	0	NA	NA	NA	DEL	265	FALSE	FALSE	TRUE	TRUE
14_44194772:44194772	14	44194772	44194772	2	1	intronic/intergenic	FSCB	non-cancer	2	781418	FALSE	FALSE	NA	NA	FALSE	FALSE	FALSE	1.55505	2	1105	0.014815	-0.438287	1	553	NA	0.014815	6.07676	FALSE	NA	0	0	0	0	0	0	0	0	0	0	0	NA	NA	NA	DEL	266	FALSE	FALSE	TRUE	TRUE
8_115479191:115479191	8	115479191	115479191	5	1	intronic/intergenic	RP11-67H2.1	non-cancer	3	866569	FALSE	FALSE	NA	Low_complexity	TRUE	FALSE	FALSE	0.694085	5	1333	0.004184	-0.140028	3	864	0.493607	0.014832	6.0751	FALSE	NA	0	0	0	0	0	0	0	0	0	0	0	NA	NA	NA	DEL	267	FALSE	FALSE	FALSE	TRUE
17_52046637:52046638	17	52046637	52046638	2	1	intronic/intergenic	KIF2B	non-cancer	0	146242	FALSE	FALSE	NA	NA	FALSE	FALSE	FALSE	0.914221	2	741	0.107716	4.50243	2	452	0.019233	0.014873	6.07112	FALSE	NA	0	0	0	0	0	0	0	0	0	0	0	NA	NA	NA	INS	268	FALSE	FALSE	TRUE	TRUE
4_23232877:23232877	4	23232877	23232877	2	1	intronic/intergenic	PPARGC1A	non-cancer	2	658703	FALSE	FALSE	NA	NA	FALSE	FALSE	FALSE	1.56043	2	421	0.014957	-0.465917	0	636	NA	0.014957	6.063	FALSE	NA	0	0	0	0	0	0	0	0	0	0	0	NA	NA	NA	DEL	269	FALSE	FALSE	TRUE	TRUE
15_35492247:35492247	15	35492247	35492247	2	1	intronic/intergenic	ZNF770	non-cancer	2	216612	FALSE	FALSE	NA	Low_complexity	TRUE	FALSE	FALSE	1.14816	2	118	0.02069	1.43229	2	659	0.100791	0.014958	6.06292	FALSE	NA	2	0	0	2	0	0	0	0	0	0	0	NA	NA	NA	DEL	270	FALSE	FALSE	FALSE	TRUE
18_23144693:23144694	18	23144693	23144694	2	1	intronic/intergenic	ZNF521	oncogene	3	213783	FALSE	FALSE	NA	NA	FALSE	FALSE	FALSE	1.57988	2	499	0.014983	-0.878656	1	580	NA	0.014983	6.06052	FALSE	NA	0	0	0	0	0	0	0	0	0	0	0	NA	NA	NA	INS	271	FALSE	TRUE	TRUE	TRUE
13_24096640:24096641	13	24096640	24096641	2	1	intronic/intergenic	TNFRSF19	non-cancer	1	67682	FALSE	FALSE	NA	NA	FALSE	FALSE	FALSE	2.3374	2	86	0.015008	-0.328578	1	574	NA	0.015008	6.05808	FALSE	NA	0	0	0	0	0	0	0	0	0	0	0	NA	NA	NA	INS	272	FALSE	FALSE	TRUE	TRUE
13_36333112:36333112	13	36333112	36333112	2	1	intronic/intergenic	MAB21L1	non-cancer	1	282837	FALSE	FALSE	NA	LTR	TRUE	FALSE	FALSE	0.505579	2	347	0.128158	4.67085	2	581	0.016341	0.015012	6.0577	FALSE	NA	0	0	0	0	0	0	0	0	0	0	0	NA	NA	NA	DEL	273	FALSE	FALSE	FALSE	TRUE
18_39652101:39652102	18	39652101	39652102	2	1	intronic/intergenic	PIK3C3	non-cancer	0	116844	FALSE	FALSE	NA	NA	FALSE	FALSE	FALSE	1.9178	2	1808	0.015031	-0.937272	1	577	NA	0.015031	6.05595	FALSE	NA	0	0	0	0	0	0	0	0	0	0	0	NA	NA	NA	INS	274	FALSE	FALSE	TRUE	TRUE
1_74091721:74091721	1	74091721	74091721	2	1	intronic/intergenic	LRRIQ3	non-cancer	0	557647	FALSE	FALSE	NA	NA	FALSE	FALSE	FALSE	0.663361	2	705	0.069146	1.96149	2	594	0.030336	0.015034	6.05567	FALSE	NA	0	0	0	0	0	0	0	0	0	0	0	NA	NA	NA	DEL	275	FALSE	FALSE	TRUE	TRUE
7_39842200:39842201	7	39842200	39842201	2	1	intronic/intergenic	RALA	non-cancer	2	115933	FALSE	FALSE	NA	SINE	TRUE	TRUE	FALSE	1.20517	2	94	0.015094	-0.692546	1	501	NA	0.015094	6.04989	FALSE	NA	0	0	0	0	0	0	0	0	0	0	0	NA	NA	NA	INS	276	FALSE	FALSE	FALSE	TRUE
1_77104148:77104148	1	77104148	77104148	2	1	intronic/intergenic	ST6GALNAC5	non-cancer	1	229213	FALSE	FALSE	NA	NA	FALSE	FALSE	FALSE	1.51312	2	311	0.015105	-0.347761	1	596	NA	0.015105	6.04887	FALSE	NA	0	0	0	0	0	0	0	0	0	0	0	NA	NA	NA	DEL	277	FALSE	FALSE	TRUE	TRUE
7_69597007:69597007	7	69597007	69597007	2	1	intronic/intergenic	AUTS2	non-cancer	1	532367	FALSE	FALSE	NA	NA	FALSE	TRUE	FALSE	1.23945	2	1263	0.01513	2.28605	1	493	NA	0.01513	6.04645	FALSE	NA	3	1	1	1	0	0	0	0	0	0	0	NA	NA	NA	DEL	278	FALSE	FALSE	FALSE	TRUE
3_158474690:158474690	3	158474690	158474690	2	1	intronic/intergenic	RARRES1	non-cancer	0	24486	FALSE	FALSE	NA	NA	FALSE	FALSE	FALSE	1.55578	2	85	0.015131	-0.731335	1	514	NA	0.015131	6.04633	TRUE	304	0	0	0	0	0	0	0	0	0	0	0	NA	NA	NA	DEL	279	FALSE	FALSE	TRUE	TRUE
3_117329890:117329890	3	117329890	117329890	2	1	intronic/intergenic	LSAMP	non-cancer	1	386205	FALSE	FALSE	NA	NA	FALSE	FALSE	FALSE	1.41032	2	1227	0.015142	0.90678	0	545	NA	0.015142	6.04531	FALSE	NA	0	0	0	0	0	0	0	0	0	0	0	NA	NA	NA	DEL	280	FALSE	FALSE	TRUE	TRUE
18_75315205:75315205	18	75315205	75315205	2	1	intronic/intergenic	GALR1	non-cancer	0	352700	FALSE	FALSE	NA	NA	FALSE	FALSE	FALSE	1.8787	2	526	0.015146	-0.337954	1	585	NA	0.015146	6.04489	FALSE	NA	0	0	0	0	0	0	0	0	0	0	0	NA	NA	NA	DEL	281	FALSE	FALSE	TRUE	TRUE
19_16029837:16029838	19	16029837	16029838	2	2	intronic/intergenic	CYP4F11	non-cancer	2	15380	FALSE	TRUE	rs141396041	Simple_repeat	TRUE	TRUE	FALSE	1.52768	2	10	0.015152	-0.296374	1	586	NA	0.015152	6.04439	FALSE	NA	0	0	0	0	0	0	0	0	0	0	0	NA	NA	NA	INS	282	FALSE	FALSE	FALSE	TRUE
19_45289191:45289192	19	45289191	45289192	2	1	intronic/intergenic	CBLC	oncogene	1	8002	FALSE	FALSE	NA	SINE	TRUE	TRUE	FALSE	1.37475	2	10	0.015152	0.013552	1	570	NA	0.015152	6.04439	FALSE	NA	0	0	0	0	0	0	0	0	0	0	0	NA	NA	NA	INS	283	FALSE	TRUE	FALSE	TRUE
8_38067367:38067368	8	38067367	38067368	2	1	intronic/intergenic	DDHD2	non-cancer	0	23145	FALSE	FALSE	NA	NA	FALSE	TRUE	FALSE	0.82634	2	10	0.015152	1.92537	1	514	NA	0.015152	6.04439	FALSE	NA	0	0	0	0	0	0	0	0	0	0	0	NA	NA	NA	INS	284	FALSE	FALSE	FALSE	TRUE
13_82045552:82045552	13	82045552	82045552	2	1	intronic/intergenic	SPRY2	non-cancer	0	1133712	FALSE	FALSE	NA	LINE	TRUE	FALSE	FALSE	1.58494	2	1338	0.015154	-0.487627	1	573	NA	0.015154	6.04419	FALSE	NA	0	0	0	0	0	0	0	0	0	0	0	NA	NA	NA	DEL	285	FALSE	FALSE	FALSE	TRUE
15_25389444:25389444	15	25389444	25389444	2	1	intronic/intergenic	SNRPN	non-cancer	1	169843	FALSE	FALSE	NA	NA	FALSE	TRUE	FALSE	1.11207	2	141	0.03108	-1.04085	2	629	0.06815	0.01516	6.0436	FALSE	NA	0	0	0	0	0	0	0	0	0	0	0	NA	NA	NA	DEL	286	FALSE	FALSE	FALSE	TRUE
5_110206698:110206712	5	110206698	110206709	2	15	intronic/intergenic	SLC25A46	non-cancer	0	132759	FALSE	FALSE	NA	LTR	TRUE	FALSE	FALSE	1.57464	2	102	0.015166	0.27521	1	581	NA	0.015166	6.04298	FALSE	NA	0	0	0	0	0	0	0	0	0	0	0	NA	NA	NA	DEL	287	FALSE	FALSE	FALSE	TRUE
8_131421279:131421279	8	131421279	131421279	2	1	intronic/intergenic	ASAP1	non-cancer	0	7090	FALSE	FALSE	NA	SINE	TRUE	FALSE	FALSE	1.57447	2	274	0.015194	-0.162212	1	421	NA	0.015194	6.0404	FALSE	NA	0	0	0	0	0	0	0	0	0	0	0	NA	NA	NA	DEL	288	FALSE	FALSE	FALSE	TRUE
2_52154636:52154636	2	52154636	52154636	3	1	intronic/intergenic	NRXN1	non-cancer	4	899225	FALSE	FALSE	NA	SINE	TRUE	FALSE	FALSE	0.901945	3	1965	0.010988	1.29083	2	522	0.194011	0.015243	6.03567	FALSE	NA	0	0	0	0	0	0	0	0	0	0	0	NA	NA	NA	DEL	289	FALSE	FALSE	FALSE	TRUE
10_10392401:10392431	10	10392401	10392431	2	31	intronic/intergenic	CELF2	non-cancer	3	654920	FALSE	FALSE	NA	LTR	TRUE	FALSE	FALSE	1.20428	2	1050	0.015272	0.220331	1	560	NA	0.015272	6.03296	FALSE	NA	31	0	31	0	0	0	0	0	0	0	0	NA	NA	NA	DEL	290	FALSE	FALSE	FALSE	TRUE
8_56497660:56497661	8	56497660	56497661	2	1	intronic/intergenic	TMEM68	non-cancer	1	177857	FALSE	TRUE	rs145903995	LINE	TRUE	FALSE	FALSE	1.42508	2	186	0.015303	-0.20229	1	509	NA	0.015303	6.03002	FALSE	NA	0	0	0	0	0	0	0	0	0	0	0	NA	NA	NA	INS	291	FALSE	FALSE	FALSE	TRUE
18_24263228:24263228	18	24263228	24263228	2	1	intronic/intergenic	KCTD1	non-cancer	0	25896	FALSE	FALSE	NA	NA	FALSE	FALSE	FALSE	0.963717	2	141	0.097165	2.19456	2	603	0.022172	0.015382	6.02257	FALSE	NA	0	0	0	0	0	0	0	0	0	0	0	NA	NA	NA	DEL	292	FALSE	FALSE	TRUE	TRUE
3_8722898:8722898	3	8722898	8722898	4	1	intronic/intergenic	SSUH2	non-cancer	0	36454	FALSE	FALSE	NA	Satellite	TRUE	TRUE	FALSE	0.75914	4	35	0.023197	-0.645274	2	542	0.093187	0.015428	6.01833	FALSE	NA	0	0	0	0	0	0	0	0	0	0	0	NA	NA	NA	DEL	293	FALSE	FALSE	FALSE	TRUE
7_139798667:139798667	7	139798667	139798667	2	1	intronic/intergenic	PARP12	non-cancer	0	36020	FALSE	FALSE	NA	NA	FALSE	FALSE	FALSE	1.26159	2	57	0.015499	0.360466	1	494	NA	0.015499	6.01168	FALSE	NA	0	0	0	0	0	0	0	0	0	0	0	NA	NA	NA	DEL	294	FALSE	FALSE	TRUE	TRUE
6_162573970:162573971	6	162573970	162573971	2	1	intronic/intergenic	PARK2	non-cancer	0	574729	FALSE	FALSE	NA	DNA	TRUE	FALSE	FALSE	1.04479	2	393	0.03281	1.13151	2	558	0.066272	0.015506	6.01107	FALSE	NA	0	0	0	0	0	0	0	0	0	0	0	NA	NA	NA	INS	295	FALSE	FALSE	FALSE	TRUE
5_103584367:103584367	5	103584367	103584367	3	1	intronic/intergenic	NUDT12	non-cancer	2	688418	FALSE	FALSE	NA	NA	FALSE	FALSE	FALSE	1.02059	3	1477	0.015508	-0.941431	0	591	NA	0.015508	6.01087	FALSE	NA	0	0	0	0	0	0	0	0	0	0	0	NA	NA	NA	DEL	296	FALSE	FALSE	TRUE	TRUE
5_121865590:121865590	5	121865590	121865590	2	1	intronic/intergenic	SNCAIP	non-cancer	0	138760	FALSE	FALSE	NA	NA	FALSE	FALSE	FALSE	1.69151	2	132	0.01554	-0.693519	1	562	NA	0.01554	6.0079	FALSE	NA	0	0	0	0	0	0	0	0	0	0	0	NA	NA	NA	DEL	297	FALSE	FALSE	TRUE	TRUE
1_104471971:104471972	1	104471971	104471972	3	1	intronic/intergenic	AMY1C	non-cancer	0	178879	FALSE	FALSE	NA	LTR	TRUE	FALSE	FALSE	0.777479	3	1531	0.015571	NA	0	461	NA	0.015571	6.005	FALSE	NA	0	0	0	0	0	0	0	0	0	0	0	NA	NA	NA	INS	298	FALSE	FALSE	FALSE	TRUE
2_80923844:80923845	2	80923844	80923845	2	1	intronic/intergenic	LRRTM1	non-cancer	4	392900	FALSE	FALSE	NA	LTR	TRUE	FALSE	FALSE	1.31579	2	2093	0.01559	NA	0	581	NA	0.01559	6.00328	FALSE	NA	0	0	0	0	0	0	0	0	0	0	0	NA	NA	NA	INS	299	FALSE	FALSE	FALSE	TRUE
6_62642863:62642863	6	62642863	62642863	2	1	intronic/intergenic	KHDRBS2	non-cancer	4	352990	FALSE	FALSE	NA	LINE	TRUE	FALSE	FALSE	0.50216	2	662	0.086848	2.41713	2	518	0.025255	0.015622	6.00029	FALSE	NA	0	0	0	0	0	0	0	0	0	0	0	NA	NA	NA	DEL	300	FALSE	FALSE	FALSE	TRUE
5_56497408:56497408	5	56497408	56497408	2	1	intronic/intergenic	GPBP1	non-cancer	0	12550	FALSE	FALSE	NA	NA	FALSE	FALSE	FALSE	1.29824	2	127	0.040553	-1.588	2	597	0.054151	0.015638	5.99883	TRUE	247	0	0	0	0	0	0	0	0	0	0	0	NA	NA	NA	DEL	301	FALSE	FALSE	TRUE	TRUE
6_20957407:20957407	6	20957407	20957407	2	1	intronic/intergenic	CDKAL1	non-cancer	0	410825	FALSE	FALSE	NA	NA	FALSE	FALSE	FALSE	1.07517	2	281	0.070819	-1.20347	2	541	0.031083	0.01567	5.99583	FALSE	NA	0	0	0	0	0	0	0	0	0	0	0	NA	NA	NA	DEL	302	FALSE	FALSE	TRUE	TRUE
5_12581527:12581527	5	12581527	12581527	2	1	intronic/intergenic	CTNND2	oncogene	3	677562	FALSE	FALSE	NA	NA	FALSE	FALSE	FALSE	1.56999	2	1292	0.015692	0.364898	0	500	NA	0.015692	5.99387	FALSE	NA	0	0	0	0	0	0	0	0	0	0	0	NA	NA	NA	DEL	303	FALSE	TRUE	TRUE	TRUE
18_45028188:45028188	18	45028188	45028188	2	1	intronic/intergenic	SKOR2	non-cancer	0	252634	FALSE	FALSE	NA	NA	FALSE	FALSE	FALSE	0.795362	2	162	0.056982	-0.456761	2	561	0.038699	0.015694	5.99366	TRUE	624	1	0	0	1	0	0	0	0	0	0	0	NA	NA	NA	DEL	304	FALSE	FALSE	TRUE	TRUE
18_36949822:36949822	18	36949822	36949822	3	1	intronic/intergenic	CELF4	non-cancer	1	1804218	FALSE	FALSE	NA	LINE	TRUE	FALSE	FALSE	0.471991	3	1534	0.053981	0.407289	3	600	0.040868	0.0157	5.99311	FALSE	NA	0	0	0	0	0	0	0	0	0	0	0	NA	NA	NA	DEL	305	FALSE	FALSE	FALSE	TRUE
1_187037694:187037695	1	187037694	187037695	6	1	intronic/intergenic	PLA2G4A	non-cancer	1	214207	FALSE	TRUE	rs146261347	NA	FALSE	FALSE	FALSE	0.596743	6	1533	0.055296	2.25571	2	463	0.039976	0.015727	5.99064	FALSE	NA	0	0	0	0	0	0	0	0	0	0	0	NA	NA	NA	INS	306	FALSE	FALSE	TRUE	TRUE
7_145445169:145445170	7	145445169	145445170	2	1	intronic/intergenic	CNTNAP2	tsg	3	368799	FALSE	FALSE	NA	LINE	TRUE	FALSE	FALSE	1.50208	2	1767	0.015765	2.88439	1	470	NA	0.015765	5.98712	FALSE	NA	0	0	0	0	0	0	0	0	0	0	0	NA	NA	NA	INS	307	FALSE	TRUE	FALSE	TRUE
2_217293038:217293038	2	217293038	217293038	2	1	intronic/intergenic	SMARCAL1	non-cancer	0	13610	FALSE	FALSE	NA	NA	FALSE	FALSE	FALSE	0.957438	2	21	0.01581	0.247763	0	594	NA	0.01581	5.98299	FALSE	NA	0	0	0	0	0	0	0	0	0	0	0	NA	NA	NA	DEL	308	FALSE	FALSE	TRUE	TRUE
1_79384448:79384449	1	79384448	79384449	2	1	intronic/intergenic	ELTD1	non-cancer	1	87890	FALSE	FALSE	NA	NA	FALSE	FALSE	FALSE	1.96811	2	1075	0.015812	NA	0	591	NA	0.015812	5.98286	FALSE	NA	4	2	2	0	0	0	0	0	0	0	0	NA	NA	NA	INS	309	FALSE	FALSE	TRUE	TRUE
9_113257033:113257033	9	113257033	113257033	2	1	intronic/intergenic	SVEP1	non-cancer	3	84790	FALSE	FALSE	NA	LINE	TRUE	FALSE	FALSE	0.759685	2	64	0.119337	-1.10994	2	576	0.018676	0.015838	5.98048	FALSE	NA	0	0	0	0	0	0	0	0	0	0	0	NA	NA	NA	DEL	310	FALSE	FALSE	FALSE	TRUE
6_124476682:124476683	6	124476682	124476683	2	1	intronic/intergenic	NKAIN2	non-cancer	2	351336	FALSE	FALSE	NA	NA	FALSE	FALSE	FALSE	1.3257	2	405	0.015848	-0.322488	1	554	NA	0.015848	5.97956	FALSE	NA	0	0	0	0	0	0	0	0	0	0	0	NA	NA	NA	INS	311	FALSE	FALSE	TRUE	TRUE
8_37417361:37417363	8	37417361	37417363	2	3	intronic/intergenic	ZNF703	non-cancer	0	136135	FALSE	FALSE	NA	NA	FALSE	FALSE	FALSE	-3.94569	1	200	NA	5.9215	2	523	0.015859	0.015859	5.97853	FALSE	NA	3	0	0	3	0	0	0	0	0	0	0	NA	NA	NA	DEL	312	FALSE	FALSE	TRUE	TRUE
1_183002832:183002836	1	183002832	183002835	2	5	intronic/intergenic	LAMC1	non-cancer	0	9980	FALSE	FALSE	NA	SINE	TRUE	FALSE	FALSE	1.46015	2	55	0.015906	0.507137	0	457	NA	0.015906	5.9743	FALSE	NA	0	0	0	0	0	0	0	0	0	0	0	NA	NA	NA	DEL	313	FALSE	FALSE	FALSE	TRUE
11_116234907:116234908	11	116234907	116234908	2	1	intronic/intergenic	BUD13	non-cancer	3	408772	FALSE	FALSE	NA	SINE	TRUE	FALSE	FALSE	1.32546	2	257	0.015924	0.099137	1	615	NA	0.015924	5.97261	FALSE	NA	0	0	0	0	0	0	0	0	0	0	0	NA	NA	NA	INS	314	FALSE	FALSE	FALSE	TRUE
3_143612568:143612571	3	143612568	143612571	2	4	intronic/intergenic	SLC9A9	non-cancer	1	45404	FALSE	FALSE	NA	NA	FALSE	FALSE	FALSE	1.37548	2	208	0.015954	NA	0	532	NA	0.015954	5.9699	FALSE	NA	0	0	0	0	0	0	0	0	0	0	0	NA	NA	NA	DEL	315	FALSE	FALSE	TRUE	TRUE
12_125975005:125975005	12	125975005	125975005	3	1	intronic/intergenic	TMEM132B	non-cancer	0	163835	FALSE	FALSE	NA	SINE	TRUE	TRUE	FALSE	0.646696	3	833	0.02504	-0.624383	2	508	0.090133	0.01601	5.9649	FALSE	NA	0	0	0	0	0	0	0	0	0	0	0	NA	NA	NA	DEL	316	FALSE	FALSE	FALSE	TRUE
3_172857013:172857014	3	172857013	172857014	2	1	intronic/intergenic	SPATA16	non-cancer	1	21492	FALSE	FALSE	NA	NA	FALSE	FALSE	FALSE	1.02373	2	258	0.039166	1.46986	2	478	0.05774	0.016037	5.96242	FALSE	NA	0	0	0	0	0	0	0	0	0	0	0	NA	NA	NA	INS	317	FALSE	FALSE	TRUE	TRUE
1_84114469:84114469	1	84114469	84114469	2	1	intronic/intergenic	TTLL7	non-cancer	3	303425	FALSE	FALSE	NA	NA	FALSE	FALSE	FALSE	1.71571	2	541	0.016078	0.650904	1	584	NA	0.016078	5.95879	FALSE	NA	0	0	0	0	0	0	0	0	0	0	0	NA	NA	NA	DEL	318	FALSE	FALSE	TRUE	TRUE
4_86342635:86342635	4	86342635	86342635	2	1	intronic/intergenic	ARHGAP24	non-cancer	0	149060	FALSE	FALSE	NA	NA	FALSE	FALSE	FALSE	1.31977	2	324	0.020149	0.806032	2	640	0.112617	0.016085	5.95818	FALSE	NA	0	0	0	0	0	0	0	0	0	0	0	NA	NA	NA	DEL	319	FALSE	FALSE	TRUE	TRUE
11_50630693:50630694	11	50630693	50630694	2	1	intronic/intergenic	OR4C12	non-cancer	1	626656	FALSE	FALSE	NA	Satellite	TRUE	TRUE	FALSE	1.59314	2	548	0.0161	NA	0	345	NA	0.0161	5.95679	FALSE	NA	0	0	0	0	0	0	0	0	0	0	0	NA	NA	NA	INS	320	FALSE	FALSE	FALSE	TRUE
7_57751530:57751530	7	57751530	57751530	2	1	intronic/intergenic	ZNF716	non-cancer	4	241535	FALSE	FALSE	NA	LINE	TRUE	TRUE	FALSE	1.47508	2	643	0.016111	NA	0	483	NA	0.016111	5.95581	FALSE	NA	0	0	0	0	0	0	0	0	0	0	0	NA	NA	NA	DEL	321	FALSE	FALSE	FALSE	TRUE
5_118958756:118958756	5	118958756	118958756	3	1	intronic/intergenic	FAM170A	non-cancer	1	6708	FALSE	FALSE	NA	LINE	TRUE	FALSE	FALSE	0.95958	3	269	0.012912	0.050066	3	578	0.176335	0.016131	5.954	FALSE	NA	0	0	0	0	0	0	0	0	0	0	0	NA	NA	NA	DEL	322	FALSE	FALSE	FALSE	TRUE
21_24285584:24285585	21	24285584	24285585	5	2	intronic/intergenic	NCAM2	non-cancer	2	1914702	FALSE	TRUE	rs200562280	Low_complexity	TRUE	FALSE	FALSE	0.897207	5	3174	0.003162	-0.411976	3	588	0.72062	0.016143	5.95297	FALSE	NA	0	0	0	0	0	0	0	0	0	0	0	NA	NA	NA	INS	323	FALSE	FALSE	FALSE	TRUE
6_130964474:130964474	6	130964474	130964474	5	1	intronic/intergenic	SMLR1	non-cancer	2	184080	FALSE	FALSE	NA	LINE	TRUE	FALSE	FALSE	0.600751	5	123	0.009726	-0.437847	4	559	0.234332	0.016145	5.95273	FALSE	NA	0	0	0	0	0	0	0	0	0	0	0	NA	NA	NA	DEL	324	FALSE	FALSE	FALSE	TRUE
3_17473838:17473838	3	17473838	17473838	3	1	intronic/intergenic	TBC1D5	non-cancer	1	76224	FALSE	FALSE	NA	NA	FALSE	FALSE	FALSE	1.52622	3	304	0.013694	-1.39466	3	533	0.167756	0.016256	5.94291	FALSE	NA	6	0	1	5	0	0	0	0	0	0	0	NA	NA	NA	DEL	325	FALSE	FALSE	TRUE	TRUE
2_82862286:82862287	2	82862286	82862287	2	1	intronic/intergenic	SUCLG1	non-cancer	1	1824106	FALSE	FALSE	NA	Low_complexity	TRUE	FALSE	FALSE	1.28279	2	1500	0.016262	0.085949	1	578	NA	0.016262	5.94232	FALSE	NA	0	0	0	0	0	0	0	0	0	0	0	NA	NA	NA	INS	326	FALSE	FALSE	FALSE	TRUE
7_146527556:146527557	7	146527556	146527557	2	2	intronic/intergenic	CNTNAP2	tsg	1	713587	FALSE	FALSE	NA	LINE	TRUE	FALSE	FALSE	0.943756	2	1767	0.054904	1.49744	2	470	0.041962	0.016296	5.93936	FALSE	NA	0	0	0	0	0	0	0	0	0	0	0	NA	NA	NA	INS	327	FALSE	TRUE	FALSE	TRUE
5_11960196:11960197	5	11960196	11960197	2	1	intronic/intergenic	CTNND2	oncogene	3	56231	FALSE	FALSE	NA	NA	FALSE	FALSE	FALSE	1.41329	2	1292	0.016298	0.083905	1	500	NA	0.016298	5.93919	FALSE	NA	0	0	0	0	0	0	0	0	0	0	0	NA	NA	NA	INS	328	FALSE	TRUE	TRUE	TRUE
14_97584693:97584693	14	97584693	97584693	2	1	intronic/intergenic	VRK1	non-cancer	1	284884	FALSE	FALSE	NA	NA	FALSE	FALSE	FALSE	1.16464	2	291	0.024295	1.39	2	592	0.095027	0.016325	5.93681	FALSE	NA	0	0	0	0	0	0	0	0	0	0	0	NA	NA	NA	DEL	329	FALSE	FALSE	TRUE	TRUE
20_23824722:23824723	20	23824722	23824723	2	1	intronic/intergenic	CST2	non-cancer	0	17425	FALSE	FALSE	NA	LINE	TRUE	TRUE	FALSE	0.957078	2	48	0.016327	0.253179	1	540	NA	0.016327	5.93664	FALSE	NA	2	0	2	0	0	0	0	0	0	0	0	NA	NA	NA	INS	330	FALSE	FALSE	FALSE	TRUE
10_13703104:13703104	10	13703104	13703104	2	1	intronic/intergenic	RP11-295P9.3	non-cancer	0	51057	FALSE	FALSE	NA	NA	FALSE	FALSE	FALSE	0.654134	2	122	0.096935	-1.26321	2	961	0.023907	0.016378	5.93212	FALSE	NA	0	0	0	0	0	0	0	0	0	0	0	NA	NA	NA	DEL	331	FALSE	FALSE	TRUE	TRUE
7_156305083:156305084	7	156305083	156305084	2	2	intronic/intergenic	C7orf13	non-cancer	2	128264	FALSE	FALSE	NA	LINE	TRUE	FALSE	FALSE	1.28201	2	123	0.016387	0.087227	1	499	NA	0.016387	5.93134	FALSE	NA	0	0	0	0	0	0	0	0	0	0	0	NA	NA	NA	INS	332	FALSE	FALSE	FALSE	TRUE
10_63114025:63114025	10	63114025	63114025	2	1	intronic/intergenic	TMEM26	non-cancer	1	98814	FALSE	FALSE	NA	Simple_repeat	TRUE	FALSE	FALSE	1.3786	2	193	0.016392	0.132728	1	576	NA	0.016392	5.93086	FALSE	NA	0	0	0	0	0	0	0	0	0	0	0	NA	NA	NA	DEL	333	FALSE	FALSE	FALSE	TRUE
5_24534269:24534269	5	24534269	24534269	2	1	intronic/intergenic	CDH10	tsg	4	59330	FALSE	FALSE	NA	NA	FALSE	FALSE	FALSE	1.03141	2	1690	0.052646	-0.495569	2	507	0.044188	0.016432	5.92734	FALSE	NA	0	0	0	0	0	0	0	0	0	0	0	NA	NA	NA	DEL	334	FALSE	TRUE	TRUE	TRUE
3_160810307:160810307	3	160810307	160810307	2	1	intronic/intergenic	B3GALNT1	non-cancer	0	11823	FALSE	FALSE	NA	NA	FALSE	FALSE	FALSE	1.69531	2	91	0.016503	1.36691	0	502	NA	0.016503	5.92108	FALSE	NA	1	0	1	0	0	0	0	0	0	0	0	NA	NA	NA	DEL	335	FALSE	FALSE	TRUE	TRUE
12_81743321:81743322	12	81743321	81743322	2	1	intronic/intergenic	ACSS3	non-cancer	4	271421	FALSE	FALSE	NA	NA	FALSE	FALSE	FALSE	0.887354	2	241	0.047287	1.4886	2	539	0.049462	0.016508	5.92066	FALSE	NA	0	0	0	0	0	0	0	0	0	0	0	NA	NA	NA	INS	336	FALSE	FALSE	TRUE	TRUE
16_7656574:7656574	16	7656574	7656574	3	1	intronic/intergenic	TMEM114	non-cancer	2	965652	FALSE	FALSE	NA	NA	FALSE	FALSE	FALSE	0.236088	3	702	0.370335	-0.572329	3	614	0.006354	0.016593	5.91327	FALSE	NA	0	0	0	0	0	0	0	0	0	0	0	NA	NA	NA	DEL	337	FALSE	FALSE	TRUE	TRUE
10_112758501:112758501	10	112758501	112758501	2	1	intronic/intergenic	SHOC2	non-cancer	1	34384	FALSE	FALSE	NA	NA	FALSE	FALSE	FALSE	0.212638	2	32	0.099822	1.94234	2	574	0.023684	0.016661	5.90738	FALSE	NA	0	0	0	0	0	0	0	0	0	0	0	NA	NA	NA	DEL	338	FALSE	FALSE	TRUE	TRUE
10_112677316:112677316	10	112677316	112677316	2	1	intronic/intergenic	BBIP1	non-cancer	1	599	FALSE	FALSE	NA	LINE	TRUE	FALSE	FALSE	0.571724	2	14	0.016667	-0.205239	0	579	NA	0.016667	5.90689	FALSE	NA	0	0	0	0	0	0	0	0	0	0	0	NA	NA	NA	DEL	339	FALSE	FALSE	FALSE	TRUE
17_5426786:5426787	17	5426786	5426787	2	1	intronic/intergenic	MIS12	non-cancer	1	34603	FALSE	FALSE	NA	NA	FALSE	FALSE	FALSE	1.38707	2	14	0.016667	-0.431043	1	577	NA	0.016667	5.90689	FALSE	NA	8	2	2	4	0	0	0	0	0	0	0	NA	NA	NA	INS	340	FALSE	FALSE	TRUE	TRUE
9_127223765:127223765	9	127223765	127223765	2	1	intronic/intergenic	GPR144	non-cancer	1	10342	FALSE	FALSE	NA	LINE	TRUE	FALSE	FALSE	1.75277	2	14	0.016667	-0.477744	1	940	NA	0.016667	5.90689	FALSE	NA	0	0	0	0	0	0	0	0	0	0	0	NA	NA	NA	DEL	341	FALSE	FALSE	FALSE	TRUE
7_9464291:9464292	7	9464291	9464292	2	1	intronic/intergenic	NXPH1	non-cancer	1	988947	FALSE	FALSE	NA	LTR	TRUE	FALSE	FALSE	0.738382	2	1027	0.06328	-0.57313	2	491	0.037392	0.016673	5.90632	FALSE	NA	0	0	0	0	0	0	0	0	0	0	0	NA	NA	NA	INS	342	FALSE	FALSE	FALSE	TRUE
1_65621967:65621968	1	65621967	65621968	2	1	intronic/intergenic	AK4	non-cancer	0	7876	FALSE	FALSE	NA	LINE	TRUE	FALSE	FALSE	1.45378	2	97	0.016733	NA	0	595	NA	0.016733	5.90118	FALSE	NA	0	0	0	0	0	0	0	0	0	0	0	NA	NA	NA	INS	343	FALSE	FALSE	FALSE	TRUE
11_27523585:27523585	11	27523585	27523585	2	1	intronic/intergenic	LIN7C	non-cancer	0	4714	FALSE	FALSE	NA	NA	FALSE	FALSE	FALSE	1.6966	2	59	0.016741	0.243716	0	625	NA	0.016741	5.90043	FALSE	NA	0	0	0	0	0	0	0	0	0	0	0	NA	NA	NA	DEL	344	FALSE	FALSE	TRUE	TRUE
6_12322439:12322440	6	12322439	12322439	2	2	intronic/intergenic	EDN1	non-cancer	0	31576	FALSE	FALSE	NA	NA	FALSE	FALSE	FALSE	1.53761	2	127	0.016769	-0.397139	0	542	NA	0.016769	5.89805	FALSE	NA	0	0	0	0	0	0	0	0	0	0	0	NA	NA	NA	DEL	345	FALSE	FALSE	TRUE	TRUE
9_119057072:119057072	9	119057072	119057072	2	1	intronic/intergenic	PAPPA-AS1	non-cancer	1	103993	FALSE	FALSE	NA	NA	FALSE	FALSE	FALSE	1.54574	2	127	0.016769	NA	0	113	NA	0.016769	5.89805	TRUE	312	0	0	0	0	0	0	0	0	0	0	0	NA	NA	NA	DEL	346	FALSE	FALSE	TRUE	TRUE
2_81798452:81798453	2	81798452	81798453	3	2	intronic/intergenic	LRRTM1	non-cancer	5	1267508	FALSE	FALSE	NA	NA	FALSE	FALSE	FALSE	0.748594	3	2093	0.080828	-0.571116	3	581	0.029506	0.016786	5.89657	FALSE	NA	0	0	0	0	0	0	0	0	0	0	0	NA	NA	NA	INS	347	FALSE	FALSE	TRUE	TRUE
8_54795661:54795661	8	54795661	54795661	2	1	intronic/intergenic	RGS20	non-cancer	1	31201	FALSE	FALSE	NA	NA	FALSE	FALSE	FALSE	0.529687	2	59	0.039056	-0.661635	2	512	0.061164	0.01681	5.89453	FALSE	NA	1	0	0	1	0	0	0	0	0	0	0	NA	NA	NA	DEL	348	FALSE	FALSE	TRUE	TRUE
3_144362181:144362182	3	144362181	144362182	2	2	intronic/intergenic	C3orf58	non-cancer	3	671006	FALSE	FALSE	NA	NA	FALSE	FALSE	FALSE	1.42504	2	746	0.016927	-0.586955	1	527	NA	0.016927	5.88452	TRUE	262	0	0	0	0	0	0	0	0	0	0	0	NA	NA	NA	INS	349	FALSE	FALSE	TRUE	TRUE
10_64345710:64345710	10	64345710	64345710	3	1	intronic/intergenic	ZNF365	non-cancer	1	209757	FALSE	FALSE	NA	NA	FALSE	FALSE	FALSE	0.80509	3	122	0.016951	-0.571759	1	561	NA	0.016951	5.88252	TRUE	247	0	0	0	0	0	0	0	0	0	0	0	NA	NA	NA	DEL	350	FALSE	FALSE	TRUE	TRUE
7_50159929:50159929	7	50159929	50159929	2	1	5' UTR	ZPBP	non-cancer	1	NA	FALSE	FALSE	NA	NA	FALSE	FALSE	FALSE	0.117403	2	1	NA	3.85035	2	497	0.016954	0.016954	5.88221	FALSE	NA	5	0	0	5	0	0	0	0	0	0	0	0	NA	NA	DEL	351	TRUE	FALSE	TRUE	TRUE
8_140154357:140154357	8	140154357	140154357	4	1	intronic/intergenic	COL22A1	non-cancer	1	258942	FALSE	FALSE	NA	NA	FALSE	FALSE	FALSE	0.613868	4	382	0.024371	-0.596162	3	423	0.099542	0.017034	5.87545	FALSE	NA	0	0	0	0	0	0	0	0	0	0	0	NA	NA	NA	DEL	352	FALSE	FALSE	TRUE	TRUE
14_27214015:27214016	14	27214015	27214015	2	2	intronic/intergenic	NOVA1	non-cancer	3	147373	FALSE	FALSE	NA	NA	FALSE	FALSE	FALSE	1.46959	2	1474	0.01704	-0.543915	1	590	NA	0.01704	5.87495	FALSE	NA	1	0	1	0	0	0	0	0	0	0	0	NA	NA	NA	DEL	353	FALSE	FALSE	TRUE	TRUE
8_68953765:68953765	8	68953765	68953765	2	1	intronic/intergenic	PREX2	oncogene	2	89135	FALSE	FALSE	NA	NA	FALSE	FALSE	FALSE	1.51714	2	206	0.017045	-0.255437	1	465	NA	0.017045	5.87453	FALSE	NA	0	0	0	0	0	0	0	0	0	0	0	NA	NA	NA	DEL	354	FALSE	TRUE	TRUE	TRUE
7_48142352:48142352	7	48142352	48142352	2	1	intronic/intergenic	UPP1	non-cancer	0	7971	FALSE	FALSE	NA	NA	FALSE	FALSE	FALSE	1.23844	2	31	0.017045	-0.361139	1	512	NA	0.017045	5.87447	FALSE	NA	9	0	0	9	0	0	0	0	0	0	0	NA	NA	NA	DEL	355	FALSE	FALSE	TRUE	TRUE
3_138799379:138799379	3	138799379	138799379	2	1	intronic/intergenic	PRR23C	non-cancer	1	35917	FALSE	FALSE	NA	NA	FALSE	TRUE	FALSE	1.06961	2	36	0.01707	NA	0	524	NA	0.01707	5.87242	FALSE	NA	0	0	0	0	0	0	0	0	0	0	0	NA	NA	NA	DEL	356	FALSE	FALSE	FALSE	TRUE
2_35379500:35379500	2	35379500	35379500	2	1	intronic/intergenic	CRIM1	non-cancer	1	1203936	FALSE	FALSE	NA	LINE	TRUE	FALSE	FALSE	1.33373	2	967	0.01708	-1.14935	1	573	NA	0.01708	5.87153	FALSE	NA	0	0	0	0	0	0	0	0	0	0	0	NA	NA	NA	DEL	357	FALSE	FALSE	FALSE	TRUE
6_20870827:20870827	6	20870827	20870827	3	1	intronic/intergenic	CDKAL1	non-cancer	1	324245	FALSE	FALSE	NA	NA	FALSE	FALSE	FALSE	0.564203	3	281	0.133592	-1.01736	3	541	0.018227	0.017088	5.87085	FALSE	NA	2	1	1	0	0	0	0	0	0	0	0	NA	NA	NA	DEL	358	FALSE	FALSE	TRUE	TRUE
7_77681985:77681985	7	77681985	77681985	3	1	intronic/intergenic	PHTF2	non-cancer	1	212412	FALSE	FALSE	NA	NA	FALSE	FALSE	FALSE	0.586051	3	405	0.017089	-0.428798	0	502	NA	0.017089	5.87078	FALSE	NA	0	0	0	0	0	0	0	0	0	0	0	NA	NA	NA	DEL	359	FALSE	FALSE	TRUE	TRUE
13_85178718:85178718	13	85178718	85178718	2	1	intronic/intergenic	SLITRK1	non-cancer	2	723076	FALSE	FALSE	NA	LINE	TRUE	FALSE	FALSE	0.64939	2	2429	0.094815	-0.609944	2	549	0.025789	0.01715	5.86568	FALSE	NA	0	0	0	0	0	0	0	0	0	0	0	NA	NA	NA	DEL	360	FALSE	FALSE	FALSE	TRUE
4_135974956:135974957	4	135974956	135974957	2	1	intronic/intergenic	PABPC4L	non-cancer	0	852608	FALSE	FALSE	NA	NA	FALSE	FALSE	FALSE	1.55603	2	2046	0.017185	-0.374995	1	645	NA	0.017185	5.86275	FALSE	NA	0	0	0	0	0	0	0	0	0	0	0	NA	NA	NA	INS	361	FALSE	FALSE	TRUE	TRUE
4_128590338:128590339	4	128590338	128590339	3	1	intronic/intergenic	INTU	non-cancer	4	45780	FALSE	FALSE	NA	NA	FALSE	FALSE	FALSE	1.00879	3	775	0.018304	-0.884047	2	638	0.13472	0.017275	5.85521	FALSE	NA	0	0	0	0	0	0	0	0	0	0	0	NA	NA	NA	INS	362	FALSE	FALSE	TRUE	TRUE
1_209426119:209426119	1	209426119	209426119	2	1	intronic/intergenic	CAMK1G	non-cancer	1	342210	FALSE	FALSE	NA	Low_complexity	TRUE	FALSE	FALSE	1.3077	2	341	0.017284	1.30247	1	471	NA	0.017284	5.8544	FALSE	NA	1	0	1	0	0	0	0	0	0	0	0	NA	NA	NA	DEL	363	FALSE	FALSE	FALSE	TRUE
15_46269778:46269778	15	46269778	46269778	2	1	intronic/intergenic	RP11-96O20.4	non-cancer	2	318656	FALSE	FALSE	NA	NA	FALSE	FALSE	FALSE	1.39	2	377	0.017301	-0.67453	0	968	NA	0.017301	5.853	FALSE	NA	0	0	0	0	0	0	0	0	0	0	0	NA	NA	NA	DEL	364	FALSE	FALSE	TRUE	TRUE
13_90468755:90468756	13	90468755	90468756	4	1	intronic/intergenic	GPC5	non-cancer	2	1582545	FALSE	FALSE	NA	NA	FALSE	FALSE	FALSE	1.07426	4	1870	0.007073	-0.416152	3	557	0.350383	0.017348	5.84911	FALSE	NA	0	0	0	0	0	0	0	0	0	0	0	NA	NA	NA	INS	365	FALSE	FALSE	TRUE	TRUE
9_128995984:128995984	9	128995984	128995984	2	1	intronic/intergenic	MVB12B	non-cancer	0	93225	FALSE	FALSE	NA	NA	FALSE	FALSE	FALSE	1.23506	2	172	0.017398	-0.278292	1	581	NA	0.017398	5.84497	FALSE	NA	1	0	1	0	0	0	0	0	0	0	0	NA	NA	NA	DEL	366	FALSE	FALSE	TRUE	TRUE
2_77677955:77677956	2	77677955	77677956	3	2	intronic/intergenic	LRRTM4	non-cancer	2	71285	FALSE	FALSE	NA	NA	FALSE	FALSE	FALSE	0.622903	3	1497	0.095289	-0.859835	2	565	0.026098	0.0174	5.84479	FALSE	NA	0	0	0	0	0	0	0	0	0	0	0	NA	NA	NA	INS	367	FALSE	FALSE	TRUE	TRUE
12_72534999:72534999	12	72534999	72534999	2	1	intronic/intergenic	TRHDE	non-cancer	0	131560	FALSE	FALSE	NA	NA	FALSE	FALSE	FALSE	1.22419	2	894	0.017416	-0.525951	1	548	NA	0.017416	5.84346	FALSE	NA	1	0	0	1	0	0	0	0	0	0	0	NA	NA	NA	DEL	368	FALSE	FALSE	TRUE	TRUE
7_68288336:68288337	7	68288336	68288337	2	1	intronic/intergenic	AUTS2	non-cancer	3	776303	FALSE	FALSE	NA	SINE	TRUE	TRUE	FALSE	1.1541	2	1263	0.017491	-1.57084	1	493	NA	0.017491	5.83721	FALSE	NA	0	0	0	0	0	0	0	0	0	0	0	NA	NA	NA	INS	369	FALSE	FALSE	FALSE	TRUE
4_124999942:124999942	4	124999942	124999942	2	1	intronic/intergenic	ANKRD50	non-cancer	4	631724	FALSE	FALSE	NA	Low_complexity	TRUE	FALSE	FALSE	0.627062	2	468	0.091264	2.181	2	649	0.027473	0.017522	5.83467	FALSE	NA	0	0	0	0	0	0	0	0	0	0	0	NA	NA	NA	DEL	370	FALSE	FALSE	FALSE	TRUE
3_144979082:144979083	3	144979082	144979082	2	2	intronic/intergenic	AC107021.1	non-cancer	1	803298	FALSE	FALSE	NA	SINE	TRUE	FALSE	FALSE	1.37149	2	823	0.017522	-0.425743	0	968	NA	0.017522	5.83466	FALSE	NA	0	0	0	0	0	0	0	0	0	0	0	NA	NA	NA	DEL	371	FALSE	FALSE	FALSE	TRUE
10_83137397:83137397	10	83137397	83137397	2	1	intronic/intergenic	NRG3	non-cancer	2	497700	FALSE	FALSE	NA	LINE	TRUE	FALSE	FALSE	1.31311	2	1429	0.017558	-0.208075	1	550	NA	0.017558	5.83176	FALSE	NA	0	0	0	0	0	0	0	0	0	0	0	NA	NA	NA	DEL	372	FALSE	FALSE	FALSE	TRUE
15_81890000:81890001	15	81890000	81890001	2	1	intronic/intergenic	TMC3	non-cancer	1	223582	FALSE	FALSE	NA	NA	FALSE	FALSE	FALSE	1.44756	2	170	0.017568	-0.428661	1	625	NA	0.017568	5.8309	FALSE	NA	0	0	0	0	0	0	0	0	0	0	0	NA	NA	NA	INS	373	FALSE	FALSE	TRUE	TRUE
18_57180557:57180558	18	57180557	57180558	2	2	intronic/intergenic	LMAN1	non-cancer	0	154081	FALSE	FALSE	NA	SINE	TRUE	FALSE	FALSE	0.256313	2	62	0.162564	2.93741	2	586	0.015507	0.017604	5.82796	FALSE	NA	0	0	0	0	0	0	0	0	0	0	0	NA	NA	NA	INS	374	FALSE	FALSE	FALSE	TRUE
13_87888567:87888568	13	87888567	87888567	2	2	intronic/intergenic	SLITRK5	non-cancer	2	437168	FALSE	FALSE	NA	Low_complexity	TRUE	FALSE	FALSE	1.37971	2	2332	0.017683	NA	0	555	NA	0.017683	5.82149	FALSE	NA	0	0	0	0	0	0	0	0	0	0	0	NA	NA	NA	DEL	375	FALSE	FALSE	FALSE	TRUE
1_248286389:248286390	1	248286389	248286390	2	1	intronic/intergenic	OR2M5	non-cancer	3	22060	FALSE	FALSE	NA	LINE	TRUE	TRUE	FALSE	1.60275	2	41	0.017719	-0.179958	1	341	NA	0.017719	5.81858	FALSE	NA	0	0	0	0	0	0	0	0	0	0	0	NA	NA	NA	INS	376	FALSE	FALSE	FALSE	TRUE
1_75666678:75666679	1	75666678	75666679	2	1	intronic/intergenic	LHX8	non-cancer	0	70278	FALSE	FALSE	NA	NA	FALSE	FALSE	FALSE	1.34553	2	302	0.017756	-0.178831	1	590	NA	0.017756	5.81556	FALSE	NA	0	0	0	0	0	0	0	0	0	0	0	NA	NA	NA	INS	377	FALSE	FALSE	TRUE	TRUE
4_4137690:4137690	4	4137690	4137690	2	1	intronic/intergenic	OTOP1	non-cancer	1	90901	FALSE	TRUE	rs537544154	Satellite	TRUE	TRUE	FALSE	0.861583	2	81	0.093174	2.1427	2	648	0.027347	0.017766	5.81475	FALSE	NA	0	0	0	0	0	0	0	0	0	0	0	NA	NA	NA	DEL	378	FALSE	FALSE	FALSE	TRUE
3_88058649:88058650	3	88058649	88058650	2	1	intronic/intergenic	HTR1F	non-cancer	0	18749	FALSE	FALSE	NA	LINE	TRUE	FALSE	FALSE	1.51425	2	247	0.012149	-0.555399	2	489	0.210001	0.017785	5.81319	FALSE	NA	0	0	0	0	0	0	0	0	0	0	0	NA	NA	NA	INS	379	FALSE	FALSE	FALSE	TRUE
11_21233376:21233377	11	21233376	21233377	2	1	intronic/intergenic	NELL1	non-cancer	4	542106	FALSE	FALSE	NA	SINE	TRUE	FALSE	FALSE	1.15804	2	490	0.017836	-0.20106	1	621	NA	0.017836	5.80904	FALSE	NA	0	0	0	0	0	0	0	0	0	0	0	NA	NA	NA	INS	380	FALSE	FALSE	FALSE	TRUE
4_87572610:87572611	4	87572610	87572610	2	2	intronic/intergenic	PTPN13	tsg	1	16200	FALSE	FALSE	NA	LINE	TRUE	FALSE	FALSE	1.53055	2	181	0.013623	-0.619297	2	645	0.187963	0.017841	5.80863	FALSE	NA	0	0	0	0	0	0	0	0	0	0	0	NA	NA	NA	DEL	381	FALSE	TRUE	FALSE	TRUE
9_82507720:82507720	9	82507720	82507720	2	1	intronic/intergenic	TLE4	non-cancer	1	320014	FALSE	FALSE	NA	NA	FALSE	FALSE	FALSE	0.505141	2	1085	0.129582	-1.33322	2	604	0.019905	0.017953	5.79965	FALSE	NA	0	0	0	0	0	0	0	0	0	0	0	NA	NA	NA	DEL	382	FALSE	FALSE	TRUE	TRUE
11_56608108:56608108	11	56608108	56608108	2	1	intronic/intergenic	OR9G4	non-cancer	4	96821	FALSE	FALSE	NA	NA	FALSE	TRUE	FALSE	1.20363	2	82	0.017961	-0.185695	0	450	NA	0.017961	5.79898	FALSE	NA	1	0	0	1	0	0	0	0	0	0	0	NA	NA	NA	DEL	383	FALSE	FALSE	FALSE	TRUE
3_108252837:108252838	3	108252837	108252838	2	1	intronic/intergenic	MYH15	non-cancer	2	4725	FALSE	FALSE	NA	NA	FALSE	FALSE	FALSE	1.90073	2	61	0.017981	NA	0	552	NA	0.017981	5.79742	FALSE	NA	0	0	0	0	0	0	0	0	0	0	0	NA	NA	NA	INS	384	FALSE	FALSE	TRUE	TRUE
6_153311998:153311998	6	153311998	153311998	2	1	intronic/intergenic	FBXO5	non-cancer	1	7904	FALSE	FALSE	NA	NA	FALSE	TRUE	FALSE	0.372818	2	71	0.136041	2.87605	2	564	0.018999	0.017985	5.79708	FALSE	NA	0	0	0	0	0	0	0	0	0	0	0	NA	NA	NA	DEL	385	FALSE	FALSE	FALSE	TRUE
18_39457146:39457147	18	39457146	39457147	2	1	intronic/intergenic	PIK3C3	non-cancer	0	78110	FALSE	FALSE	NA	SINE	TRUE	FALSE	FALSE	0.670726	2	1808	0.073652	1.45924	2	577	0.035159	0.018013	5.79479	FALSE	NA	0	0	0	0	0	0	0	0	0	0	0	NA	NA	NA	INS	386	FALSE	FALSE	FALSE	TRUE
12_77528305:77528306	12	77528305	77528306	2	1	intronic/intergenic	E2F7	non-cancer	1	69890	FALSE	FALSE	NA	LTR	TRUE	FALSE	FALSE	1.23219	2	172	0.018014	0.666231	1	552	NA	0.018014	5.79477	FALSE	NA	2	0	0	2	0	0	0	0	0	0	0	NA	NA	NA	INS	387	FALSE	FALSE	FALSE	TRUE
12_61808754:61808756	12	61808754	61808756	2	3	intronic/intergenic	FAM19A2	non-cancer	2	843789	FALSE	FALSE	NA	NA	FALSE	FALSE	FALSE	-1.77517	1	868	NA	3.86448	2	550	0.018025	0.018025	5.79388	FALSE	NA	0	0	0	0	0	0	0	0	0	0	0	NA	NA	NA	DEL	388	FALSE	FALSE	TRUE	TRUE
12_127316094:127316127	12	127316094	127316127	2	34	intronic/intergenic	TMEM132C	non-cancer	1	1435821	FALSE	FALSE	NA	NA	FALSE	FALSE	FALSE	1.35085	2	1142	0.018039	-0.519998	1	524	NA	0.018039	5.79273	TRUE	462	0	0	0	0	0	0	0	0	0	0	0	NA	NA	NA	DEL	389	FALSE	FALSE	TRUE	TRUE
9_23467101:23467102	9	23467101	23467102	2	1	intronic/intergenic	ELAVL2	non-cancer	2	297976	FALSE	FALSE	NA	DNA	TRUE	FALSE	FALSE	1.3117	2	681	0.018122	-0.242667	1	548	NA	0.018122	5.78614	FALSE	NA	0	0	0	0	0	0	0	0	0	0	0	NA	NA	NA	INS	390	FALSE	FALSE	FALSE	TRUE
1_41381205:41381205	1	41381205	41381205	4	1	intronic/intergenic	CITED4	non-cancer	1	53406	FALSE	FALSE	NA	NA	FALSE	FALSE	FALSE	-0.015646	4	41	0.642579	-0.850027	4	584	0.00406	0.018127	5.78569	FALSE	NA	0	0	0	0	0	0	0	0	0	0	0	NA	NA	NA	DEL	391	FALSE	FALSE	TRUE	TRUE
17_51473535:51473549	17	51473535	51473549	2	15	intronic/intergenic	C17orf112	non-cancer	0	410496	FALSE	FALSE	NA	NA	FALSE	FALSE	FALSE	0.618269	2	374	0.110641	3.45314	2	463	0.02358	0.018129	5.78558	FALSE	NA	0	0	0	0	0	0	0	0	0	0	0	NA	NA	NA	DEL	392	FALSE	FALSE	TRUE	TRUE
5_164322154:164322155	5	164322154	164322155	2	1	intronic/intergenic	MAT2B	non-cancer	3	1391753	FALSE	FALSE	NA	NA	FALSE	FALSE	FALSE	1.53412	2	1429	0.01816	-1.07468	1	579	NA	0.01816	5.78309	FALSE	NA	0	0	0	0	0	0	0	0	0	0	0	NA	NA	NA	INS	393	FALSE	FALSE	TRUE	TRUE
8_52086668:52086668	8	52086668	52086668	2	1	intronic/intergenic	PXDNL	non-cancer	5	635236	FALSE	FALSE	NA	LINE	TRUE	FALSE	FALSE	1.28756	2	528	0.018162	-0.089256	1	496	NA	0.018162	5.78297	FALSE	NA	0	0	0	0	0	0	0	0	0	0	0	NA	NA	NA	DEL	394	FALSE	FALSE	FALSE	TRUE
7_2286565:2286568	7	2286565	2286568	2	4	intronic/intergenic	NUDT1	non-cancer	1	3938	FALSE	FALSE	NA	NA	FALSE	FALSE	FALSE	0.683075	2	9	0.018182	NA	0	496	NA	0.018182	5.78136	FALSE	NA	53	0	0	53	0	0	0	0	0	0	0	NA	NA	NA	DEL	395	FALSE	FALSE	TRUE	TRUE
2_116279695:116279696	2	116279695	116279696	2	1	intronic/intergenic	DPP10	non-cancer	1	1079339	FALSE	FALSE	NA	DNA	TRUE	FALSE	FALSE	1.17974	2	1495	0.018189	NA	0	551	NA	0.018189	5.78075	FALSE	NA	0	0	0	0	0	0	0	0	0	0	0	NA	NA	NA	INS	396	FALSE	FALSE	FALSE	TRUE
1_76773863:76773864	1	76773863	76773864	2	1	intronic/intergenic	ST6GALNAC3	non-cancer	3	233311	FALSE	FALSE	NA	NA	FALSE	FALSE	FALSE	1.48388	2	224	0.018261	NA	0	586	NA	0.018261	5.77512	TRUE	345	0	0	0	0	0	0	0	0	0	0	0	NA	NA	NA	INS	397	FALSE	FALSE	TRUE	TRUE
17_35873627:35873628	17	35873627	35873628	2	2	intronic/intergenic	DUSP14	non-cancer	0	1252	FALSE	FALSE	NA	NA	FALSE	TRUE	FALSE	-0.501828	1	34	NA	2.85141	2	547	0.018266	0.018266	5.7747	FALSE	NA	2	0	2	0	0	0	0	0	0	0	0	NA	NA	NA	DEL	398	FALSE	FALSE	FALSE	TRUE
4_5899324:5899324	4	5899324	5899324	2	1	intronic/intergenic	CRMP1	non-cancer	2	4628	FALSE	FALSE	NA	NA	FALSE	TRUE	FALSE	1.52661	2	53	0.018276	NA	0	641	NA	0.018276	5.77387	FALSE	NA	1	0	1	0	0	0	0	0	0	0	0	NA	NA	NA	DEL	399	FALSE	FALSE	FALSE	TRUE
13_21024355:21024362	13	21024355	21024362	2	8	intronic/intergenic	CRYL1	non-cancer	3	75571	FALSE	FALSE	NA	LINE	TRUE	FALSE	FALSE	1.27431	2	51	0.029354	1.2798	2	594	0.089743	0.01828	5.77361	FALSE	NA	0	0	0	0	0	0	0	0	0	0	0	NA	NA	NA	DEL	400	FALSE	FALSE	FALSE	TRUE
3_34428537:34428537	3	34428537	34428537	2	1	intronic/intergenic	PDCD6IP	non-cancer	0	588316	FALSE	FALSE	NA	LINE	TRUE	FALSE	FALSE	0.704444	2	446	0.063019	-1.58647	2	553	0.041926	0.018326	5.76995	FALSE	NA	1	0	0	0	1	0	0	0	0	0	0	NA	NA	NA	DEL	401	FALSE	FALSE	FALSE	TRUE
8_47463815:47463815	8	47463815	47463815	4	1	intronic/intergenic	SPIDR	non-cancer	2	709736	FALSE	FALSE	NA	LINE	TRUE	TRUE	FALSE	-0.205121	4	1004	0.674268	1.16049	4	504	0.00392	0.018333	5.76939	FALSE	NA	0	0	0	0	0	0	0	0	0	0	0	NA	NA	NA	DEL	402	FALSE	FALSE	FALSE	TRUE
7_53918435:53918435	7	53918435	53918435	2	1	intronic/intergenic	VSTM2A	non-cancer	4	691989	FALSE	FALSE	NA	NA	FALSE	FALSE	FALSE	1.17223	2	671	0.018358	-0.640847	0	498	NA	0.018358	5.76742	FALSE	NA	0	0	0	0	0	0	0	0	0	0	0	NA	NA	NA	DEL	403	FALSE	FALSE	TRUE	TRUE
3_116748552:116748552	3	116748552	116748552	2	1	intronic/intergenic	LSAMP	non-cancer	2	967543	FALSE	FALSE	NA	LTR	TRUE	FALSE	FALSE	0.910277	2	1227	0.05155	1.24845	2	545	0.051475	0.018394	5.76462	FALSE	NA	0	0	0	0	0	0	0	0	0	0	0	NA	NA	NA	DEL	404	FALSE	FALSE	FALSE	TRUE
8_126925520:126925521	8	126925520	126925521	2	1	intronic/intergenic	TRIB1	non-cancer	2	482375	FALSE	FALSE	NA	NA	FALSE	FALSE	FALSE	1.67356	2	337	0.018413	0.156975	1	421	NA	0.018413	5.76316	FALSE	NA	0	0	0	0	0	0	0	0	0	0	0	NA	NA	NA	INS	405	FALSE	FALSE	TRUE	TRUE
11_90453228:90453228	11	90453228	90453228	2	1	intronic/intergenic	CHORDC1	non-cancer	2	497106	FALSE	FALSE	NA	LINE	TRUE	FALSE	FALSE	0.567291	2	784	0.075056	1.5328	2	593	0.035431	0.018428	5.76194	FALSE	NA	0	0	0	0	0	0	0	0	0	0	0	NA	NA	NA	DEL	406	FALSE	FALSE	FALSE	TRUE
6_72676399:72676399	6	72676399	72676399	2	1	intronic/intergenic	RIMS1	non-cancer	1	79672	FALSE	FALSE	NA	SINE	TRUE	FALSE	FALSE	1.03717	2	459	0.076615	-0.520438	2	549	0.034726	0.018436	5.76135	FALSE	NA	0	0	0	0	0	0	0	0	0	0	0	NA	NA	NA	DEL	407	FALSE	FALSE	FALSE	TRUE
6_150069464:150069465	6	150069464	150069465	2	1	intronic/intergenic	PCMT1	non-cancer	0	1399	FALSE	FALSE	NA	SINE	TRUE	FALSE	FALSE	1.41551	2	24	0.018462	0.217727	1	575	NA	0.018462	5.75933	FALSE	NA	0	0	0	0	0	0	0	0	0	0	0	NA	NA	NA	INS	408	FALSE	FALSE	FALSE	TRUE
8_78243999:78243999	8	78243999	78243999	2	1	intronic/intergenic	PEX2	non-cancer	2	347585	FALSE	FALSE	NA	LINE	TRUE	FALSE	FALSE	1.29999	2	804	0.018554	NA	0	466	NA	0.018554	5.75214	FALSE	NA	0	0	0	0	0	0	0	0	0	0	0	NA	NA	NA	DEL	409	FALSE	FALSE	FALSE	TRUE
2_143883847:143883848	2	143883847	143883848	2	1	intronic/intergenic	ARHGAP15	non-cancer	2	29212	FALSE	FALSE	NA	LINE	TRUE	FALSE	FALSE	1.18437	2	414	0.01858	NA	0	567	NA	0.01858	5.75009	FALSE	NA	0	0	0	0	0	0	0	0	0	0	0	NA	NA	NA	INS	410	FALSE	FALSE	FALSE	TRUE
6_152567551:152567552	6	152567551	152567551	2	2	intronic/intergenic	SYNE1	non-cancer	0	381915	FALSE	FALSE	NA	LINE	TRUE	FALSE	FALSE	1.2295	2	233	0.018583	-1.15718	1	498	NA	0.018583	5.74988	FALSE	NA	0	0	0	0	0	0	0	0	0	0	0	NA	NA	NA	DEL	411	FALSE	FALSE	FALSE	TRUE
4_133596796:133596796	4	133596796	133596796	2	1	intronic/intergenic	RP11-62N21.1	non-cancer	2	228517	FALSE	FALSE	NA	NA	FALSE	FALSE	FALSE	0.638329	2	1802	0.063514	-0.256452	2	531	0.042355	0.018611	5.7477	FALSE	NA	0	0	0	0	0	0	0	0	0	0	0	NA	NA	NA	DEL	412	FALSE	FALSE	TRUE	TRUE
4_182601544:182601545	4	182601544	182601545	2	1	intronic/intergenic	TENM3	non-cancer	4	643629	FALSE	FALSE	NA	NA	FALSE	FALSE	FALSE	1.32138	2	1771	0.018613	-0.478547	1	599	NA	0.018613	5.74757	FALSE	NA	0	0	0	0	0	0	0	0	0	0	0	NA	NA	NA	INS	413	FALSE	FALSE	TRUE	TRUE
12_62053286:62053287	12	62053286	62053287	2	1	intronic/intergenic	FAM19A2	non-cancer	2	599258	FALSE	FALSE	NA	LINE	TRUE	FALSE	FALSE	1.18659	2	868	0.018613	-0.425753	1	550	NA	0.018613	5.74751	FALSE	NA	0	0	0	0	0	0	0	0	0	0	0	NA	NA	NA	INS	414	FALSE	FALSE	FALSE	TRUE
5_179531498:179531499	5	179531498	179531499	2	2	intronic/intergenic	RNF130	non-cancer	1	32796	FALSE	FALSE	NA	LTR	TRUE	FALSE	FALSE	1.03048	2	46	0.031915	1.22842	2	560	0.08486	0.018718	5.73941	FALSE	NA	0	0	0	0	0	0	0	0	0	0	0	NA	NA	NA	INS	415	FALSE	FALSE	FALSE	TRUE
16_7931733:7931733	16	7931733	7931733	2	1	intronic/intergenic	TMEM114	non-cancer	0	690493	FALSE	FALSE	NA	DNA	TRUE	FALSE	FALSE	1.1987	2	702	0.018744	-0.470194	1	614	NA	0.018744	5.73745	FALSE	NA	0	0	0	0	0	0	0	0	0	0	0	NA	NA	NA	DEL	416	FALSE	FALSE	FALSE	TRUE
7_79588056:79588056	7	79588056	79588056	2	1	intronic/intergenic	GNAI1	non-cancer	0	176421	FALSE	FALSE	NA	Low_complexity	TRUE	FALSE	FALSE	0.561774	2	375	0.155845	-1.3677	2	507	0.017443	0.018778	5.73485	FALSE	NA	0	0	0	0	0	0	0	0	0	0	0	NA	NA	NA	DEL	417	FALSE	FALSE	FALSE	TRUE
3_179687418:179687418	3	179687418	179687418	2	1	intronic/intergenic	PEX5L	non-cancer	2	66969	FALSE	FALSE	NA	NA	FALSE	FALSE	FALSE	0.996422	2	347	0.037969	0.918254	2	467	0.071673	0.018796	5.73346	FALSE	NA	10	0	0	10	0	0	0	0	0	0	0	NA	NA	NA	DEL	418	FALSE	FALSE	TRUE	TRUE
7_66993421:66993422	7	66993421	66993422	2	1	intronic/intergenic	TYW1	non-cancer	2	531455	FALSE	FALSE	NA	SINE	TRUE	TRUE	FALSE	0.655407	2	638	0.076819	0.969296	2	501	0.035431	0.018798	5.7333	FALSE	NA	0	0	0	0	0	0	0	0	0	0	0	NA	NA	NA	INS	419	FALSE	FALSE	FALSE	TRUE
2_78214559:78214560	2	78214559	78214560	2	1	intronic/intergenic	LRRTM4	non-cancer	1	465318	FALSE	FALSE	NA	LINE	TRUE	FALSE	FALSE	1.31973	2	1497	0.018835	-0.140937	1	565	NA	0.018835	5.73045	FALSE	NA	0	0	0	0	0	0	0	0	0	0	0	NA	NA	NA	INS	420	FALSE	FALSE	FALSE	TRUE
1_715993:715993	1	715993	715993	5	1	intronic/intergenic	AL669831.1	non-cancer	0	23144	FALSE	FALSE	NA	NA	FALSE	TRUE	FALSE	0.862627	5	22	0.016673	-0.481277	5	972	0.164014	0.018873	5.7275	FALSE	NA	0	0	0	0	0	0	0	0	0	0	0	NA	NA	NA	DEL	421	FALSE	FALSE	FALSE	TRUE
6_90244797:90244797	6	90244797	90244797	2	1	intronic/intergenic	ANKRD6	non-cancer	3	31899	FALSE	FALSE	NA	NA	FALSE	FALSE	FALSE	1.00322	2	51	0.018897	1.60223	0	557	NA	0.018897	5.7257	TRUE	415	0	0	0	0	0	0	0	0	0	0	0	NA	NA	NA	DEL	422	FALSE	FALSE	TRUE	TRUE
16_62862480:62862481	16	62862480	62862481	2	1	intronic/intergenic	CDH8	non-cancer	3	807173	FALSE	FALSE	NA	LINE	TRUE	FALSE	FALSE	1.67164	2	2289	0.018935	-0.367365	1	535	NA	0.018935	5.72283	FALSE	NA	0	0	0	0	0	0	0	0	0	0	0	NA	NA	NA	INS	423	FALSE	FALSE	FALSE	TRUE
11_76824617:76824646	11	76824617	76824618	2	30	intronic/intergenic	OMP	non-cancer	1	10731	FALSE	FALSE	NA	Low_complexity	TRUE	TRUE	FALSE	1.39106	2	7	0.027778	2.13874	2	602	0.098928	0.018953	5.72146	FALSE	NA	144	2	0	142	0	0	0	0	0	0	0	NA	NA	NA	DEL	424	FALSE	FALSE	FALSE	TRUE
6_95660527:95660528	6	95660527	95660528	2	2	intronic/intergenic	MANEA	non-cancer	4	373788	FALSE	FALSE	NA	NA	FALSE	FALSE	FALSE	0.478676	2	736	0.152767	3.24297	2	569	0.017992	0.018957	5.72116	FALSE	NA	0	0	0	0	0	0	0	0	0	0	0	NA	NA	NA	INS	425	FALSE	FALSE	TRUE	TRUE
17_662767:662767	17	662767	662767	2	1	3' UTR	GLOD4	non-cancer	1	NA	FALSE	FALSE	NA	NA	FALSE	TRUE	FALSE	-0.570172	2	1	NA	2.11634	2	564	0.018999	0.018999	5.7179	FALSE	NA	0	0	0	0	0	0	0	0	0	0	0	0	NA	NA	DEL	426	TRUE	FALSE	FALSE	TRUE
17_5351923:5351923	17	5351923	5351923	2	1	intronic/intergenic	C1QBP	non-cancer	0	9530	FALSE	FALSE	NA	Low_complexity	TRUE	FALSE	FALSE	0.5172	2	5	0.095238	2.02813	2	570	0.02898	0.019023	5.71609	FALSE	NA	0	0	0	0	0	0	0	0	0	0	0	NA	NA	NA	DEL	427	FALSE	FALSE	FALSE	TRUE
17_48081161:48081162	17	48081161	48081162	2	1	intronic/intergenic	DLX3	non-cancer	3	8799	FALSE	FALSE	NA	SINE	TRUE	FALSE	FALSE	1.35166	2	19	0.019048	-0.306407	1	550	NA	0.019048	5.71425	FALSE	NA	0	0	0	0	0	0	0	0	0	0	0	NA	NA	NA	INS	428	FALSE	FALSE	FALSE	TRUE
1_39678469:39678470	1	39678469	39678470	2	1	intronic/intergenic	MACF1	non-cancer	1	128578	FALSE	FALSE	NA	SINE	TRUE	FALSE	FALSE	0.904607	2	85	0.017429	-0.718636	2	533	0.158774	0.019067	5.71281	FALSE	NA	2	0	0	2	0	0	0	0	0	0	0	NA	NA	NA	INS	429	FALSE	FALSE	FALSE	TRUE
9_12644703:12644703	9	12644703	12644703	2	1	intronic/intergenic	TYRP1	non-cancer	0	49294	FALSE	FALSE	NA	NA	FALSE	FALSE	FALSE	0.994466	2	1473	0.078601	-0.608633	2	568	0.035237	0.01908	5.71176	FALSE	NA	0	0	0	0	0	0	0	0	0	0	0	NA	NA	NA	DEL	430	FALSE	FALSE	TRUE	TRUE
6_100291945:100291946	6	100291945	100291946	2	1	intronic/intergenic	MCHR2	non-cancer	2	112077	FALSE	FALSE	NA	LINE	TRUE	FALSE	FALSE	1.19711	2	278	0.019101	-0.400221	1	552	NA	0.019101	5.71021	FALSE	NA	0	0	0	0	0	0	0	0	0	0	0	NA	NA	NA	INS	431	FALSE	FALSE	FALSE	TRUE
3_173269345:173269346	3	173269345	173269346	2	1	intronic/intergenic	NLGN1	non-cancer	3	53043	FALSE	FALSE	NA	NA	FALSE	FALSE	FALSE	1.27772	2	603	0.019102	NA	0	478	NA	0.019102	5.71011	FALSE	NA	0	0	0	0	0	0	0	0	0	0	0	NA	NA	NA	INS	432	FALSE	FALSE	TRUE	TRUE
2_47900764:47900765	2	47900764	47900764	7	2	intronic/intergenic	AC138655.1	non-cancer	3	101090	FALSE	FALSE	NA	LTR	TRUE	FALSE	FALSE	0.664787	7	53	0.019112	-0.480951	0	969	NA	0.019112	5.70935	FALSE	NA	0	0	0	0	0	0	0	0	0	0	0	NA	NA	NA	DEL	433	FALSE	FALSE	FALSE	TRUE
3_21114570:21114570	3	21114570	21114570	2	1	intronic/intergenic	ZNF385D	non-cancer	1	677838	FALSE	FALSE	NA	DNA	TRUE	FALSE	FALSE	1.28705	2	1017	0.019137	-0.640261	1	542	NA	0.019137	5.7075	FALSE	NA	1	0	1	0	0	0	0	0	0	0	0	NA	NA	NA	DEL	434	FALSE	FALSE	FALSE	TRUE
10_111089502:111089502	10	111089502	111089502	2	1	intronic/intergenic	XPNPEP1	non-cancer	3	593689	FALSE	FALSE	NA	NA	FALSE	FALSE	FALSE	1.26826	2	822	0.019145	1.01424	1	574	NA	0.019145	5.70688	FALSE	NA	0	0	0	0	0	0	0	0	0	0	0	NA	NA	NA	DEL	435	FALSE	FALSE	TRUE	TRUE
2_41138544:41138544	2	41138544	41138544	2	1	intronic/intergenic	SLC8A1	non-cancer	1	481124	FALSE	FALSE	NA	LINE	TRUE	FALSE	FALSE	0.913077	2	573	0.040407	1.0164	2	531	0.068866	0.019157	5.70601	FALSE	NA	0	0	0	0	0	0	0	0	0	0	0	NA	NA	NA	DEL	436	FALSE	FALSE	FALSE	TRUE
7_67630625:67630626	7	67630625	67630626	2	1	intronic/intergenic	TYW1	non-cancer	1	1168659	FALSE	FALSE	NA	SINE	TRUE	TRUE	FALSE	0.886132	2	638	0.036062	0.526694	2	501	0.077219	0.019169	5.70512	FALSE	NA	0	0	0	0	0	0	0	0	0	0	0	NA	NA	NA	INS	437	FALSE	FALSE	FALSE	TRUE
5_71711748:71711750	5	71711748	71711749	2	3	intronic/intergenic	ZNF366	non-cancer	3	45574	FALSE	FALSE	NA	NA	FALSE	FALSE	FALSE	1.40161	2	102	0.019177	0.336939	0	609	NA	0.019177	5.70445	FALSE	NA	2	0	2	0	0	0	0	0	0	0	0	NA	NA	NA	DEL	438	FALSE	FALSE	TRUE	TRUE
7_115514279:115514279	7	115514279	115514279	2	1	intronic/intergenic	TFEC	non-cancer	2	236680	FALSE	FALSE	NA	NA	FALSE	FALSE	FALSE	1.31731	2	380	0.019194	NA	0	486	NA	0.019194	5.7032	FALSE	NA	0	0	0	0	0	0	0	0	0	0	0	NA	NA	NA	DEL	439	FALSE	FALSE	TRUE	TRUE
3_75988044:75988045	3	75988044	75988045	2	1	intronic/intergenic	ROBO2	tsg	0	1399	FALSE	FALSE	NA	NA	FALSE	TRUE	FALSE	0.92765	2	1200	0.04923	-0.700085	2	543	0.056758	0.019225	5.70088	FALSE	NA	2	0	2	0	0	0	0	0	0	0	0	NA	NA	NA	INS	440	FALSE	TRUE	FALSE	TRUE
13_66532666:66532667	13	66532666	66532667	2	1	intronic/intergenic	PCDH9	non-cancer	0	1269905	FALSE	FALSE	NA	LINE	TRUE	FALSE	FALSE	1.83832	2	2797	0.019244	-0.65232	1	545	NA	0.019244	5.69944	FALSE	NA	0	0	0	0	0	0	0	0	0	0	0	NA	NA	NA	INS	441	FALSE	FALSE	FALSE	TRUE
1_42495282:42495282	1	42495282	42495282	2	1	intronic/intergenic	GUCA2B	non-cancer	0	123840	FALSE	FALSE	NA	NA	FALSE	FALSE	FALSE	0.426007	2	106	0.11139	-0.46422	2	579	0.025125	0.019251	5.6989	FALSE	NA	0	0	0	0	0	0	0	0	0	0	0	NA	NA	NA	DEL	442	FALSE	FALSE	TRUE	TRUE
5_141782242:141782242	5	141782242	141782242	3	1	intronic/intergenic	SPRY4	non-cancer	0	82912	FALSE	FALSE	NA	LINE	TRUE	FALSE	FALSE	-0.845456	3	86	0.755958	-1.41946	3	581	0.003705	0.019263	5.69799	FALSE	NA	0	0	0	0	0	0	0	0	0	0	0	NA	NA	NA	DEL	443	FALSE	FALSE	FALSE	TRUE
2_197191890:197191891	2	197191890	197191891	2	1	intronic/intergenic	HECW2	non-cancer	2	106256	FALSE	FALSE	NA	NA	FALSE	FALSE	FALSE	1.01596	2	140	0.019284	0.238602	1	548	NA	0.019284	5.69645	FALSE	NA	0	0	0	0	0	0	0	0	0	0	0	NA	NA	NA	INS	444	FALSE	FALSE	TRUE	TRUE
3_118044561:118044561	3	118044561	118044561	2	1	intronic/intergenic	LSAMP	non-cancer	3	328466	FALSE	FALSE	NA	LINE	TRUE	FALSE	FALSE	1.51442	2	1227	0.019289	0.161925	1	545	NA	0.019289	5.69607	FALSE	NA	0	0	0	0	0	0	0	0	0	0	0	NA	NA	NA	DEL	445	FALSE	FALSE	FALSE	TRUE
10_22651667:22651668	10	22651667	22651668	2	1	intronic/intergenic	SPAG6	non-cancer	1	17126	FALSE	FALSE	NA	SINE	TRUE	FALSE	FALSE	1.13864	2	101	0.019351	-0.033873	1	566	NA	0.019351	5.69149	FALSE	NA	0	0	0	0	0	0	0	0	0	0	0	NA	NA	NA	INS	446	FALSE	FALSE	FALSE	TRUE
18_63535462:63535463	18	63535462	63535463	2	1	intronic/intergenic	CDH7	non-cancer	1	105383	FALSE	FALSE	NA	NA	FALSE	FALSE	FALSE	1.27418	2	999	0.019456	-0.316008	1	579	NA	0.019456	5.68365	FALSE	NA	0	0	0	0	0	0	0	0	0	0	0	NA	NA	NA	INS	447	FALSE	FALSE	TRUE	TRUE
2_215196977:215196978	2	215196977	215196978	2	1	intronic/intergenic	VWC2L	non-cancer	0	81940	FALSE	FALSE	NA	SINE	TRUE	FALSE	FALSE	1.2469	2	489	0.019463	-0.474373	1	584	NA	0.019463	5.68314	FALSE	NA	0	0	0	0	0	0	0	0	0	0	0	NA	NA	NA	INS	448	FALSE	FALSE	FALSE	TRUE
1_189915652:189915652	1	189915652	189915652	2	1	intronic/intergenic	BRINP3	non-cancer	1	508368	FALSE	FALSE	NA	NA	FALSE	FALSE	FALSE	1.2255	2	2759	0.019491	-0.213045	1	449	NA	0.019491	5.68108	FALSE	NA	0	0	0	0	0	0	0	0	0	0	0	NA	NA	NA	DEL	449	FALSE	FALSE	TRUE	TRUE
6_26013631:26013632	6	26013631	26013632	4	1	intronic/intergenic	HIST1H1A	non-cancer	0	4328	FALSE	FALSE	NA	LINE	TRUE	FALSE	FALSE	0.673345	4	15	0.009804	-0.235702	3	510	0.289659	0.019492	5.68094	FALSE	NA	2	0	0	0	2	0	0	0	0	0	0	NA	NA	NA	INS	450	FALSE	FALSE	FALSE	TRUE
1_161740328:161740330	1	161740328	161740330	2	3	intronic/intergenic	ATF6	non-cancer	3	4177	FALSE	FALSE	NA	LTR	TRUE	FALSE	FALSE	1.22651	2	62	0.019494	NA	0	432	NA	0.019494	5.68085	FALSE	NA	6	0	3	3	0	0	0	0	0	0	0	NA	NA	NA	DEL	451	FALSE	FALSE	FALSE	TRUE
8_89924104:89924104	8	89924104	89924104	3	1	intronic/intergenic	MMP16	non-cancer	0	583895	FALSE	FALSE	NA	NA	FALSE	FALSE	FALSE	0.68941	3	931	0.019494	-0.173425	0	428	NA	0.019494	5.68083	FALSE	NA	0	0	0	0	0	0	0	0	0	0	0	NA	NA	NA	DEL	452	FALSE	FALSE	TRUE	TRUE
7_64355705:64355706	7	64355705	64355706	2	1	intronic/intergenic	ZNF273	non-cancer	0	7990	FALSE	FALSE	NA	NA	FALSE	TRUE	FALSE	1.38759	2	39	0.019512	-0.307183	1	503	NA	0.019512	5.67948	FALSE	NA	0	0	0	0	0	0	0	0	0	0	0	NA	NA	NA	INS	453	FALSE	FALSE	FALSE	TRUE
7_113463098:113463098	7	113463098	113463098	3	1	intronic/intergenic	PPP1R3A	non-cancer	1	95953	FALSE	FALSE	NA	NA	FALSE	FALSE	FALSE	0.575142	3	345	0.019536	0.564646	1	488	NA	0.019536	5.67775	FALSE	NA	0	0	0	0	0	0	0	0	0	0	0	NA	NA	NA	DEL	454	FALSE	FALSE	TRUE	TRUE
8_127161682:127161682	8	127161682	127161682	2	1	intronic/intergenic	FAM84B	non-cancer	2	407952	FALSE	FALSE	NA	LINE	TRUE	FALSE	FALSE	1.55331	2	569	0.019553	-1.43499	1	424	NA	0.019553	5.67648	FALSE	NA	0	0	0	0	0	0	0	0	0	0	0	NA	NA	NA	DEL	455	FALSE	FALSE	FALSE	TRUE
4_176109527:176109527	4	176109527	176109527	2	1	intronic/intergenic	ADAM29	non-cancer	3	212850	FALSE	FALSE	NA	LTR	TRUE	FALSE	FALSE	1.45535	2	416	0.019591	-0.746944	1	626	NA	0.019591	5.6737	FALSE	NA	0	0	0	0	0	0	0	0	0	0	0	NA	NA	NA	DEL	456	FALSE	FALSE	FALSE	TRUE
4_189547032:189547033	4	189547032	189547033	2	1	intronic/intergenic	TRIML1	non-cancer	3	486319	FALSE	FALSE	NA	NA	FALSE	FALSE	FALSE	1.00702	2	569	0.138203	-0.5472	2	633	0.020682	0.019601	5.67295	FALSE	NA	0	0	0	0	0	0	0	0	0	0	0	NA	NA	NA	INS	457	FALSE	FALSE	TRUE	TRUE
13_64414889:64414889	13	64414889	64414889	2	1	intronic/intergenic	AL445989.1	non-cancer	3	93955	FALSE	FALSE	NA	LINE	TRUE	TRUE	FALSE	1.37129	2	2816	0.019616	-0.252182	1	824	NA	0.019616	5.67183	FALSE	NA	2	0	1	0	1	0	0	0	0	0	0	NA	NA	NA	DEL	458	FALSE	FALSE	FALSE	TRUE
1_215094876:215094877	1	215094876	215094877	2	1	intronic/intergenic	KCNK2	non-cancer	1	84388	FALSE	FALSE	NA	SINE	TRUE	FALSE	FALSE	1.45726	2	275	0.019711	-0.483035	1	451	NA	0.019711	5.66485	FALSE	NA	0	0	0	0	0	0	0	0	0	0	0	NA	NA	NA	INS	459	FALSE	FALSE	FALSE	TRUE
3_79452501:79452501	3	79452501	79452501	2	1	intronic/intergenic	ROBO1	non-cancer	3	186560	FALSE	FALSE	NA	NA	FALSE	FALSE	FALSE	1.30906	2	1953	0.019712	0.36247	1	550	NA	0.019712	5.66477	FALSE	NA	0	0	0	0	0	0	0	0	0	0	0	NA	NA	NA	DEL	460	FALSE	FALSE	TRUE	TRUE
9_28364284:28364284	9	28364284	28364284	2	1	intronic/intergenic	LINGO2	non-cancer	1	413615	FALSE	FALSE	NA	NA	FALSE	FALSE	FALSE	0.996766	2	1652	0.042122	0.936782	2	561	0.068322	0.019716	5.66452	FALSE	NA	0	0	0	0	0	0	0	0	0	0	0	NA	NA	NA	DEL	461	FALSE	FALSE	TRUE	TRUE
4_133570463:133570464	4	133570463	133570464	2	1	intronic/intergenic	RP11-62N21.1	non-cancer	5	202184	FALSE	FALSE	NA	NA	FALSE	FALSE	FALSE	0.618413	2	1802	0.068032	-0.256452	2	531	0.042355	0.019737	5.66298	FALSE	NA	0	0	0	0	0	0	0	0	0	0	0	NA	NA	NA	INS	462	FALSE	FALSE	TRUE	TRUE
14_42357438:42357438	14	42357438	42357438	2	1	intronic/intergenic	LRFN5	non-cancer	1	1609	FALSE	FALSE	NA	NA	FALSE	FALSE	FALSE	1.33467	2	2178	0.019777	-0.262463	1	582	NA	0.019777	5.66005	TRUE	482	0	0	0	0	0	0	0	0	0	0	0	NA	NA	NA	DEL	463	FALSE	FALSE	TRUE	TRUE
1_62828539:62828539	1	62828539	62828539	2	1	intronic/intergenic	USP1	non-cancer	2	77000	FALSE	FALSE	NA	NA	FALSE	FALSE	FALSE	0.665968	2	83	0.093557	1.69754	2	593	0.031009	0.019851	5.65463	FALSE	NA	1	1	0	0	0	0	0	0	0	0	0	NA	NA	NA	DEL	464	FALSE	FALSE	TRUE	TRUE
4_144278226:144278226	4	144278226	144278226	2	1	intronic/intergenic	GAB1	non-cancer	0	19884	FALSE	FALSE	NA	NA	FALSE	FALSE	FALSE	1.30665	2	67	0.01986	-0.476298	1	638	NA	0.01986	5.654	FALSE	NA	1	1	0	0	0	0	0	0	0	0	0	NA	NA	NA	DEL	465	FALSE	FALSE	TRUE	TRUE
5_93297656:93297659	5	93297656	93297659	2	4	intronic/intergenic	FAM172A	non-cancer	1	112797	FALSE	FALSE	NA	NA	FALSE	FALSE	FALSE	1.28121	2	173	0.019866	-1.93811	1	591	NA	0.019866	5.65356	FALSE	NA	0	0	0	0	0	0	0	0	0	0	0	NA	NA	NA	DEL	466	FALSE	FALSE	TRUE	TRUE
4_41828073:41828074	4	41828073	41828074	2	1	intronic/intergenic	PHOX2B	tsg	0	77446	FALSE	FALSE	NA	NA	FALSE	FALSE	FALSE	0.367433	2	116	0.115306	-0.543341	2	654	0.025249	0.019911	5.65028	FALSE	NA	0	0	0	0	0	0	0	0	0	0	0	NA	NA	NA	INS	467	FALSE	TRUE	TRUE	TRUE
1_72918171:72918172	1	72918171	72918172	2	1	intronic/intergenic	NEGR1	non-cancer	3	169994	FALSE	FALSE	NA	LINE	TRUE	FALSE	FALSE	1.19506	2	1216	0.019932	-0.861151	1	572	NA	0.019932	5.64878	FALSE	NA	2	0	0	2	0	0	0	0	0	0	0	NA	NA	NA	INS	468	FALSE	FALSE	FALSE	TRUE
3_32854275:32854276	3	32854275	32854275	2	2	intronic/intergenic	TRIM71	non-cancer	0	5298	FALSE	FALSE	NA	NA	FALSE	FALSE	FALSE	1.72382	2	48	0.019959	-0.297486	0	539	NA	0.019959	5.64685	FALSE	NA	0	0	0	0	0	0	0	0	0	0	0	NA	NA	NA	DEL	469	FALSE	FALSE	TRUE	TRUE
2_214146271:214146272	2	214146271	214146272	2	1	intronic/intergenic	SPAG16	non-cancer	1	2936	FALSE	FALSE	NA	NA	FALSE	FALSE	FALSE	1.23301	2	383	0.019962	-1.19874	1	588	NA	0.019962	5.64658	FALSE	NA	0	0	0	0	0	0	0	0	0	0	0	NA	NA	NA	INS	470	FALSE	FALSE	TRUE	TRUE
8_137329162:137329163	8	137329162	137329163	2	1	intronic/intergenic	KHDRBS3	non-cancer	0	859052	FALSE	FALSE	NA	LINE	TRUE	FALSE	FALSE	1.31238	2	1362	0.019975	NA	0	441	NA	0.019975	5.64567	FALSE	NA	0	0	0	0	0	0	0	0	0	0	0	NA	NA	NA	INS	471	FALSE	FALSE	FALSE	TRUE
11_90557840:90557841	11	90557840	90557841	2	1	intronic/intergenic	CHORDC1	non-cancer	0	601718	FALSE	FALSE	NA	NA	FALSE	FALSE	FALSE	1.69563	2	784	0.012227	0.534221	2	593	0.239461	0.020008	5.6433	FALSE	NA	0	0	0	0	0	0	0	0	0	0	0	NA	NA	NA	INS	472	FALSE	FALSE	TRUE	TRUE
14_46928540:46928540	14	46928540	46928540	2	1	intronic/intergenic	RPL10L	non-cancer	5	192399	FALSE	FALSE	NA	LINE	TRUE	FALSE	FALSE	1.21957	2	833	0.022888	0.289209	2	611	0.128004	0.020018	5.64254	FALSE	NA	0	0	0	0	0	0	0	0	0	0	0	NA	NA	NA	DEL	473	FALSE	FALSE	FALSE	TRUE
2_33414004:33414004	2	33414004	33414004	2	1	intronic/intergenic	LTBP1	non-cancer	1	241612	FALSE	FALSE	NA	NA	FALSE	FALSE	FALSE	0.510398	2	175	0.109675	-0.993868	2	564	0.026719	0.020023	5.64223	FALSE	NA	0	0	0	0	0	0	0	0	0	0	0	NA	NA	NA	DEL	474	FALSE	FALSE	TRUE	TRUE
4_181443467:181443467	4	181443467	181443467	2	1	intronic/intergenic	TENM3	non-cancer	2	1801707	FALSE	FALSE	NA	NA	FALSE	FALSE	FALSE	1.83259	2	1771	0.020042	NA	0	599	NA	0.020042	5.64083	FALSE	NA	0	0	0	0	0	0	0	0	0	0	0	NA	NA	NA	DEL	475	FALSE	FALSE	TRUE	TRUE
19_803142:803142	19	803142	803142	2	1	intronic/intergenic	PTBP1	non-cancer	0	5715	FALSE	FALSE	NA	NA	FALSE	FALSE	FALSE	0.52445	2	10	0.015152	0.625887	2	603	0.194047	0.020079	5.63818	FALSE	NA	2	0	1	1	0	0	0	0	0	0	0	NA	NA	NA	DEL	476	FALSE	FALSE	TRUE	TRUE
3_99245962:99245962	3	99245962	99245962	2	1	intronic/intergenic	COL8A1	non-cancer	3	263565	FALSE	FALSE	NA	NA	FALSE	FALSE	FALSE	1.32156	2	294	0.020103	-0.306179	0	565	NA	0.020103	5.63646	TRUE	668	2	1	1	0	0	0	0	0	0	0	0	NA	NA	NA	DEL	477	FALSE	FALSE	TRUE	TRUE
2_177151742:177151743	2	177151742	177151743	2	1	intronic/intergenic	MTX2	non-cancer	0	17384	FALSE	FALSE	NA	NA	FALSE	FALSE	FALSE	0.57511	2	248	0.10895	-1.19503	2	583	0.027062	0.020127	5.63471	FALSE	NA	0	0	0	0	0	0	0	0	0	0	0	NA	NA	NA	INS	478	FALSE	FALSE	TRUE	TRUE
4_31671827:31671827	4	31671827	31671827	2	1	intronic/intergenic	PCDH7	non-cancer	3	948782	FALSE	FALSE	NA	NA	FALSE	FALSE	FALSE	0.471063	2	3054	0.142349	-1.06776	2	626	0.02073	0.020141	5.63369	FALSE	NA	0	0	0	0	0	0	0	0	0	0	0	NA	NA	NA	DEL	479	FALSE	FALSE	TRUE	TRUE
18_77065594:77065595	18	77065594	77065595	2	1	intronic/intergenic	NFATC1	non-cancer	1	90630	FALSE	FALSE	NA	Low_complexity	TRUE	FALSE	FALSE	1.14521	2	66	0.020142	-0.724179	1	563	NA	0.020142	5.63363	FALSE	NA	0	0	0	0	0	0	0	0	0	0	0	NA	NA	NA	INS	480	FALSE	FALSE	FALSE	TRUE
10_71907529:71907529	10	71907529	71907529	2	1	3' UTR	SAR1A	non-cancer	1	NA	FALSE	FALSE	NA	NA	FALSE	FALSE	FALSE	0.402518	2	1	NA	2.48617	2	563	0.020144	0.020144	5.63353	FALSE	NA	0	0	0	0	0	0	0	0	0	0	0	0	NA	NA	DEL	481	TRUE	FALSE	TRUE	TRUE
13_29009640:29009640	13	29009640	29009640	2	1	intronic/intergenic	FLT1	non-cancer	1	59340	FALSE	FALSE	NA	NA	FALSE	FALSE	FALSE	1.32909	2	109	0.02015	-0.618912	0	565	NA	0.02015	5.6331	FALSE	NA	0	0	0	0	0	0	0	0	0	0	0	NA	NA	NA	DEL	482	FALSE	FALSE	TRUE	TRUE
10_14011689:14011689	10	14011689	14011689	3	1	intronic/intergenic	RP11-295P9.3	non-cancer	0	359642	FALSE	FALSE	NA	SINE	TRUE	FALSE	FALSE	0.3244	3	122	0.13112	-1.27612	2	961	0.022517	0.020151	5.63302	FALSE	NA	4	1	0	3	0	0	0	0	0	0	0	NA	NA	NA	DEL	483	FALSE	FALSE	FALSE	TRUE
13_53667370:53667371	13	53667370	53667371	2	1	intronic/intergenic	OLFM4	non-cancer	0	64398	FALSE	FALSE	NA	NA	FALSE	FALSE	FALSE	1.33091	2	1518	0.020197	NA	0	559	NA	0.020197	5.62975	FALSE	NA	0	0	0	0	0	0	0	0	0	0	0	NA	NA	NA	INS	484	FALSE	FALSE	TRUE	TRUE
14_36956473:36956474	14	36956473	36956474	2	1	intronic/intergenic	SFTA3	non-cancer	1	25884	FALSE	FALSE	NA	SINE	TRUE	FALSE	FALSE	1.30306	2	43	0.020202	-0.305134	1	605	NA	0.020202	5.62936	FALSE	NA	0	0	0	0	0	0	0	0	0	0	0	NA	NA	NA	INS	485	FALSE	FALSE	FALSE	TRUE
13_35650380:35650380	13	35650380	35650380	2	1	intronic/intergenic	NBEA	unclassified cancer	3	133422	FALSE	FALSE	NA	NA	FALSE	TRUE	FALSE	2.35519	2	440	0.008717	-0.56835	2	532	0.340737	0.020255	5.62558	FALSE	NA	0	0	0	0	0	0	0	0	0	0	0	NA	NA	NA	DEL	486	FALSE	TRUE	FALSE	TRUE
15_46638930:46638930	15	46638930	46638930	2	1	intronic/intergenic	RP11-96O20.4	non-cancer	0	687808	FALSE	FALSE	NA	NA	FALSE	FALSE	FALSE	1.31168	2	377	0.020267	-0.752226	1	968	NA	0.020267	5.62474	FALSE	NA	0	0	0	0	0	0	0	0	0	0	0	NA	NA	NA	DEL	487	FALSE	FALSE	TRUE	TRUE
18_41298948:41298948	18	41298948	41298948	2	1	intronic/intergenic	SYT4	non-cancer	2	441702	FALSE	FALSE	NA	LINE	TRUE	FALSE	FALSE	0.538781	2	560	0.131578	-0.606934	2	591	0.022637	0.020303	5.62219	FALSE	NA	0	0	0	0	0	0	0	0	0	0	0	NA	NA	NA	DEL	488	FALSE	FALSE	FALSE	TRUE
8_14122497:14122498	8	14122497	14122498	2	1	intronic/intergenic	C8orf48	non-cancer	0	697996	FALSE	FALSE	NA	SINE	TRUE	FALSE	FALSE	1.51096	2	636	0.020375	1.975	1	523	NA	0.020375	5.61703	FALSE	NA	0	0	0	0	0	0	0	0	0	0	0	NA	NA	NA	INS	489	FALSE	FALSE	FALSE	TRUE
8_57854653:57854653	8	57854653	57854653	4	1	intronic/intergenic	IMPAD1	non-cancer	1	51491	FALSE	FALSE	NA	LTR	TRUE	FALSE	FALSE	0.592949	4	522	0.020388	0.618645	0	491	NA	0.020388	5.61611	FALSE	NA	0	0	0	0	0	0	0	0	0	0	0	NA	NA	NA	DEL	490	FALSE	FALSE	FALSE	TRUE
7_49820508:49820508	7	49820508	49820508	2	1	intronic/intergenic	VWC2	non-cancer	3	5476	FALSE	FALSE	NA	NA	FALSE	FALSE	FALSE	1.17399	2	489	0.020428	-0.411938	1	486	NA	0.020428	5.61334	FALSE	NA	0	0	0	0	0	0	0	0	0	0	0	NA	NA	NA	DEL	491	FALSE	FALSE	TRUE	TRUE
7_10367953:10367953	7	10367953	10367953	2	1	intronic/intergenic	NDUFA4	non-cancer	3	611731	FALSE	FALSE	NA	NA	FALSE	FALSE	FALSE	1.68339	2	991	0.02044	-0.841367	0	503	NA	0.02044	5.61244	FALSE	NA	0	0	0	0	0	0	0	0	0	0	0	NA	NA	NA	DEL	492	FALSE	FALSE	TRUE	TRUE
13_59287575:59287575	13	59287575	59287575	2	1	intronic/intergenic	PCDH17	non-cancer	1	1080894	FALSE	FALSE	NA	LTR	TRUE	FALSE	FALSE	1.28323	2	1227	0.020441	0.039474	1	537	NA	0.020441	5.61242	FALSE	NA	0	0	0	0	0	0	0	0	0	0	0	NA	NA	NA	DEL	493	FALSE	FALSE	FALSE	TRUE
2_52512572:52512573	2	52512572	52512573	2	1	intronic/intergenic	NRXN1	non-cancer	4	1257161	FALSE	FALSE	NA	LTR	TRUE	FALSE	FALSE	1.27504	2	1965	0.020444	-0.17622	1	522	NA	0.020444	5.61219	FALSE	NA	0	0	0	0	0	0	0	0	0	0	0	NA	NA	NA	INS	494	FALSE	FALSE	FALSE	TRUE
21_32249334:32249334	21	32249334	32249334	2	1	intronic/intergenic	KRTAP11-1	non-cancer	3	4509	FALSE	FALSE	NA	SINE	TRUE	FALSE	FALSE	1.26548	2	77	0.020466	6.55393	1	593	NA	0.020466	5.61062	FALSE	NA	0	0	0	0	0	0	0	0	0	0	0	NA	NA	NA	DEL	495	FALSE	FALSE	FALSE	TRUE
11_55286515:55286515	11	55286515	55286515	2	1	intronic/intergenic	OR4C15	non-cancer	0	35268	FALSE	FALSE	NA	LINE	TRUE	TRUE	FALSE	0.843501	2	113	0.020516	-0.145865	1	324	NA	0.020516	5.60708	FALSE	NA	0	0	0	0	0	0	0	0	0	0	0	NA	NA	NA	DEL	496	FALSE	FALSE	FALSE	TRUE
2_110433259:110433260	2	110433259	110433260	2	1	intronic/intergenic	SOWAHC	non-cancer	0	61192	FALSE	FALSE	NA	SINE	TRUE	TRUE	FALSE	0.702303	2	32	0.053476	-1.13495	2	573	0.05639	0.020518	5.607	FALSE	NA	0	0	0	0	0	0	0	0	0	0	0	NA	NA	NA	INS	497	FALSE	FALSE	FALSE	TRUE
7_136944367:136944368	7	136944367	136944368	2	2	intronic/intergenic	PTN	non-cancer	2	4647	FALSE	TRUE	rs146958428	NA	FALSE	FALSE	FALSE	1.10228	2	269	0.020574	0.504661	1	492	NA	0.020574	5.60302	FALSE	NA	0	0	0	0	0	0	0	0	0	0	0	NA	NA	NA	INS	498	FALSE	FALSE	TRUE	TRUE
2_216576734:216576734	2	216576734	216576734	2	1	intronic/intergenic	FN1	non-cancer	2	276209	FALSE	FALSE	NA	NA	FALSE	FALSE	FALSE	1.20671	2	166	0.02067	-0.333976	0	582	NA	0.02067	5.59632	FALSE	NA	4	2	0	2	0	0	0	0	0	0	0	NA	NA	NA	DEL	499	FALSE	FALSE	TRUE	TRUE
8_94064516:94064517	8	94064516	94064516	2	2	intronic/intergenic	C8orf87	non-cancer	1	114480	FALSE	FALSE	NA	DNA	TRUE	FALSE	FALSE	1.3759	2	94	0.020707	-0.439347	0	442	NA	0.020707	5.59372	FALSE	NA	0	0	0	0	0	0	0	0	0	0	0	NA	NA	NA	DEL	500	FALSE	FALSE	FALSE	TRUE
17_53110754:53110754	17	53110754	53110754	4	1	intronic/intergenic	STXBP4	non-cancer	3	47173	FALSE	FALSE	NA	SINE	TRUE	FALSE	FALSE	0.183986	4	65	0.132	-1.24142	2	536	0.023101	0.020713	5.5933	FALSE	NA	0	0	0	0	0	0	0	0	0	0	0	NA	NA	NA	DEL	501	FALSE	FALSE	FALSE	TRUE
12_113466945:113466945	12	113466945	113466945	2	1	intronic/intergenic	DTX1	non-cancer	1	29053	FALSE	FALSE	NA	NA	FALSE	FALSE	FALSE	0.87255	2	21	0.035573	-0.770567	2	551	0.085801	0.02073	5.59211	FALSE	NA	1	0	1	0	0	0	0	0	0	0	0	NA	NA	NA	DEL	502	FALSE	FALSE	TRUE	TRUE
6_11714380:11714381	6	11714380	11714381	2	2	3' UTR	ADTRP	non-cancer	1	NA	FALSE	FALSE	NA	SINE	TRUE	FALSE	FALSE	0.089095	2	1	NA	-0.792699	2	533	0.020777	0.020777	5.58888	FALSE	NA	17	2	1	14	0	0	0	0	0	0	0	0	NA	NA	DEL	503	TRUE	FALSE	FALSE	TRUE
12_43324919:43324921	12	43324919	43324921	2	3	intronic/intergenic	PRICKLE1	non-cancer	1	458601	FALSE	FALSE	NA	LINE	TRUE	FALSE	FALSE	1.09466	2	325	0.020831	-0.194511	1	551	NA	0.020831	5.58514	FALSE	NA	0	0	0	0	0	0	0	0	0	0	0	NA	NA	NA	DEL	504	FALSE	FALSE	FALSE	TRUE
1_238146215:238146249	1	238146215	238146249	2	35	intronic/intergenic	MTRNR2L11	non-cancer	2	38589	FALSE	FALSE	NA	NA	FALSE	FALSE	FALSE	1.24954	2	721	0.020881	-0.527517	1	962	NA	0.020881	5.58164	FALSE	NA	0	0	0	0	0	0	0	0	0	0	0	NA	NA	NA	DEL	505	FALSE	FALSE	TRUE	TRUE
6_70563117:70563118	6	70563117	70563118	2	1	intronic/intergenic	COL19A1	non-cancer	4	26342	FALSE	FALSE	NA	LINE	TRUE	FALSE	FALSE	1.26497	2	176	0.020897	NA	0	577	NA	0.020897	5.58056	FALSE	NA	0	0	0	0	0	0	0	0	0	0	0	NA	NA	NA	INS	506	FALSE	FALSE	FALSE	TRUE
3_197044976:197044976	3	197044976	197044976	2	1	intronic/intergenic	DLG1	non-cancer	2	20901	FALSE	FALSE	NA	LINE	TRUE	TRUE	FALSE	1.20866	2	99	0.020907	-0.848381	1	477	NA	0.020907	5.5799	FALSE	NA	0	0	0	0	0	0	0	0	0	0	0	NA	NA	NA	DEL	507	FALSE	FALSE	FALSE	TRUE
1_43568039:43568039	1	43568039	43568039	2	1	intronic/intergenic	FAM183A	non-cancer	0	42881	FALSE	FALSE	NA	LTR	TRUE	FALSE	FALSE	0.766798	2	46	0.057783	3.6943	2	585	0.053396	0.020922	5.57881	FALSE	NA	1	0	1	0	0	0	0	0	0	0	0	NA	NA	NA	DEL	508	FALSE	FALSE	FALSE	TRUE
1_102427589:102427589	1	102427589	102427589	3	1	intronic/intergenic	OLFM3	non-cancer	2	34783	FALSE	FALSE	NA	NA	FALSE	FALSE	FALSE	0.202146	3	708	0.154934	-0.422886	3	594	0.01994	0.020946	5.5772	FALSE	NA	0	0	0	0	0	0	0	0	0	0	0	NA	NA	NA	DEL	509	FALSE	FALSE	TRUE	TRUE
2_226961450:226961450	2	226961450	226961450	2	1	intronic/intergenic	NYAP2	non-cancer	1	687853	FALSE	TRUE	rs146705942	LINE	TRUE	FALSE	FALSE	0.652325	2	523	0.099112	1.68925	2	571	0.031197	0.02096	5.57618	FALSE	NA	0	0	0	0	0	0	0	0	0	0	0	NA	NA	NA	DEL	510	FALSE	FALSE	FALSE	TRUE
3_77221340:77221341	3	77221340	77221341	2	1	intronic/intergenic	ROBO2	tsg	3	1234695	FALSE	FALSE	NA	NA	FALSE	FALSE	FALSE	1.31202	2	1200	0.020996	-0.256936	1	543	NA	0.020996	5.57374	FALSE	NA	0	0	0	0	0	0	0	0	0	0	0	NA	NA	NA	INS	511	FALSE	TRUE	TRUE	TRUE
7_19862471:19862471	7	19862471	19862471	3	1	intronic/intergenic	TMEM196	non-cancer	1	50152	FALSE	FALSE	NA	Low_complexity	TRUE	FALSE	FALSE	0.939166	3	133	0.011253	0.071572	3	481	0.277377	0.021129	5.56462	FALSE	NA	0	0	0	0	0	0	0	0	0	0	0	NA	NA	NA	DEL	512	FALSE	FALSE	FALSE	TRUE
5_155789664:155789665	5	155789664	155789665	3	1	intronic/intergenic	SGCD	non-cancer	0	33077	FALSE	FALSE	NA	SINE	TRUE	FALSE	FALSE	1.4561	3	613	0.00434	-0.179917	2	543	0.720612	0.021165	5.56216	FALSE	NA	0	0	0	0	0	0	0	0	0	0	0	NA	NA	NA	INS	513	FALSE	FALSE	FALSE	TRUE
8_25323448:25323448	8	25323448	25323448	3	1	intronic/intergenic	CDCA2	non-cancer	5	5692	FALSE	FALSE	NA	NA	FALSE	FALSE	FALSE	0.168098	3	109	0.246736	1.17726	3	520	0.01269	0.021186	5.56075	FALSE	NA	1	0	1	0	0	0	0	0	0	0	0	NA	NA	NA	DEL	514	FALSE	FALSE	TRUE	TRUE
8_78748940:78748941	8	78748940	78748941	2	1	intronic/intergenic	PKIA	non-cancer	2	761679	FALSE	FALSE	NA	LINE	TRUE	FALSE	FALSE	1.49025	2	727	0.021219	3.06848	1	471	NA	0.021219	5.55849	FALSE	NA	0	0	0	0	0	0	0	0	0	0	0	NA	NA	NA	INS	515	FALSE	FALSE	FALSE	TRUE
9_19773266:19773266	9	19773266	19773266	2	1	intronic/intergenic	SLC24A2	non-cancer	1	13598	FALSE	FALSE	NA	LINE	TRUE	FALSE	FALSE	1.28131	2	284	0.021223	-0.605747	1	546	NA	0.021223	5.55821	FALSE	NA	0	0	0	0	0	0	0	0	0	0	0	NA	NA	NA	DEL	516	FALSE	FALSE	FALSE	TRUE
15_61583505:61583505	15	61583505	61583505	2	1	intronic/intergenic	RORA	non-cancer	0	62088	FALSE	FALSE	NA	SINE	TRUE	FALSE	FALSE	1.16572	2	348	0.021229	-0.792269	1	626	NA	0.021229	5.55779	FALSE	NA	0	0	0	0	0	0	0	0	0	0	0	NA	NA	NA	DEL	517	FALSE	FALSE	FALSE	TRUE
11_90623524:90623524	11	90623524	90623524	2	1	intronic/intergenic	CHORDC1	non-cancer	0	667402	FALSE	FALSE	NA	NA	FALSE	FALSE	FALSE	0.631848	2	784	0.084292	1.40101	2	593	0.03727	0.021246	5.55663	FALSE	NA	2	0	0	2	0	0	0	0	0	0	0	NA	NA	NA	DEL	518	FALSE	FALSE	TRUE	TRUE
2_164496236:164496236	2	164496236	164496236	2	1	intronic/intergenic	FIGN	non-cancer	0	95201	FALSE	FALSE	NA	NA	FALSE	FALSE	FALSE	1.24168	2	556	0.021295	NA	0	563	NA	0.021295	5.55332	FALSE	NA	0	0	0	0	0	0	0	0	0	0	0	NA	NA	NA	DEL	519	FALSE	FALSE	TRUE	TRUE
13_87526673:87526674	13	87526673	87526674	2	1	intronic/intergenic	SLITRK5	non-cancer	1	799061	FALSE	FALSE	NA	Low_complexity	TRUE	FALSE	FALSE	0.382245	2	2332	0.193099	4.87807	2	555	0.016343	0.021328	5.55109	FALSE	NA	0	0	0	0	0	0	0	0	0	0	0	NA	NA	NA	INS	520	FALSE	FALSE	FALSE	TRUE
20_22655872:22655872	20	22655872	22655872	2	1	intronic/intergenic	FOXA2	non-cancer	0	90956	FALSE	FALSE	NA	LINE	TRUE	FALSE	FALSE	0.375082	2	320	0.165668	-1.40689	2	534	0.019053	0.021332	5.55082	FALSE	NA	1	0	1	0	0	0	0	0	0	0	0	NA	NA	NA	DEL	521	FALSE	FALSE	FALSE	TRUE
12_71151369:71151370	12	71151369	71151370	2	1	intronic/intergenic	PTPRB	tsg	0	120194	FALSE	FALSE	NA	NA	FALSE	FALSE	FALSE	1.39683	2	126	0.021333	0.134079	1	526	NA	0.021333	5.5508	TRUE	290	0	0	0	0	0	0	0	0	0	0	0	NA	NA	NA	INS	522	FALSE	TRUE	TRUE	TRUE
2_39733248:39733265	2	39733248	39733265	2	18	intronic/intergenic	MAP4K3	non-cancer	1	69120	FALSE	FALSE	NA	SINE	TRUE	FALSE	FALSE	1.43157	2	114	0.021408	1.35828	1	571	NA	0.021408	5.54573	FALSE	NA	0	0	0	0	0	0	0	0	0	0	0	NA	NA	NA	DEL	523	FALSE	FALSE	FALSE	TRUE
3_84996434:84996435	3	84996434	84996435	2	1	intronic/intergenic	CADM2	non-cancer	0	12324	FALSE	FALSE	NA	NA	FALSE	FALSE	FALSE	1.32004	2	2309	0.021412	0.392974	1	541	NA	0.021412	5.54547	FALSE	NA	0	0	0	0	0	0	0	0	0	0	0	NA	NA	NA	INS	524	FALSE	FALSE	TRUE	TRUE
12_66118114:66118115	12	66118114	66118115	3	1	intronic/intergenic	HMGA2	oncogene	4	100936	FALSE	FALSE	NA	NA	FALSE	FALSE	FALSE	0.773123	3	157	0.021417	-0.553484	1	523	NA	0.021417	5.54507	FALSE	NA	0	0	0	0	0	0	0	0	0	0	0	NA	NA	NA	INS	525	FALSE	TRUE	TRUE	TRUE
2_12090815:12090815	2	12090815	12090815	2	1	intronic/intergenic	LPIN1	non-cancer	1	273041	FALSE	FALSE	NA	NA	FALSE	FALSE	FALSE	0.86898	2	212	0.021432	1.7365	1	559	NA	0.021432	5.54411	FALSE	NA	0	0	0	0	0	0	0	0	0	0	0	NA	NA	NA	DEL	526	FALSE	FALSE	TRUE	TRUE
4_64234131:64234132	4	64234131	64234132	2	1	intronic/intergenic	TECRL	non-cancer	0	1040937	FALSE	FALSE	NA	Simple_repeat	TRUE	FALSE	FALSE	1.02958	2	1901	0.02959	-0.346075	2	642	0.107425	0.02146	5.54218	FALSE	NA	0	0	0	0	0	0	0	0	0	0	0	NA	NA	NA	INS	527	FALSE	FALSE	FALSE	TRUE
2_146773800:146773801	2	146773800	146773801	3	2	intronic/intergenic	ZEB2	non-cancer	2	1498883	FALSE	FALSE	NA	Simple_repeat	TRUE	FALSE	FALSE	0.94999	3	1227	0.021464	-0.550639	1	533	NA	0.021464	5.54195	FALSE	NA	0	0	0	0	0	0	0	0	0	0	0	NA	NA	NA	INS	528	FALSE	FALSE	FALSE	TRUE
6_147039112:147039112	6	147039112	147039112	4	1	intronic/intergenic	ADGB	non-cancer	4	118935	FALSE	FALSE	NA	NA	FALSE	FALSE	FALSE	0.751896	4	187	0.15623	-0.630927	3	546	0.020367	0.021479	5.54094	FALSE	NA	0	0	0	0	0	0	0	0	0	0	0	NA	NA	NA	DEL	529	FALSE	FALSE	TRUE	TRUE
4_108489837:108489837	4	108489837	108489837	2	1	intronic/intergenic	PAPSS1	non-cancer	3	151498	FALSE	FALSE	NA	LINE	TRUE	FALSE	FALSE	0.69247	2	145	0.097509	2.56642	2	656	0.032634	0.02148	5.54086	FALSE	NA	0	0	0	0	0	0	0	0	0	0	0	NA	NA	NA	DEL	530	FALSE	FALSE	FALSE	TRUE
6_22418942:22418942	6	22418942	22418942	2	1	intronic/intergenic	PRL	non-cancer	3	121731	FALSE	FALSE	NA	LINE	TRUE	FALSE	FALSE	1.21629	2	234	0.021532	-0.556328	1	543	NA	0.021532	5.53735	FALSE	NA	0	0	0	0	0	0	0	0	0	0	0	NA	NA	NA	DEL	531	FALSE	FALSE	FALSE	TRUE
11_38210141:38210142	11	38210141	38210142	3	1	intronic/intergenic	C11orf74	non-cancer	1	1578487	FALSE	FALSE	NA	NA	FALSE	FALSE	FALSE	0.904059	3	1275	0.021592	2.59754	1	630	NA	0.021592	5.53337	FALSE	NA	0	0	0	0	0	0	0	0	0	0	0	NA	NA	NA	INS	532	FALSE	FALSE	TRUE	TRUE
8_24521373:24521373	8	24521373	24521373	2	1	intronic/intergenic	ADAM7	non-cancer	3	222751	FALSE	FALSE	NA	NA	FALSE	FALSE	FALSE	1.07451	2	113	0.021596	-0.274291	1	518	NA	0.021596	5.53308	FALSE	NA	0	0	0	0	0	0	0	0	0	0	0	NA	NA	NA	DEL	533	FALSE	FALSE	TRUE	TRUE
2_60189604:60189605	2	60189604	60189605	2	1	intronic/intergenic	BCL11A	oncogene	0	590800	FALSE	FALSE	NA	NA	FALSE	FALSE	FALSE	1.12893	2	677	0.021698	-0.908598	1	557	NA	0.021698	5.52632	TRUE	566	0	0	0	0	0	0	0	0	0	0	0	NA	NA	NA	INS	534	FALSE	TRUE	TRUE	TRUE
8_69594606:69594606	8	69594606	69594606	3	1	intronic/intergenic	RP11-664D7.4	non-cancer	2	350884	FALSE	FALSE	NA	NA	FALSE	FALSE	FALSE	0.903747	3	484	0.021768	-0.569986	1	962	NA	0.021768	5.52166	FALSE	NA	0	0	0	0	0	0	0	0	0	0	0	NA	NA	NA	DEL	535	FALSE	FALSE	TRUE	TRUE
16_30636416:30636416	16	30636416	30636416	2	1	intronic/intergenic	ZNF689	non-cancer	2	15054	FALSE	FALSE	NA	LINE	TRUE	TRUE	FALSE	0.650143	2	12	0.131868	-1.4368	2	597	0.024515	0.021771	5.52145	FALSE	NA	0	0	0	0	0	0	0	0	0	0	0	NA	NA	NA	DEL	536	FALSE	FALSE	FALSE	TRUE
3_86338249:86338250	3	86338249	86338250	2	1	intronic/intergenic	VGLL3	non-cancer	2	701643	FALSE	FALSE	NA	NA	FALSE	FALSE	FALSE	1.2692	2	849	0.021822	NA	0	564	NA	0.021822	5.51806	FALSE	NA	0	0	0	0	0	0	0	0	0	0	0	NA	NA	NA	INS	537	FALSE	FALSE	TRUE	TRUE
12_116144821:116144821	12	116144821	116144821	2	1	intronic/intergenic	RP11-116D17.1	non-cancer	2	343862	FALSE	FALSE	NA	NA	FALSE	FALSE	FALSE	1.26796	2	355	0.021867	-0.34209	0	960	NA	0.021867	5.51513	FALSE	NA	0	0	0	0	0	0	0	0	0	0	0	NA	NA	NA	DEL	538	FALSE	FALSE	TRUE	TRUE
1_195718837:195718838	1	195718837	195718838	2	1	intronic/intergenic	KCNT2	non-cancer	2	858601	FALSE	FALSE	NA	NA	FALSE	FALSE	FALSE	0.829655	2	1496	0.042423	-0.673699	2	464	0.076612	0.02187	5.51488	FALSE	NA	0	0	0	0	0	0	0	0	0	0	0	NA	NA	NA	INS	539	FALSE	FALSE	TRUE	TRUE
6_130460736:130460736	6	130460736	130460736	3	1	splice-site	L3MBTL3	non-cancer	1	NA	FALSE	FALSE	NA	NA	FALSE	FALSE	FALSE	-0.021087	3	0	NA	2.96925	2	557	0.021928	0.021928	5.51106	TRUE	320	0	0	0	0	0	0	0	0	0	0	0	1	NA	NA	DEL	540	TRUE	FALSE	TRUE	TRUE
6_147047733:147047733	6	147047733	147047733	2	1	intronic/intergenic	ADGB	non-cancer	1	127556	FALSE	FALSE	NA	NA	FALSE	FALSE	FALSE	0.76057	2	187	0.119787	-0.819356	2	546	0.02724	0.021944	5.51003	FALSE	NA	1	0	1	0	0	0	0	0	0	0	0	NA	NA	NA	DEL	541	FALSE	FALSE	TRUE	TRUE
8_15261788:15261788	8	15261788	15261788	2	1	intronic/intergenic	TUSC3	non-cancer	2	136152	FALSE	FALSE	NA	LTR	TRUE	FALSE	FALSE	1.09634	2	356	0.023271	-0.750412	2	506	0.14034	0.02196	5.50896	FALSE	NA	0	0	0	0	0	0	0	0	0	0	0	NA	NA	NA	DEL	542	FALSE	FALSE	FALSE	TRUE
12_73691239:73691240	12	73691239	73691240	2	1	intronic/intergenic	TRHDE	non-cancer	1	1024680	FALSE	FALSE	NA	Simple_repeat	TRUE	FALSE	FALSE	1.31763	2	894	0.021975	-0.443519	1	548	NA	0.021975	5.50802	FALSE	NA	0	0	0	0	0	0	0	0	0	0	0	NA	NA	NA	INS	543	FALSE	FALSE	FALSE	TRUE
16_82883105:82883106	16	82883105	82883106	2	1	intronic/intergenic	CDH13	non-cancer	2	222442	FALSE	FALSE	NA	SINE	TRUE	FALSE	FALSE	1.16311	2	353	0.021994	-0.30303	1	565	NA	0.021994	5.50676	FALSE	NA	0	0	0	0	0	0	0	0	0	0	0	NA	NA	NA	INS	544	FALSE	FALSE	FALSE	TRUE
17_68628193:68628193	17	68628193	68628193	2	1	intronic/intergenic	KCNJ2	non-cancer	1	457012	FALSE	FALSE	NA	NA	FALSE	FALSE	FALSE	1.42755	2	499	0.022009	-0.281862	0	508	NA	0.022009	5.50578	FALSE	NA	0	0	0	0	0	0	0	0	0	0	0	NA	NA	NA	DEL	545	FALSE	FALSE	TRUE	TRUE
1_149753491:149753492	1	149753491	149753492	2	1	intronic/intergenic	FCGR1A	non-cancer	0	808	FALSE	FALSE	NA	NA	FALSE	TRUE	FALSE	1.53772	2	27	0.022167	-0.567376	1	454	NA	0.022167	5.49541	FALSE	NA	0	0	0	0	0	0	0	0	0	0	0	NA	NA	NA	INS	546	FALSE	FALSE	FALSE	TRUE
6_16214433:16214434	6	16214433	16214434	2	1	intronic/intergenic	GMPR	non-cancer	0	24491	FALSE	FALSE	NA	SINE	TRUE	FALSE	FALSE	2.03352	2	27	0.022167	NA	0	543	NA	0.022167	5.49541	FALSE	NA	0	0	0	0	0	0	0	0	0	0	0	NA	NA	NA	INS	547	FALSE	FALSE	FALSE	TRUE
5_4831466:4831466	5	4831466	4831466	2	1	intronic/intergenic	ADAMTS16	non-cancer	4	309115	FALSE	FALSE	NA	NA	FALSE	FALSE	FALSE	1.32496	2	691	0.022169	-0.322946	1	502	NA	0.022169	5.49533	FALSE	NA	0	0	0	0	0	0	0	0	0	0	0	NA	NA	NA	DEL	548	FALSE	FALSE	TRUE	TRUE
14_28667317:28667317	14	28667317	28667317	2	1	intronic/intergenic	FOXG1	non-cancer	1	569169	FALSE	FALSE	NA	NA	FALSE	FALSE	FALSE	1.37539	2	924	0.022208	-0.367019	1	606	NA	0.022208	5.49278	FALSE	NA	0	0	0	0	0	0	0	0	0	0	0	NA	NA	NA	DEL	549	FALSE	FALSE	TRUE	TRUE
15_37968292:37968293	15	37968292	37968293	2	1	intronic/intergenic	TMCO5A	non-cancer	2	260232	FALSE	FALSE	NA	LINE	TRUE	FALSE	FALSE	1.19373	2	305	0.022217	0.121481	1	596	NA	0.022217	5.49216	FALSE	NA	0	0	0	0	0	0	0	0	0	0	0	NA	NA	NA	INS	550	FALSE	FALSE	FALSE	TRUE
1_227563347:227563347	1	227563347	227563347	3	1	intronic/intergenic	CDC42BPA	non-cancer	0	58464	FALSE	FALSE	NA	NA	FALSE	FALSE	FALSE	0.238733	3	153	0.193632	1.06615	3	448	0.017104	0.022223	5.49178	FALSE	NA	0	0	0	0	0	0	0	0	0	0	0	NA	NA	NA	DEL	551	FALSE	FALSE	TRUE	TRUE
12_91840398:91840398	12	91840398	91840398	2	1	intronic/intergenic	DCN	non-cancer	1	268069	FALSE	FALSE	NA	LINE	TRUE	FALSE	FALSE	1.09589	2	210	0.022245	-0.091839	1	523	NA	0.022245	5.49038	FALSE	NA	0	0	0	0	0	0	0	0	0	0	0	NA	NA	NA	DEL	552	FALSE	FALSE	FALSE	TRUE
13_64268928:64268929	13	64268928	64268929	2	1	intronic/intergenic	AL445989.1	non-cancer	4	52005	FALSE	FALSE	NA	LTR	TRUE	FALSE	FALSE	1.49668	2	2816	0.02233	-0.16255	1	824	NA	0.02233	5.48488	FALSE	NA	0	0	0	0	0	0	0	0	0	0	0	NA	NA	NA	INS	553	FALSE	FALSE	FALSE	TRUE
13_107386445:107386445	13	107386445	107386445	2	1	intronic/intergenic	ARGLU1	non-cancer	1	166178	FALSE	FALSE	NA	Low_complexity	TRUE	FALSE	FALSE	1.20633	2	353	0.02236	-1.10854	1	565	NA	0.02236	5.48296	FALSE	NA	0	0	0	0	0	0	0	0	0	0	0	NA	NA	NA	DEL	554	FALSE	FALSE	FALSE	TRUE
14_85349917:85349918	14	85349917	85349917	2	2	intronic/intergenic	RP11-497E19.2	non-cancer	2	645110	FALSE	FALSE	NA	SINE	TRUE	FALSE	FALSE	1.14676	2	1388	0.022468	NA	0	969	NA	0.022468	5.47598	FALSE	NA	0	0	0	0	0	0	0	0	0	0	0	NA	NA	NA	DEL	555	FALSE	FALSE	FALSE	TRUE
2_125517897:125517897	2	125517897	125517897	2	1	intronic/intergenic	CNTNAP5	non-cancer	2	734669	FALSE	FALSE	NA	NA	FALSE	FALSE	FALSE	1.09147	2	2148	0.022539	-0.714381	0	560	NA	0.022539	5.47142	FALSE	NA	0	0	0	0	0	0	0	0	0	0	0	NA	NA	NA	DEL	556	FALSE	FALSE	TRUE	TRUE
5_30707647:30707648	5	30707647	30707648	2	1	intronic/intergenic	CDH6	non-cancer	0	559933	FALSE	FALSE	NA	SINE	TRUE	TRUE	FALSE	1.1047	2	1977	0.022546	1.44255	1	508	NA	0.022546	5.47097	FALSE	NA	0	0	0	0	0	0	0	0	0	0	0	NA	NA	NA	INS	557	FALSE	FALSE	FALSE	TRUE
8_87780990:87780990	8	87780990	87780990	2	1	intronic/intergenic	CNGB3	non-cancer	1	25135	FALSE	FALSE	NA	DNA	TRUE	FALSE	FALSE	1.36574	2	119	0.022619	-0.515169	1	469	NA	0.022619	5.46632	FALSE	NA	2	0	0	2	0	0	0	0	0	0	0	NA	NA	NA	DEL	558	FALSE	FALSE	FALSE	TRUE
12_48202102:48202102	12	48202102	48202102	2	1	intronic/intergenic	HDAC7	non-cancer	0	11466	FALSE	FALSE	NA	NA	FALSE	FALSE	FALSE	1.3688	2	17	0.011696	-0.661697	2	552	0.28919	0.022625	5.46593	FALSE	NA	12	3	1	8	0	0	0	0	0	0	0	NA	NA	NA	DEL	559	FALSE	FALSE	TRUE	TRUE
7_64195800:64195801	7	64195800	64195801	2	1	intronic/intergenic	ZNF107	non-cancer	3	43480	FALSE	FALSE	NA	NA	FALSE	TRUE	FALSE	0.657421	2	62	0.182268	-1.45617	2	487	0.018561	0.022629	5.46566	FALSE	NA	0	0	0	0	0	0	0	0	0	0	0	NA	NA	NA	INS	560	FALSE	FALSE	FALSE	TRUE
10_133127493:133127493	10	133127493	133127493	2	1	intronic/intergenic	TCERG1L	non-cancer	0	17595	FALSE	FALSE	NA	LINE	TRUE	FALSE	FALSE	1.11393	2	453	0.022633	NA	0	553	NA	0.022633	5.46544	FALSE	NA	0	0	0	0	0	0	0	0	0	0	0	NA	NA	NA	DEL	561	FALSE	FALSE	FALSE	TRUE
16_69739713:69739714	16	69739713	69739714	2	2	intronic/intergenic	NQO1	non-cancer	0	20628	FALSE	FALSE	NA	NA	FALSE	FALSE	FALSE	1.23471	2	31	0.022727	-0.625075	1	588	NA	0.022727	5.45943	FALSE	NA	0	0	0	0	0	0	0	0	0	0	0	NA	NA	NA	INS	562	FALSE	FALSE	TRUE	TRUE
8_16880130:16880130	8	16880130	16880130	2	1	intronic/intergenic	MICU3	non-cancer	1	4659	FALSE	FALSE	NA	NA	FALSE	FALSE	FALSE	0.820095	2	31	0.022727	0.117862	1	516	NA	0.022727	5.45943	FALSE	NA	0	0	0	0	0	0	0	0	0	0	0	NA	NA	NA	DEL	563	FALSE	FALSE	TRUE	TRUE
14_44455302:44455302	14	44455302	44455302	2	1	intronic/intergenic	FSCB	non-cancer	5	520888	FALSE	FALSE	NA	NA	FALSE	FALSE	FALSE	0.659105	2	1105	0.070343	1.78063	2	553	0.048393	0.022749	5.45804	FALSE	NA	0	0	0	0	0	0	0	0	0	0	0	NA	NA	NA	DEL	564	FALSE	FALSE	TRUE	TRUE
8_125368375:125368375	8	125368375	125368375	2	1	intronic/intergenic	TMEM65	non-cancer	0	16023	FALSE	FALSE	NA	LTR	TRUE	FALSE	FALSE	1.15819	2	107	0.02285	-0.203941	1	432	NA	0.02285	5.45169	FALSE	NA	1	0	0	1	0	0	0	0	0	0	0	NA	NA	NA	DEL	565	FALSE	FALSE	FALSE	TRUE
7_5891450:5891451	7	5891450	5891451	2	1	intronic/intergenic	OCM	non-cancer	0	29070	FALSE	FALSE	NA	NA	FALSE	TRUE	FALSE	0.919332	2	22	0.032609	0.705445	2	486	0.105119	0.022883	5.44956	FALSE	NA	0	0	0	0	0	0	0	0	0	0	0	NA	NA	NA	INS	566	FALSE	FALSE	FALSE	TRUE
18_7386105:7386105	18	7386105	7386105	2	1	intronic/intergenic	LRRC30	non-cancer	2	154968	FALSE	FALSE	NA	NA	FALSE	FALSE	FALSE	0.597224	2	122	0.131208	-0.328176	2	538	0.026164	0.022912	5.44774	FALSE	NA	0	0	0	0	0	0	0	0	0	0	0	NA	NA	NA	DEL	567	FALSE	FALSE	TRUE	TRUE
3_131136416:131136417	3	131136416	131136417	2	1	intronic/intergenic	NUDT16	non-cancer	3	35767	FALSE	FALSE	NA	DNA	TRUE	FALSE	FALSE	1.54941	2	112	0.022942	-0.102655	1	545	NA	0.022942	5.44585	FALSE	NA	0	0	0	0	0	0	0	0	0	0	0	NA	NA	NA	INS	568	FALSE	FALSE	FALSE	TRUE
8_114588655:114588656	8	114588655	114588656	2	2	intronic/intergenic	RP11-67H2.1	non-cancer	3	23966	FALSE	FALSE	NA	LINE	TRUE	FALSE	FALSE	0.761752	2	1333	0.068417	-0.313108	2	864	0.050288	0.022956	5.44501	FALSE	NA	0	0	0	0	0	0	0	0	0	0	0	NA	NA	NA	INS	569	FALSE	FALSE	FALSE	TRUE
10_24171779:24171779	10	24171779	24171779	2	1	intronic/intergenic	KIAA1217	non-cancer	1	326344	FALSE	FALSE	NA	NA	FALSE	FALSE	FALSE	1.09063	2	263	0.022981	-0.131608	1	563	NA	0.022981	5.44341	FALSE	NA	0	0	0	0	0	0	0	0	0	0	0	NA	NA	NA	DEL	570	FALSE	FALSE	TRUE	TRUE
3_188587927:188587928	3	188587927	188587928	2	2	intronic/intergenic	TPRG1	non-cancer	2	337246	FALSE	FALSE	NA	Simple_repeat	TRUE	FALSE	FALSE	1.21784	2	251	0.040811	-0.739849	2	492	0.084559	0.023015	5.4413	FALSE	NA	0	0	0	0	0	0	0	0	0	0	0	NA	NA	NA	DEL	571	FALSE	FALSE	FALSE	TRUE
8_58736103:58736104	8	58736103	58736104	3	1	intronic/intergenic	FAM110B	non-cancer	1	322686	FALSE	FALSE	NA	LINE	TRUE	FALSE	FALSE	0.560676	3	416	0.045838	1.17398	3	503	0.075366	0.023036	5.43999	FALSE	NA	0	0	0	0	0	0	0	0	0	0	0	NA	NA	NA	INS	572	FALSE	FALSE	FALSE	TRUE
8_57870061:57870061	8	57870061	57870061	2	1	intronic/intergenic	IMPAD1	non-cancer	0	36083	FALSE	FALSE	NA	NA	FALSE	FALSE	FALSE	0.437494	2	522	0.121518	1.74759	2	491	0.028461	0.023058	5.43861	FALSE	NA	0	0	0	0	0	0	0	0	0	0	0	NA	NA	NA	DEL	573	FALSE	FALSE	TRUE	TRUE
22_42669682:42669682	22	42669682	42669682	3	1	intronic/intergenic	TCF20	non-cancer	0	58371	FALSE	FALSE	NA	NA	FALSE	TRUE	FALSE	1.17066	3	51	0.012939	-0.562812	3	604	0.267466	0.02307	5.43784	FALSE	NA	0	0	0	0	0	0	0	0	0	0	0	NA	NA	NA	DEL	574	FALSE	FALSE	FALSE	TRUE
10_65755732:65755732	10	65755732	65755732	2	1	intronic/intergenic	REEP3	non-cancer	0	474426	FALSE	FALSE	NA	NA	FALSE	FALSE	FALSE	0.735884	2	995	0.045285	-1.0352	2	584	0.076435	0.023074	5.4376	FALSE	NA	0	0	0	0	0	0	0	0	0	0	0	NA	NA	NA	DEL	575	FALSE	FALSE	TRUE	TRUE
5_25126674:25126674	5	25126674	25126674	2	1	intronic/intergenic	CDH10	tsg	3	533075	FALSE	FALSE	NA	NA	FALSE	FALSE	FALSE	0.787505	2	1690	0.12949	-0.552884	2	507	0.026778	0.023109	5.43543	FALSE	NA	0	0	0	0	0	0	0	0	0	0	0	NA	NA	NA	DEL	576	FALSE	TRUE	TRUE	TRUE
12_60634533:60634535	12	60634533	60634534	2	3	intronic/intergenic	SLC16A7	non-cancer	3	535950	FALSE	FALSE	NA	LINE	TRUE	FALSE	FALSE	1.21399	2	986	0.023126	-0.588314	0	537	NA	0.023126	5.43432	FALSE	NA	0	0	0	0	0	0	0	0	0	0	0	NA	NA	NA	DEL	577	FALSE	FALSE	FALSE	TRUE
2_234394851:234394852	2	234394851	234394852	2	1	intronic/intergenic	USP40	non-cancer	1	79384	FALSE	FALSE	NA	NA	FALSE	FALSE	FALSE	1.91305	2	45	0.023127	-0.867044	1	572	NA	0.023127	5.43429	FALSE	NA	2	2	0	0	0	0	0	0	0	0	0	NA	NA	NA	INS	578	FALSE	FALSE	TRUE	TRUE
7_38653334:38653335	7	38653334	38653335	2	1	intronic/intergenic	AMPH	non-cancer	1	17616	FALSE	FALSE	NA	DNA	TRUE	FALSE	FALSE	1.44007	2	138	0.023127	NA	0	493	NA	0.023127	5.43428	FALSE	NA	0	0	0	0	0	0	0	0	0	0	0	NA	NA	NA	INS	579	FALSE	FALSE	FALSE	TRUE
16_50792974:50792974	16	50792974	50792974	2	1	intronic/intergenic	CYLD	tsg	1	9364	FALSE	FALSE	NA	SINE	TRUE	FALSE	FALSE	0.581675	2	85	0.125682	1.9717	2	574	0.027621	0.023131	5.43405	FALSE	NA	0	0	0	0	0	0	0	0	0	0	0	NA	NA	NA	DEL	580	FALSE	TRUE	FALSE	TRUE
14_25219174:25219175	14	25219174	25219175	2	1	intronic/intergenic	GZMB	non-cancer	1	115706	FALSE	FALSE	NA	NA	FALSE	FALSE	FALSE	1.16704	2	95	0.02314	-0.678477	0	619	NA	0.02314	5.43349	FALSE	NA	0	0	0	0	0	0	0	0	0	0	0	NA	NA	NA	INS	581	FALSE	FALSE	TRUE	TRUE
14_83933209:83933209	14	83933209	83933209	2	1	intronic/intergenic	SEL1L	non-cancer	1	1933121	FALSE	FALSE	NA	NA	FALSE	FALSE	FALSE	1.14955	2	1444	0.023187	-0.235813	1	593	NA	0.023187	5.43051	FALSE	NA	0	0	0	0	0	0	0	0	0	0	0	NA	NA	NA	DEL	582	FALSE	FALSE	TRUE	TRUE
7_4358995:4358995	7	4358995	4358995	2	1	intronic/intergenic	FOXK1	non-cancer	1	355891	FALSE	FALSE	NA	NA	FALSE	FALSE	FALSE	1.25574	2	311	0.091987	-1.21413	2	471	0.037871	0.0232	5.42973	FALSE	NA	0	0	0	0	0	0	0	0	0	0	0	NA	NA	NA	DEL	583	FALSE	FALSE	TRUE	TRUE
8_86015714:86015714	8	86015714	86015714	3	1	intronic/intergenic	LRRCC1	non-cancer	0	3817	FALSE	FALSE	NA	LINE	TRUE	FALSE	FALSE	0.966992	3	350	0.023212	0.988386	1	466	NA	0.023212	5.42896	FALSE	NA	0	0	0	0	0	0	0	0	0	0	0	NA	NA	NA	DEL	584	FALSE	FALSE	FALSE	TRUE
3_129880135:129880136	3	129880135	129880136	2	1	intronic/intergenic	TRH	non-cancer	0	185475	FALSE	FALSE	NA	LINE	TRUE	TRUE	FALSE	1.16712	2	84	0.023218	-0.661202	1	554	NA	0.023218	5.42863	FALSE	NA	0	0	0	0	0	0	0	0	0	0	0	NA	NA	NA	INS	585	FALSE	FALSE	FALSE	TRUE
8_37157332:37157333	8	37157332	37157333	2	1	intronic/intergenic	ZNF703	non-cancer	0	396165	FALSE	FALSE	NA	NA	FALSE	FALSE	FALSE	1.84014	2	200	0.013258	0.423345	2	523	0.263352	0.023244	5.427	FALSE	NA	0	0	0	0	0	0	0	0	0	0	0	NA	NA	NA	INS	586	FALSE	FALSE	TRUE	TRUE
5_72728259:72728259	5	72728259	72728259	2	1	intronic/intergenic	FOXD1	non-cancer	0	15928	FALSE	FALSE	NA	NA	FALSE	FALSE	FALSE	1.19907	2	60	0.053312	0.900198	2	606	0.065571	0.023268	5.42549	FALSE	NA	0	0	0	0	0	0	0	0	0	0	0	NA	NA	NA	DEL	587	FALSE	FALSE	TRUE	TRUE
8_111194589:111194590	8	111194589	111194590	2	2	intronic/intergenic	KCNV1	non-cancer	4	207972	FALSE	FALSE	NA	LINE	TRUE	FALSE	FALSE	1.10858	2	1960	0.023299	NA	0	430	NA	0.023299	5.42359	FALSE	NA	0	0	0	0	0	0	0	0	0	0	0	NA	NA	NA	INS	588	FALSE	FALSE	FALSE	TRUE
8_46999747:46999747	8	46999747	46999747	5	1	intronic/intergenic	SPIDR	non-cancer	4	1173804	FALSE	FALSE	NA	Satellite	TRUE	FALSE	FALSE	1.08629	5	1004	0.023213	1.01583	4	504	0.151413	0.023376	5.41884	FALSE	NA	0	0	0	0	0	0	0	0	0	0	0	NA	NA	NA	DEL	589	FALSE	FALSE	FALSE	TRUE
9_83351170:83351170	9	83351170	83351170	2	1	intronic/intergenic	TLE1	non-cancer	3	951985	FALSE	FALSE	NA	NA	FALSE	FALSE	FALSE	0.869959	2	614	0.034935	-0.905973	2	617	0.100677	0.02339	5.41798	FALSE	NA	0	0	0	0	0	0	0	0	0	0	0	NA	NA	NA	DEL	590	FALSE	FALSE	TRUE	TRUE
17_46994373:46994373	17	46994373	46994373	2	1	intronic/intergenic	UBE2Z	non-cancer	2	8507	FALSE	FALSE	NA	NA	FALSE	FALSE	FALSE	0.299654	2	17	0.023392	-0.516668	0	554	NA	0.023392	5.41785	FALSE	NA	0	0	0	0	0	0	0	0	0	0	0	NA	NA	NA	DEL	591	FALSE	FALSE	TRUE	TRUE
21_42199231:42199232	21	42199231	42199232	2	1	intronic/intergenic	DSCAM	non-cancer	2	19355	FALSE	FALSE	NA	SINE	TRUE	FALSE	FALSE	1.1978	2	317	0.023402	-0.47611	1	575	NA	0.023402	5.41723	FALSE	NA	0	0	0	0	0	0	0	0	0	0	0	NA	NA	NA	INS	592	FALSE	FALSE	FALSE	TRUE
8_78461698:78461698	8	78461698	78461698	2	1	intronic/intergenic	PEX2	non-cancer	2	565284	FALSE	FALSE	NA	LINE	TRUE	FALSE	FALSE	0.552837	2	804	0.085351	0.926715	2	466	0.041269	0.023419	5.41619	FALSE	NA	0	0	0	0	0	0	0	0	0	0	0	NA	NA	NA	DEL	593	FALSE	FALSE	FALSE	TRUE
12_49443667:49443667	12	49443667	49443667	2	1	protein-coding	KMT2D	tsg	0	NA	FALSE	FALSE	NA	NA	FALSE	FALSE	FALSE	1.31139	2	29	0.090323	-1.27396	2	526	0.03901	0.023425	5.41579	TRUE	285	5	1	0	4	0	0	0	0	0	0	0	NA	NA	NA	DEL	594	TRUE	TRUE	TRUE	TRUE
7_79504325:79504325	7	79504325	79504325	2	1	intronic/intergenic	GNAI1	non-cancer	1	260152	FALSE	FALSE	NA	NA	FALSE	FALSE	FALSE	1.04952	2	375	0.023429	0.182622	1	507	NA	0.023429	5.41557	FALSE	NA	4	0	0	4	0	0	0	0	0	0	0	NA	NA	NA	DEL	595	FALSE	FALSE	TRUE	TRUE
10_107419166:107419167	10	107419166	107419167	2	2	intronic/intergenic	SORCS3	non-cancer	1	1018080	FALSE	FALSE	NA	NA	FALSE	FALSE	FALSE	0.616569	2	783	0.097795	1.34333	2	545	0.036071	0.023448	5.41439	FALSE	NA	0	0	0	0	0	0	0	0	0	0	0	NA	NA	NA	INS	596	FALSE	FALSE	TRUE	TRUE
6_104511022:104511023	6	104511022	104511023	2	1	intronic/intergenic	HACE1	non-cancer	0	796494	FALSE	FALSE	NA	LINE	TRUE	FALSE	FALSE	1.35684	2	1238	0.023458	NA	0	557	NA	0.023458	5.41379	FALSE	NA	0	0	0	0	0	0	0	0	0	0	0	NA	NA	NA	INS	597	FALSE	FALSE	FALSE	TRUE
7_128910432:128910432	7	128910432	128910432	2	1	intronic/intergenic	AHCYL2	non-cancer	1	45514	FALSE	FALSE	NA	LINE	TRUE	FALSE	FALSE	0.556953	2	54	0.160258	2.3804	2	505	0.022027	0.023462	5.41355	FALSE	NA	0	0	0	0	0	0	0	0	0	0	0	NA	NA	NA	DEL	598	FALSE	FALSE	FALSE	TRUE
14_48312923:48312923	14	48312923	48312923	2	1	intronic/intergenic	MDGA2	non-cancer	3	168924	FALSE	FALSE	NA	NA	FALSE	FALSE	FALSE	1.14306	2	1231	0.023493	-0.402629	1	587	NA	0.023493	5.41162	FALSE	NA	0	0	0	0	0	0	0	0	0	0	0	NA	NA	NA	DEL	599	FALSE	FALSE	TRUE	TRUE
21_25591993:25591993	21	25591993	25591993	2	1	intronic/intergenic	MRPL39	non-cancer	2	1387794	FALSE	FALSE	NA	NA	FALSE	FALSE	FALSE	1.13317	2	1832	0.023522	0.922709	1	625	NA	0.023522	5.40988	FALSE	NA	0	0	0	0	0	0	0	0	0	0	0	NA	NA	NA	DEL	600	FALSE	FALSE	TRUE	TRUE
7_43736731:43736732	7	43736731	43736732	2	1	intronic/intergenic	COA1	non-cancer	1	48518	FALSE	FALSE	NA	SINE	TRUE	FALSE	FALSE	0.951081	2	49	0.023529	-0.481754	1	508	NA	0.023529	5.40939	FALSE	NA	0	0	0	0	0	0	0	0	0	0	0	NA	NA	NA	INS	601	FALSE	FALSE	FALSE	TRUE
6_129483823:129483824	6	129483823	129483824	2	2	intronic/intergenic	LAMA2	non-cancer	2	279432	FALSE	FALSE	NA	LINE	TRUE	FALSE	FALSE	1.16948	2	347	0.023538	-0.592186	1	540	NA	0.023538	5.40889	FALSE	NA	2	0	2	0	0	0	0	0	0	0	0	NA	NA	NA	INS	602	FALSE	FALSE	FALSE	TRUE
1_57023049:57023050	1	57023049	57023050	2	1	intronic/intergenic	PPAP2B	non-cancer	1	21639	FALSE	FALSE	NA	SINE	TRUE	FALSE	FALSE	1.00771	2	294	0.023555	-0.069942	1	593	NA	0.023555	5.40784	FALSE	NA	0	0	0	0	0	0	0	0	0	0	0	NA	NA	NA	INS	603	FALSE	FALSE	FALSE	TRUE
1_98450584:98450585	1	98450584	98450585	2	3	intronic/intergenic	DPYD	non-cancer	1	64106	FALSE	FALSE	NA	SINE	TRUE	FALSE	FALSE	1.20196	2	610	0.023581	NA	0	587	NA	0.023581	5.4062	FALSE	NA	0	0	0	0	0	0	0	0	0	0	0	NA	NA	NA	INS	604	FALSE	FALSE	FALSE	TRUE
21_22742217:22742217	21	22742217	22742217	2	1	intronic/intergenic	NCAM2	non-cancer	0	371335	FALSE	FALSE	NA	NA	FALSE	FALSE	FALSE	1.33739	2	3174	0.023608	2.10973	1	588	NA	0.023608	5.40457	FALSE	NA	0	0	0	0	0	0	0	0	0	0	0	NA	NA	NA	DEL	605	FALSE	FALSE	TRUE	TRUE
2_4025189:4025189	2	4025189	4025189	2	1	intronic/intergenic	DCDC2C	non-cancer	0	273736	FALSE	FALSE	NA	NA	FALSE	FALSE	FALSE	1.0183	2	730	0.023626	0.180616	1	571	NA	0.023626	5.4035	FALSE	NA	0	0	0	0	0	0	0	0	0	0	0	NA	NA	NA	DEL	606	FALSE	FALSE	TRUE	TRUE
11_76544214:76544215	11	76544214	76544215	3	1	intronic/intergenic	ACER3	non-cancer	0	27806	FALSE	FALSE	NA	LTR	TRUE	TRUE	FALSE	1.26319	3	50	0.005849	-0.139813	3	578	0.611016	0.023711	5.3983	FALSE	NA	0	0	0	0	0	0	0	0	0	0	0	NA	NA	NA	INS	607	FALSE	FALSE	FALSE	TRUE
7_118734594:118734594	7	118734594	118734594	2	1	intronic/intergenic	ANKRD7	non-cancer	1	869709	FALSE	FALSE	NA	LINE	TRUE	FALSE	FALSE	0.656637	2	825	0.088514	1.404	2	506	0.040457	0.023749	5.39596	FALSE	NA	0	0	0	0	0	0	0	0	0	0	0	NA	NA	NA	DEL	608	FALSE	FALSE	FALSE	TRUE
10_75118782:75118783	10	75118782	75118783	2	1	promoter	TTC18	non-cancer	0	NA	FALSE	FALSE	NA	NA	FALSE	FALSE	FALSE	0.310288	2	0	NA	-0.895575	2	569	0.023785	0.023785	5.39379	FALSE	NA	29	0	2	27	0	0	0	0	0	0	0	0	none	none	INS	609	TRUE	FALSE	TRUE	TRUE
5_45948282:45948283	5	45948282	45948283	2	1	intronic/intergenic	HCN1	non-cancer	2	252087	FALSE	FALSE	NA	Satellite	TRUE	FALSE	FALSE	1.37211	2	1128	0.023792	NA	0	528	NA	0.023792	5.39337	FALSE	NA	0	0	0	0	0	0	0	0	0	0	0	NA	NA	NA	INS	610	FALSE	FALSE	FALSE	TRUE
8_66493462:66493463	8	66493462	66493463	2	1	intronic/intergenic	ARMC1	non-cancer	1	46170	FALSE	FALSE	NA	LINE	TRUE	FALSE	FALSE	1.36461	2	239	0.023795	0.298442	1	485	NA	0.023795	5.39322	FALSE	NA	0	0	0	0	0	0	0	0	0	0	0	NA	NA	NA	INS	611	FALSE	FALSE	FALSE	TRUE
2_169263070:169263070	2	169263070	169263070	2	1	intronic/intergenic	CERS6	non-cancer	1	49889	FALSE	FALSE	NA	DNA	TRUE	FALSE	FALSE	0.491001	2	139	0.218915	3.22078	2	580	0.016442	0.023853	5.38966	FALSE	NA	0	0	0	0	0	0	0	0	0	0	0	NA	NA	NA	DEL	612	FALSE	FALSE	FALSE	TRUE
19_17640017:17640017	19	17640017	17640017	2	1	intronic/intergenic	FAM129C	non-cancer	1	5769	FALSE	FALSE	NA	SINE	TRUE	FALSE	FALSE	1.03028	2	10	0.015152	-0.48575	2	591	0.237878	0.02388	5.38804	FALSE	NA	2	1	0	1	0	0	0	0	0	0	0	NA	NA	NA	DEL	613	FALSE	FALSE	FALSE	TRUE
2_208354330:208354331	2	208354330	208354331	3	1	intronic/intergenic	CREB1	oncogene	0	66029	FALSE	FALSE	NA	LTR	TRUE	FALSE	FALSE	0.972926	3	85	0.012115	-0.606746	2	574	0.298031	0.023916	5.38587	FALSE	NA	0	0	0	0	0	0	0	0	0	0	0	NA	NA	NA	INS	614	FALSE	TRUE	FALSE	TRUE
13_62911367:62911367	13	62911367	62911367	2	1	intronic/intergenic	PCDH20	non-cancer	4	922076	FALSE	FALSE	NA	NA	FALSE	FALSE	FALSE	1.06708	2	1393	0.023923	0.554883	0	542	NA	0.023923	5.38548	FALSE	NA	4	0	1	3	0	0	0	0	0	0	0	NA	NA	NA	DEL	615	FALSE	FALSE	TRUE	TRUE
7_63995587:63995588	7	63995587	63995588	2	1	intronic/intergenic	ZNF680	non-cancer	1	27744	FALSE	FALSE	NA	SINE	TRUE	TRUE	FALSE	0.815279	2	123	0.023996	0.747325	1	502	NA	0.023996	5.38107	FALSE	NA	0	0	0	0	0	0	0	0	0	0	0	NA	NA	NA	INS	616	FALSE	FALSE	FALSE	TRUE
4_96770346:96770346	4	96770346	96770346	2	1	intronic/intergenic	PDHA2	non-cancer	1	9044	FALSE	FALSE	NA	SINE	TRUE	FALSE	FALSE	1.47175	2	928	0.014028	-0.068509	2	626	0.258851	0.024032	5.37893	FALSE	NA	0	0	0	0	0	0	0	0	0	0	0	NA	NA	NA	DEL	617	FALSE	FALSE	FALSE	TRUE
4_61920757:61920757	4	61920757	61920757	2	1	intronic/intergenic	LPHN3	non-cancer	4	442255	FALSE	FALSE	NA	NA	FALSE	FALSE	FALSE	1.07311	2	2898	0.024054	NA	0	614	NA	0.024054	5.37755	FALSE	NA	0	0	0	0	0	0	0	0	0	0	0	NA	NA	NA	DEL	618	FALSE	FALSE	TRUE	TRUE
9_122234533:122234533	9	122234533	122234533	2	1	intronic/intergenic	RP11-295D22.1	non-cancer	0	23246	FALSE	FALSE	NA	LINE	TRUE	FALSE	FALSE	0.422634	2	345	0.185588	-0.321008	2	749	0.019612	0.02408	5.37604	FALSE	NA	0	0	0	0	0	0	0	0	0	0	0	NA	NA	NA	DEL	619	FALSE	FALSE	FALSE	TRUE
12_56521305:56521305	12	56521305	56521305	3	1	intronic/intergenic	ESYT1	non-cancer	0	799	FALSE	FALSE	NA	NA	FALSE	FALSE	FALSE	0.753413	3	4	0.114286	1.07926	3	552	0.031855	0.024085	5.37574	FALSE	NA	4	1	0	3	0	0	0	0	0	0	0	NA	NA	NA	DEL	620	FALSE	FALSE	TRUE	TRUE
14_31259117:31259118	14	31259117	31259118	2	1	intronic/intergenic	COCH	non-cancer	0	85027	FALSE	FALSE	NA	LINE	TRUE	FALSE	FALSE	1.33605	2	76	0.024091	NA	0	603	NA	0.024091	5.37538	FALSE	NA	0	0	0	0	0	0	0	0	0	0	0	NA	NA	NA	INS	621	FALSE	FALSE	FALSE	TRUE
15_22156080:22156080	15	22156080	22156080	2	1	intronic/intergenic	POTEB	non-cancer	3	73310	FALSE	FALSE	NA	Satellite	TRUE	TRUE	FALSE	0.991486	2	50	0.024151	-0.344063	1	499	NA	0.024151	5.37176	FALSE	NA	0	0	0	0	0	0	0	0	0	0	0	NA	NA	NA	DEL	622	FALSE	FALSE	FALSE	TRUE
8_112600848:112600848	8	112600848	112600848	2	1	intronic/intergenic	KCNV1	non-cancer	4	1614231	FALSE	FALSE	NA	LINE	TRUE	FALSE	FALSE	0.842426	2	1960	0.056587	1.75192	2	430	0.064596	0.024167	5.37079	FALSE	NA	0	0	0	0	0	0	0	0	0	0	0	NA	NA	NA	DEL	623	FALSE	FALSE	FALSE	TRUE
9_125251284:125251284	9	125251284	125251284	2	1	intronic/intergenic	OR1J1	non-cancer	2	11079	FALSE	FALSE	NA	LINE	TRUE	FALSE	FALSE	1.82998	2	30	0.024194	-0.493096	1	599	NA	0.024194	5.36923	FALSE	NA	0	0	0	0	0	0	0	0	0	0	0	NA	NA	NA	DEL	624	FALSE	FALSE	FALSE	TRUE
16_61604991:61604992	16	61604991	61604992	2	1	intronic/intergenic	CDH8	non-cancer	5	450315	FALSE	FALSE	NA	LINE	TRUE	FALSE	FALSE	1.14161	2	2289	0.024274	-0.495855	1	535	NA	0.024274	5.36442	FALSE	NA	0	0	0	0	0	0	0	0	0	0	0	NA	NA	NA	INS	625	FALSE	FALSE	FALSE	TRUE
2_142583093:142583094	2	142583093	142583093	2	2	intronic/intergenic	LRP1B	tsg	2	305205	FALSE	FALSE	NA	NA	FALSE	FALSE	FALSE	1.30195	2	1549	0.024283	1.90799	1	514	NA	0.024283	5.36393	FALSE	NA	0	0	0	0	0	0	0	0	0	0	0	NA	NA	NA	DEL	626	FALSE	TRUE	TRUE	TRUE
9_12618492:12618493	9	12618492	12618493	2	1	intronic/intergenic	TYRP1	non-cancer	0	75504	FALSE	FALSE	NA	NA	FALSE	FALSE	FALSE	0.772979	2	1473	0.059884	-0.562464	2	568	0.061618	0.024361	5.35926	FALSE	NA	0	0	0	0	0	0	0	0	0	0	0	NA	NA	NA	INS	627	FALSE	FALSE	TRUE	TRUE
12_220236:220236	12	220236	220236	2	1	intronic/intergenic	IQSEC3	non-cancer	2	44187	FALSE	FALSE	NA	LTR	TRUE	FALSE	FALSE	0.72571	2	39	0.02439	-0.554548	1	530	NA	0.02439	5.35755	FALSE	NA	1	0	1	0	0	0	0	0	0	0	0	NA	NA	NA	DEL	628	FALSE	FALSE	FALSE	TRUE
2_124045610:124045611	2	124045610	124045611	2	1	intronic/intergenic	CNTNAP5	non-cancer	1	737617	FALSE	FALSE	NA	LINE	TRUE	FALSE	FALSE	1.04371	2	2148	0.024434	0.270002	1	560	NA	0.024434	5.35494	FALSE	NA	0	0	0	0	0	0	0	0	0	0	0	NA	NA	NA	INS	629	FALSE	FALSE	FALSE	TRUE
18_33032533:33032534	18	33032533	33032534	2	1	3' UTR	RP11-322E11.6	non-cancer	0	NA	FALSE	FALSE	NA	SINE	TRUE	FALSE	FALSE	0.93544	2	1	NA	2.8625	2	953	0.024451	0.024451	5.35398	FALSE	NA	0	0	0	0	0	0	0	0	0	0	0	0	NA	NA	INS	630	TRUE	FALSE	FALSE	TRUE
11_80132826:80132826	11	80132826	80132826	2	1	intronic/intergenic	TENM4	non-cancer	2	1351837	FALSE	FALSE	NA	NA	FALSE	TRUE	FALSE	1.25405	2	1146	0.024465	-0.824811	0	568	NA	0.024465	5.35313	FALSE	NA	0	0	0	0	0	0	0	0	0	0	0	NA	NA	NA	DEL	631	FALSE	FALSE	FALSE	TRUE
18_38713927:38713938	18	38713927	38713938	2	12	intronic/intergenic	PIK3C3	non-cancer	4	821319	FALSE	FALSE	NA	NA	FALSE	FALSE	FALSE	1.14817	2	1808	0.02448	1.71472	1	577	NA	0.02448	5.35224	FALSE	NA	0	0	0	0	0	0	0	0	0	0	0	NA	NA	NA	DEL	632	FALSE	FALSE	TRUE	TRUE
3_29162479:29162480	3	29162479	29162479	2	2	intronic/intergenic	RBMS3	non-cancer	1	160694	FALSE	FALSE	NA	NA	FALSE	FALSE	FALSE	1.57581	2	610	0.024487	-0.556948	1	542	NA	0.024487	5.35184	FALSE	NA	0	0	0	0	0	0	0	0	0	0	0	NA	NA	NA	DEL	633	FALSE	FALSE	TRUE	TRUE
4_68564035:68564035	4	68564035	68564035	2	1	intronic/intergenic	UBA6	non-cancer	0	2802	FALSE	FALSE	NA	NA	FALSE	FALSE	FALSE	0.289829	2	55	0.154056	2.44681	2	655	0.024103	0.024492	5.35153	FALSE	NA	3	1	0	2	0	0	0	0	0	0	0	NA	NA	NA	DEL	634	FALSE	FALSE	TRUE	TRUE
4_56529299:56529299	4	56529299	56529299	2	1	intronic/intergenic	NMU	non-cancer	3	26940	FALSE	FALSE	NA	SINE	TRUE	FALSE	FALSE	0.515875	2	56	0.112277	3.30727	2	659	0.033118	0.024521	5.34983	FALSE	NA	0	0	0	0	0	0	0	0	0	0	0	NA	NA	NA	DEL	635	FALSE	FALSE	FALSE	TRUE
7_68261585:68261586	7	68261585	68261586	2	1	intronic/intergenic	AUTS2	non-cancer	3	803054	FALSE	FALSE	NA	SINE	TRUE	TRUE	FALSE	0.369327	2	1263	0.215512	-1.40042	2	493	0.017305	0.024583	5.34619	FALSE	NA	0	0	0	0	0	0	0	0	0	0	0	NA	NA	NA	INS	636	FALSE	FALSE	FALSE	TRUE
7_66794187:66794188	7	66794187	66794188	2	2	intronic/intergenic	TYW1	non-cancer	0	332221	FALSE	FALSE	NA	Simple_repeat	TRUE	TRUE	FALSE	1.25334	2	638	0.024599	-0.780733	1	501	NA	0.024599	5.34527	FALSE	NA	0	0	0	0	0	0	0	0	0	0	0	NA	NA	NA	INS	637	FALSE	FALSE	FALSE	TRUE
3_90325960:90325960	3	90325960	90325960	2	1	intronic/intergenic	EPHA3	unclassified cancer	4	1169061	FALSE	FALSE	NA	Satellite	TRUE	FALSE	FALSE	1.15544	2	1452	0.024659	2.4586	1	476	NA	0.024659	5.34173	FALSE	NA	0	0	0	0	0	0	0	0	0	0	0	NA	NA	NA	DEL	638	FALSE	TRUE	FALSE	TRUE
13_93644398:93644398	13	93644398	93644398	2	1	intronic/intergenic	GPC6	non-cancer	3	235312	FALSE	FALSE	NA	NA	FALSE	FALSE	FALSE	1.11155	2	1005	0.024696	0.564571	1	555	NA	0.024696	5.33958	FALSE	NA	0	0	0	0	0	0	0	0	0	0	0	NA	NA	NA	DEL	639	FALSE	FALSE	TRUE	TRUE
16_49373576:49373577	16	49373576	49373577	2	1	intronic/intergenic	C16orf78	non-cancer	1	34274	FALSE	FALSE	NA	SINE	TRUE	FALSE	FALSE	1.18354	2	140	0.024713	0.345128	1	592	NA	0.024713	5.33858	FALSE	NA	0	0	0	0	0	0	0	0	0	0	0	NA	NA	NA	INS	640	FALSE	FALSE	FALSE	TRUE
14_85206362:85206363	14	85206362	85206362	2	2	intronic/intergenic	RP11-497E19.2	non-cancer	7	788665	FALSE	FALSE	NA	NA	FALSE	FALSE	FALSE	1.44954	2	1388	0.024724	-0.370958	1	969	NA	0.024724	5.33794	FALSE	NA	1	0	0	0	0	0	0	0	1	0	0	NA	NA	NA	DEL	641	FALSE	FALSE	TRUE	TRUE
4_64243002:64243002	4	64243002	64243002	2	1	intronic/intergenic	TECRL	non-cancer	1	1032067	FALSE	FALSE	NA	NA	FALSE	FALSE	FALSE	1.10446	2	1901	0.024759	-0.326847	0	642	NA	0.024759	5.3359	FALSE	NA	0	0	0	0	0	0	0	0	0	0	0	NA	NA	NA	DEL	642	FALSE	FALSE	TRUE	TRUE
8_32653261:32653261	8	32653261	32653261	2	1	intronic/intergenic	FUT10	non-cancer	2	665709	FALSE	FALSE	NA	NA	FALSE	FALSE	FALSE	0.928366	2	482	0.043181	1.00771	2	525	0.087309	0.02481	5.33294	FALSE	NA	0	0	0	0	0	0	0	0	0	0	0	NA	NA	NA	DEL	643	FALSE	FALSE	TRUE	TRUE
4_139036150:139036151	4	139036150	139036151	2	2	intronic/intergenic	SLC7A11	non-cancer	0	127072	FALSE	FALSE	NA	NA	FALSE	FALSE	FALSE	1.00626	2	366	0.024826	0.087983	1	640	NA	0.024826	5.33201	FALSE	NA	6	2	0	4	0	0	0	0	0	0	0	NA	NA	NA	INS	644	FALSE	FALSE	TRUE	TRUE
17_53474885:53474885	17	53474885	53474885	2	1	intronic/intergenic	MMD	non-cancer	1	24171	FALSE	FALSE	NA	SINE	TRUE	FALSE	FALSE	0.982644	2	84	0.024837	1.18671	1	543	NA	0.024837	5.33136	FALSE	NA	0	0	0	0	0	0	0	0	0	0	0	NA	NA	NA	DEL	645	FALSE	FALSE	FALSE	TRUE
15_56866659:56866660	15	56866659	56866660	2	2	intronic/intergenic	MNS1	non-cancer	1	109489	FALSE	FALSE	NA	NA	FALSE	FALSE	FALSE	0.434453	2	69	0.090454	-0.905059	2	644	0.041763	0.024852	5.33051	FALSE	NA	0	0	0	0	0	0	0	0	0	0	0	NA	NA	NA	INS	646	FALSE	FALSE	TRUE	TRUE
16_71306095:71306095	16	71306095	71306095	2	1	intronic/intergenic	CMTR2	non-cancer	1	13728	FALSE	FALSE	NA	NA	FALSE	FALSE	FALSE	0.384826	2	41	0.133998	1.9011	2	584	0.028214	0.024868	5.32955	FALSE	NA	0	0	0	0	0	0	0	0	0	0	0	NA	NA	NA	DEL	647	FALSE	FALSE	TRUE	TRUE
4_157554921:157554922	4	157554921	157554922	2	1	intronic/intergenic	RP11-171N4.2	non-cancer	1	8552	FALSE	FALSE	NA	NA	FALSE	FALSE	FALSE	1.06377	2	285	0.024871	NA	0	615	NA	0.024871	5.32942	FALSE	NA	2	2	0	0	0	0	0	0	0	0	0	NA	NA	NA	INS	648	FALSE	FALSE	TRUE	TRUE
4_130986426:130986426	4	130986426	130986426	2	1	intronic/intergenic	C4orf33	non-cancer	0	962660	FALSE	FALSE	NA	SINE	TRUE	FALSE	FALSE	1.56677	2	1149	0.024885	-1.07711	1	662	NA	0.024885	5.32858	FALSE	NA	0	0	0	0	0	0	0	0	0	0	0	NA	NA	NA	DEL	649	FALSE	FALSE	FALSE	TRUE
16_26918970:26918971	16	26918970	26918970	3	2	intronic/intergenic	KDM8	non-cancer	4	296444	FALSE	FALSE	NA	LINE	TRUE	TRUE	FALSE	1.13637	3	417	0.02489	0.866354	0	606	NA	0.02489	5.32827	FALSE	NA	0	0	0	0	0	0	0	0	0	0	0	NA	NA	NA	DEL	650	FALSE	FALSE	FALSE	TRUE
8_106640240:106640240	8	106640240	106640240	2	1	intronic/intergenic	ZFPM2	non-cancer	4	309070	FALSE	FALSE	NA	NA	FALSE	FALSE	FALSE	0.24567	2	679	0.210554	-1.17924	2	438	0.017986	0.024904	5.32746	FALSE	NA	0	0	0	0	0	0	0	0	0	0	0	NA	NA	NA	DEL	651	FALSE	FALSE	TRUE	TRUE
8_129869395:129869396	8	129869395	129869396	2	1	intronic/intergenic	TMEM75	non-cancer	4	909115	FALSE	FALSE	NA	LINE	TRUE	FALSE	FALSE	0.790137	2	486	0.032773	0.253113	2	431	0.115702	0.024931	5.32592	FALSE	NA	0	0	0	0	0	0	0	0	0	0	0	NA	NA	NA	INS	652	FALSE	FALSE	FALSE	TRUE
20_21038195:21038195	20	21038195	21038195	2	1	intronic/intergenic	XRN2	non-cancer	2	245842	FALSE	FALSE	NA	LINE	TRUE	FALSE	FALSE	0.995159	2	169	0.024933	NA	0	533	NA	0.024933	5.32578	FALSE	NA	0	0	0	0	0	0	0	0	0	0	0	NA	NA	NA	DEL	653	FALSE	FALSE	FALSE	TRUE
14_41346722:41346723	14	41346722	41346723	2	1	intronic/intergenic	LRFN5	non-cancer	4	1009106	FALSE	FALSE	NA	LINE	TRUE	FALSE	FALSE	1.16695	2	2178	0.025028	0.008623	1	582	NA	0.025028	5.3203	FALSE	NA	0	0	0	0	0	0	0	0	0	0	0	NA	NA	NA	INS	654	FALSE	FALSE	FALSE	TRUE
10_8219706:8219706	10	8219706	8219706	2	1	intronic/intergenic	GATA3	tsg	1	122087	FALSE	FALSE	NA	NA	FALSE	FALSE	FALSE	0.719059	2	955	0.080063	1.64243	2	552	0.047659	0.025064	5.31825	FALSE	NA	1	0	1	0	0	0	0	0	0	0	0	NA	NA	NA	DEL	655	FALSE	TRUE	TRUE	TRUE
9_132417105:132417106	9	132417105	132417106	2	1	intronic/intergenic	PRRX2	non-cancer	0	11041	FALSE	FALSE	NA	NA	FALSE	FALSE	FALSE	0.533652	2	18	0.105263	3.13619	2	590	0.036313	0.025101	5.31609	FALSE	NA	0	0	0	0	0	0	0	0	0	0	0	NA	NA	NA	INS	656	FALSE	FALSE	TRUE	TRUE
11_122374376:122374377	11	122374376	122374377	2	1	intronic/intergenic	UBASH3B	non-cancer	2	152381	FALSE	FALSE	NA	NA	FALSE	FALSE	FALSE	1.48539	2	143	0.025115	NA	0	603	NA	0.025115	5.31531	FALSE	NA	0	0	0	0	0	0	0	0	0	0	0	NA	NA	NA	INS	657	FALSE	FALSE	TRUE	TRUE
9_23363486:23363487	9	23363486	23363487	2	1	intronic/intergenic	ELAVL2	non-cancer	1	401591	FALSE	FALSE	NA	LINE	TRUE	FALSE	FALSE	1.41844	2	681	0.025127	-0.219909	1	548	NA	0.025127	5.31464	FALSE	NA	0	0	0	0	0	0	0	0	0	0	0	NA	NA	NA	INS	658	FALSE	FALSE	FALSE	TRUE
8_83492322:83492323	8	83492322	83492323	2	1	intronic/intergenic	SNX16	non-cancer	4	740101	FALSE	FALSE	NA	LINE	TRUE	FALSE	FALSE	1.13971	2	979	0.025153	NA	0	468	NA	0.025153	5.3131	FALSE	NA	0	0	0	0	0	0	0	0	0	0	0	NA	NA	NA	INS	659	FALSE	FALSE	FALSE	TRUE
2_176311652:176311653	2	176311652	176311653	2	2	intronic/intergenic	ATP5G3	non-cancer	3	265531	FALSE	FALSE	NA	SINE	TRUE	FALSE	FALSE	0.388447	2	276	0.209637	2.85137	2	572	0.018285	0.025161	5.31267	FALSE	NA	0	0	0	0	0	0	0	0	0	0	0	NA	NA	NA	DEL	660	FALSE	FALSE	FALSE	TRUE
1_157948625:157948625	1	157948625	157948625	2	1	intronic/intergenic	KIRREL	non-cancer	0	14842	FALSE	FALSE	NA	NA	FALSE	TRUE	FALSE	1.37355	2	88	0.025166	NA	0	430	NA	0.025166	5.31237	FALSE	NA	1	1	0	0	0	0	0	0	0	0	0	NA	NA	NA	DEL	661	FALSE	FALSE	FALSE	TRUE
8_130523378:130523378	8	130523378	130523378	2	1	intronic/intergenic	GSDMC	non-cancer	3	266455	FALSE	FALSE	NA	NA	FALSE	FALSE	FALSE	1.08967	2	570	0.025197	0.501334	1	429	NA	0.025197	5.31058	FALSE	NA	0	0	0	0	0	0	0	0	0	0	0	NA	NA	NA	DEL	662	FALSE	FALSE	TRUE	TRUE
2_134140644:134140644	2	134140644	134140644	2	1	intronic/intergenic	NCKAP5	non-cancer	5	134453	FALSE	FALSE	NA	LINE	TRUE	FALSE	FALSE	0.904998	2	237	0.0252	-0.544669	0	564	NA	0.0252	5.31042	FALSE	NA	0	0	0	0	0	0	0	0	0	0	0	NA	NA	NA	DEL	663	FALSE	FALSE	FALSE	TRUE
1_189267719:189267719	1	189267719	189267719	2	1	intronic/intergenic	BRINP3	non-cancer	1	1156301	FALSE	FALSE	NA	LINE	TRUE	FALSE	FALSE	1.10475	2	2759	0.025225	-0.199865	1	449	NA	0.025225	5.30901	FALSE	NA	0	0	0	0	0	0	0	0	0	0	0	NA	NA	NA	DEL	664	FALSE	FALSE	FALSE	TRUE
9_76900767:76900768	9	76900767	76900768	2	4	intronic/intergenic	RORB	non-cancer	4	212125	FALSE	FALSE	NA	NA	FALSE	FALSE	FALSE	1.51098	2	540	0.012647	0.016754	2	601	0.304551	0.025263	5.30681	FALSE	NA	0	0	0	0	0	0	0	0	0	0	0	NA	NA	NA	INS	665	FALSE	FALSE	TRUE	TRUE
12_103697798:103697799	12	103697798	103697799	2	1	intronic/intergenic	RP11-552I14.1	non-cancer	1	139609	FALSE	FALSE	NA	NA	FALSE	FALSE	FALSE	1.5754	2	162	0.025281	NA	0	737	NA	0.025281	5.30581	FALSE	NA	0	0	0	0	0	0	0	0	0	0	0	NA	NA	NA	INS	666	FALSE	FALSE	TRUE	TRUE
18_26407882:26407883	18	26407882	26407883	2	1	intronic/intergenic	CDH2	non-cancer	1	650896	FALSE	FALSE	NA	NA	FALSE	FALSE	FALSE	1.12973	2	1410	0.025297	-0.261324	1	587	NA	0.025297	5.30489	FALSE	NA	0	0	0	0	0	0	0	0	0	0	0	NA	NA	NA	INS	667	FALSE	FALSE	TRUE	TRUE
2_47002237:47002237	2	47002237	47002237	2	1	intronic/intergenic	SOCS5	non-cancer	1	16567	FALSE	FALSE	NA	DNA	TRUE	FALSE	FALSE	0.465075	2	46	0.117021	1.52723	2	562	0.032993	0.025315	5.30386	FALSE	NA	1	1	0	0	0	0	0	0	0	0	0	NA	NA	NA	DEL	668	FALSE	FALSE	FALSE	TRUE
2_159713229:159713229	2	159713229	159713229	2	1	intronic/intergenic	DAPL1	non-cancer	1	61344	FALSE	FALSE	NA	SINE	TRUE	TRUE	FALSE	0.965168	2	101	0.050799	-0.488356	2	582	0.07605	0.025329	5.30309	FALSE	NA	0	0	0	0	0	0	0	0	0	0	0	NA	NA	NA	DEL	669	FALSE	FALSE	FALSE	TRUE
9_109346895:109346895	9	109346895	109346895	3	1	intronic/intergenic	RP11-508N12.4	non-cancer	1	338770	FALSE	FALSE	NA	NA	FALSE	FALSE	FALSE	1.35084	3	408	0.025369	-0.587947	1	919	NA	0.025369	5.30077	FALSE	NA	1	0	1	0	0	0	0	0	0	0	0	NA	NA	NA	DEL	670	FALSE	FALSE	TRUE	TRUE
4_106217715:106217716	4	106217715	106217716	2	1	intronic/intergenic	TET2	tsg	2	106088	FALSE	FALSE	NA	LINE	TRUE	FALSE	FALSE	1.13142	2	196	0.025383	0.42114	1	632	NA	0.025383	5.29997	FALSE	NA	0	0	0	0	0	0	0	0	0	0	0	NA	NA	NA	INS	671	FALSE	TRUE	FALSE	TRUE
8_111405175:111405176	8	111405175	111405176	2	1	intronic/intergenic	KCNV1	non-cancer	1	418558	FALSE	FALSE	NA	LINE	TRUE	FALSE	FALSE	1.06828	2	1960	0.025441	-0.377964	1	430	NA	0.025441	5.2967	FALSE	NA	0	0	0	0	0	0	0	0	0	0	0	NA	NA	NA	INS	672	FALSE	FALSE	FALSE	TRUE
13_67963380:67963380	13	67963380	67963380	2	1	intronic/intergenic	PCDH9	non-cancer	2	160808	FALSE	FALSE	NA	NA	FALSE	FALSE	FALSE	0.418372	2	2797	0.163572	-0.724805	2	545	0.023744	0.025443	5.29661	FALSE	NA	1	0	1	0	0	0	0	0	0	0	0	NA	NA	NA	DEL	673	FALSE	FALSE	TRUE	TRUE
8_113962618:113962618	8	113962618	113962618	2	1	intronic/intergenic	CSMD3	tsg	3	486465	FALSE	FALSE	NA	NA	FALSE	FALSE	FALSE	1.25022	2	1915	0.025451	NA	0	408	NA	0.025451	5.29614	FALSE	NA	0	0	0	0	0	0	0	0	0	0	0	NA	NA	NA	DEL	674	FALSE	TRUE	TRUE	TRUE
13_72615100:72615101	13	72615100	72615101	2	1	intronic/intergenic	DACH1	non-cancer	4	174193	FALSE	FALSE	NA	LINE	TRUE	FALSE	FALSE	1.06379	2	751	0.025501	NA	0	560	NA	0.025501	5.2933	FALSE	NA	0	0	0	0	0	0	0	0	0	0	0	NA	NA	NA	INS	675	FALSE	FALSE	FALSE	TRUE
17_22140126:22140127	17	22140126	22140127	2	1	intronic/intergenic	MTRNR2L1	non-cancer	3	116738	FALSE	FALSE	NA	LINE	TRUE	TRUE	FALSE	1.24735	2	264	0.025509	-0.410541	1	523	NA	0.025509	5.29282	FALSE	NA	0	0	0	0	0	0	0	0	0	0	0	NA	NA	NA	INS	676	FALSE	FALSE	FALSE	TRUE
3_165525327:165525336	3	165525327	165525336	2	10	intronic/intergenic	BCHE	non-cancer	3	29872	FALSE	FALSE	NA	Simple_repeat	TRUE	FALSE	FALSE	1.08842	2	862	0.025574	NA	0	489	NA	0.025574	5.28917	FALSE	NA	0	0	0	0	0	0	0	0	0	0	0	NA	NA	NA	DEL	677	FALSE	FALSE	FALSE	TRUE
4_124621308:124621308	4	124621308	124621308	2	1	intronic/intergenic	SPRY1	non-cancer	2	298561	FALSE	FALSE	NA	NA	FALSE	FALSE	FALSE	1.39179	2	340	0.041616	-0.809412	2	666	0.093895	0.025574	5.28916	FALSE	NA	4	2	0	2	0	0	0	0	0	0	0	NA	NA	NA	DEL	678	FALSE	FALSE	TRUE	TRUE
13_105976852:105976853	13	105976852	105976853	2	1	intronic/intergenic	DAOA	non-cancer	0	141785	FALSE	FALSE	NA	NA	FALSE	FALSE	FALSE	1.17048	2	1097	0.025588	-0.147619	1	450	NA	0.025588	5.28841	FALSE	NA	0	0	0	0	0	0	0	0	0	0	0	NA	NA	NA	INS	679	FALSE	FALSE	TRUE	TRUE
11_48263675:48263675	11	48263675	48263675	2	1	intronic/intergenic	OR4X2	non-cancer	1	2981	FALSE	FALSE	NA	NA	FALSE	FALSE	FALSE	0.891113	2	11	0.025641	-0.25424	1	547	NA	0.025641	5.2854	FALSE	NA	0	0	0	0	0	0	0	0	0	0	0	NA	NA	NA	DEL	680	FALSE	FALSE	TRUE	TRUE
22_39206426:39206427	22	39206426	39206427	2	1	intronic/intergenic	DNAL4	non-cancer	0	27690	FALSE	FALSE	NA	SINE	TRUE	FALSE	FALSE	1.60234	2	11	0.025641	-0.187549	1	619	NA	0.025641	5.2854	FALSE	NA	0	0	0	0	0	0	0	0	0	0	0	NA	NA	NA	INS	681	FALSE	FALSE	FALSE	TRUE
14_38913622:38913623	14	38913622	38913622	2	2	intronic/intergenic	CLEC14A	non-cancer	0	188395	FALSE	FALSE	NA	LINE	TRUE	FALSE	FALSE	0.692152	2	255	0.058097	1.24069	2	612	0.067754	0.025734	5.2802	FALSE	NA	0	0	0	0	0	0	0	0	0	0	0	NA	NA	NA	DEL	682	FALSE	FALSE	FALSE	TRUE
3_101913376:101913403	3	101913376	101913403	2	28	intronic/intergenic	ZPLD1	non-cancer	1	240556	FALSE	FALSE	NA	NA	FALSE	FALSE	FALSE	1.30245	2	1247	0.025753	0.429651	1	560	NA	0.025753	5.27909	FALSE	NA	56	28	28	0	0	0	0	0	0	0	0	NA	NA	NA	DEL	683	FALSE	FALSE	TRUE	TRUE
20_52654462:52654462	20	52654462	52654462	4	1	intronic/intergenic	BCAS1	non-cancer	1	20795	FALSE	FALSE	NA	NA	FALSE	FALSE	FALSE	0.556857	4	135	0.025796	-0.672834	0	483	NA	0.025796	5.27669	FALSE	NA	0	0	0	0	0	0	0	0	0	0	0	NA	NA	NA	DEL	684	FALSE	FALSE	TRUE	TRUE
16_5257157:5257157	16	5257157	5257157	2	1	intronic/intergenic	FAM86A	non-cancer	3	109417	FALSE	FALSE	NA	NA	FALSE	TRUE	FALSE	1.28558	2	203	0.025799	1.67103	1	616	NA	0.025799	5.27653	FALSE	NA	4	1	1	1	0	1	0	0	0	0	0	NA	NA	NA	DEL	685	FALSE	FALSE	FALSE	TRUE
14_35106556:35106556	14	35106556	35106556	2	1	intronic/intergenic	SNX6	non-cancer	0	7198	FALSE	FALSE	NA	SINE	TRUE	FALSE	FALSE	0.867578	2	29	0.025806	0.77964	1	611	NA	0.025806	5.27612	FALSE	NA	0	0	0	0	0	0	0	0	0	0	0	NA	NA	NA	DEL	686	FALSE	FALSE	FALSE	TRUE
15_78158231:78158231	15	78158231	78158231	2	1	intronic/intergenic	TBC1D2B	non-cancer	3	211763	FALSE	FALSE	NA	NA	FALSE	TRUE	FALSE	0.468434	2	73	0.191748	-1.51316	2	636	0.020612	0.025822	5.27523	FALSE	NA	1	0	1	0	0	0	0	0	0	0	0	NA	NA	NA	DEL	687	FALSE	FALSE	FALSE	TRUE
6_14923583:14923584	6	14923583	14923584	2	1	intronic/intergenic	JARID2	non-cancer	0	323187	FALSE	FALSE	NA	NA	FALSE	FALSE	FALSE	0.608655	2	311	0.093287	-1.06117	2	528	0.042506	0.025894	5.27123	FALSE	NA	2	0	2	0	0	0	0	0	0	0	0	NA	NA	NA	INS	688	FALSE	FALSE	TRUE	TRUE
14_44993480:44993481	14	44993480	44993481	2	1	intronic/intergenic	FSCB	non-cancer	2	17290	FALSE	FALSE	NA	LINE	TRUE	FALSE	FALSE	0.608967	2	1105	0.082063	1.78063	2	553	0.048393	0.025927	5.26939	FALSE	NA	0	0	0	0	0	0	0	0	0	0	0	NA	NA	NA	INS	689	FALSE	FALSE	FALSE	TRUE
5_164648774:164648775	5	164648774	164648775	2	2	intronic/intergenic	MAT2B	non-cancer	2	1718373	FALSE	FALSE	NA	LINE	TRUE	FALSE	FALSE	0.423912	2	1429	0.143228	1.7915	2	579	0.027769	0.02596	5.26755	FALSE	NA	2	0	0	0	2	0	0	0	0	0	0	NA	NA	NA	DEL	690	FALSE	FALSE	FALSE	TRUE
19_49686205:49686205	19	49686205	49686205	2	1	intronic/intergenic	TRPM4	non-cancer	1	25081	FALSE	TRUE	rs547692777	NA	FALSE	TRUE	FALSE	1.11778	2	20	0.025974	0.843596	0	580	NA	0.025974	5.26679	FALSE	NA	1	0	1	0	0	0	0	0	0	0	0	NA	NA	NA	DEL	691	FALSE	FALSE	FALSE	TRUE
20_13866822:13866822	20	13866822	13866822	2	1	intronic/intergenic	NDUFAF5	non-cancer	0	101107	FALSE	FALSE	NA	NA	FALSE	FALSE	FALSE	1.32555	2	36	0.00569	-0.427732	2	535	0.699643	0.02598	5.26644	TRUE	262	0	0	0	0	0	0	0	0	0	0	0	NA	NA	NA	DEL	692	FALSE	FALSE	TRUE	TRUE
2_156968233:156968233	2	156968233	156968233	2	1	intronic/intergenic	NR4A2	non-cancer	0	220789	FALSE	FALSE	NA	NA	FALSE	FALSE	FALSE	1.02151	2	540	0.026016	0.325479	0	568	NA	0.026016	5.26444	FALSE	NA	0	0	0	0	0	0	0	0	0	0	0	NA	NA	NA	DEL	693	FALSE	FALSE	TRUE	TRUE
11_97164335:97164335	11	97164335	97164335	2	1	intronic/intergenic	JRKL	non-cancer	1	1040521	FALSE	FALSE	NA	NA	FALSE	FALSE	FALSE	1.06714	2	1134	0.026035	0.68857	1	605	NA	0.026035	5.26339	FALSE	NA	0	0	0	0	0	0	0	0	0	0	0	NA	NA	NA	DEL	694	FALSE	FALSE	TRUE	TRUE
4_43997997:43997997	4	43997997	43997997	3	1	intronic/intergenic	KCTD8	non-cancer	1	452543	FALSE	FALSE	NA	LINE	TRUE	FALSE	FALSE	-0.079424	3	766	0.299881	-0.765381	3	647	0.013313	0.026043	5.26296	FALSE	NA	0	0	0	0	0	0	0	0	0	0	0	NA	NA	NA	DEL	695	FALSE	FALSE	FALSE	TRUE
11_101798488:101798490	11	101798488	101798490	2	3	intronic/intergenic	KIAA1377	non-cancer	3	12472	FALSE	FALSE	NA	LINE	TRUE	FALSE	FALSE	NA	0	34	NA	3.73436	2	578	0.02605	0.02605	5.26259	FALSE	NA	0	0	0	0	0	0	0	0	0	0	0	NA	NA	NA	DEL	696	FALSE	FALSE	FALSE	FALSE
8_78326313:78326314	8	78326313	78326314	3	2	intronic/intergenic	PEX2	non-cancer	2	429899	FALSE	FALSE	NA	NA	FALSE	FALSE	FALSE	0.475612	3	804	0.120506	1.04955	3	466	0.033142	0.026052	5.26249	FALSE	NA	0	0	0	0	0	0	0	0	0	0	0	NA	NA	NA	INS	697	FALSE	FALSE	TRUE	TRUE
1_145027176:145027176	1	145027176	145027176	2	1	intronic/intergenic	AL590452.1	non-cancer	1	37535	FALSE	FALSE	NA	NA	FALSE	TRUE	FALSE	0.287577	2	66	0.026073	-0.103567	0	979	NA	0.026073	5.2613	FALSE	NA	2	0	0	2	0	0	0	0	0	0	0	NA	NA	NA	DEL	698	FALSE	FALSE	FALSE	TRUE
6_103175939:103175940	6	103175939	103175940	3	3	intronic/intergenic	GRIK2	non-cancer	1	1328785	FALSE	FALSE	NA	LINE	TRUE	FALSE	FALSE	2.02866	3	1554	0.026098	NA	0	544	NA	0.026098	5.25994	FALSE	NA	0	0	0	0	0	0	0	0	0	0	0	NA	NA	NA	INS	699	FALSE	FALSE	FALSE	TRUE
4_164658779:164658792	4	164658779	164658792	2	14	intronic/intergenic	2001-03-01	non-cancer	0	116491	FALSE	FALSE	NA	LINE	TRUE	FALSE	FALSE	1.08205	2	504	0.026147	0.207261	1	618	NA	0.026147	5.2572	FALSE	NA	0	0	0	0	0	0	0	0	0	0	0	NA	NA	NA	DEL	700	FALSE	FALSE	FALSE	TRUE
4_133617732:133617733	4	133617732	133617733	2	1	intronic/intergenic	RP11-62N21.1	non-cancer	3	249453	FALSE	FALSE	NA	LINE	TRUE	FALSE	FALSE	1.04566	2	1802	0.026179	NA	0	531	NA	0.026179	5.25542	FALSE	NA	0	0	0	0	0	0	0	0	0	0	0	NA	NA	NA	INS	701	FALSE	FALSE	FALSE	TRUE
4_134311040:134311041	4	134311040	134311041	2	1	intronic/intergenic	PCDH10	non-cancer	3	239744	FALSE	FALSE	NA	LINE	TRUE	FALSE	FALSE	1.13478	2	840	0.026184	-0.389204	1	630	NA	0.026184	5.25516	FALSE	NA	0	0	0	0	0	0	0	0	0	0	0	NA	NA	NA	INS	702	FALSE	FALSE	FALSE	TRUE
7_3979101:3979102	7	3979101	3979102	2	1	intronic/intergenic	SDK1	non-cancer	1	637882	FALSE	FALSE	NA	NA	FALSE	FALSE	FALSE	0.989609	2	359	0.026196	-0.467237	1	472	NA	0.026196	5.25453	FALSE	NA	2	0	2	0	0	0	0	0	0	0	0	NA	NA	NA	INS	703	FALSE	FALSE	TRUE	TRUE
5_103392746:103392747	5	103392746	103392747	2	1	intronic/intergenic	NUDT12	non-cancer	2	496797	FALSE	FALSE	NA	LINE	TRUE	FALSE	FALSE	1.14299	2	1477	0.020661	-0.719706	2	591	0.194954	0.02624	5.25209	FALSE	NA	0	0	0	0	0	0	0	0	0	0	0	NA	NA	NA	INS	704	FALSE	FALSE	FALSE	TRUE
2_44674638:44674638	2	44674638	44674638	2	1	intronic/intergenic	CAMKMT	non-cancer	1	85491	FALSE	FALSE	NA	LTR	TRUE	FALSE	FALSE	0.380021	2	126	0.143139	1.35811	2	576	0.028163	0.026258	5.25108	FALSE	NA	2	0	1	1	0	0	0	0	0	0	0	NA	NA	NA	DEL	705	FALSE	FALSE	FALSE	TRUE
12_92916949:92916949	12	92916949	92916949	2	1	intronic/intergenic	CLLU1OS	non-cancer	1	95027	FALSE	TRUE	rs61508906	LINE	TRUE	FALSE	FALSE	1.09675	2	51	0.026369	-0.613354	0	551	NA	0.026369	5.24499	FALSE	NA	0	0	0	0	0	0	0	0	0	0	0	NA	NA	NA	DEL	706	FALSE	FALSE	FALSE	TRUE
11_130041466:130041466	11	130041466	130041466	2	1	intronic/intergenic	ST14	non-cancer	1	11591	FALSE	FALSE	NA	SINE	TRUE	FALSE	FALSE	0.830538	2	41	0.099668	1.75808	2	601	0.040657	0.026374	5.24475	FALSE	NA	1	0	0	1	0	0	0	0	0	0	0	NA	NA	NA	DEL	707	FALSE	FALSE	FALSE	TRUE
8_24427937:24427938	8	24427937	24427937	2	2	intronic/intergenic	ADAM7	non-cancer	1	129315	FALSE	FALSE	NA	NA	FALSE	FALSE	FALSE	0.854712	2	113	0.026418	-0.419077	0	518	NA	0.026418	5.24235	FALSE	NA	0	0	0	0	0	0	0	0	0	0	0	NA	NA	NA	DEL	708	FALSE	FALSE	TRUE	TRUE
5_23506760:23506760	5	23506760	23506760	2	1	intronic/intergenic	PRDM9	non-cancer	3	2383	FALSE	FALSE	NA	LINE	TRUE	TRUE	FALSE	0.535586	2	845	0.226354	3.20255	2	480	0.017944	0.026426	5.24191	FALSE	NA	6	0	0	6	0	0	0	0	0	0	0	NA	NA	NA	DEL	709	FALSE	FALSE	FALSE	TRUE
3_15206408:15206408	3	15206408	15206408	2	1	intronic/intergenic	CAPN7	non-cancer	1	41595	FALSE	FALSE	NA	SINE	TRUE	FALSE	FALSE	1.28519	2	42	0.026427	-0.098986	0	544	NA	0.026427	5.24184	FALSE	NA	0	0	0	0	0	0	0	0	0	0	0	NA	NA	NA	DEL	710	FALSE	FALSE	FALSE	TRUE
9_123943436:123943436	9	123943436	123943436	2	1	3' UTR	RAB14	non-cancer	2	NA	FALSE	FALSE	NA	NA	FALSE	FALSE	FALSE	0.652697	2	2	0.166667	1.59057	2	590	0.024403	0.026456	5.24024	TRUE	732	0	0	0	0	0	0	0	0	0	0	0	0	NA	NA	DEL	711	TRUE	FALSE	TRUE	TRUE
15_95466389:95466389	15	95466389	95466389	2	1	intronic/intergenic	MCTP2	non-cancer	2	624894	FALSE	FALSE	NA	NA	FALSE	FALSE	FALSE	0.985038	2	851	0.026485	-0.580104	1	610	NA	0.026485	5.2387	FALSE	NA	0	0	0	0	0	0	0	0	0	0	0	NA	NA	NA	DEL	712	FALSE	FALSE	TRUE	TRUE
13_85987370:85987370	13	85987370	85987370	2	1	intronic/intergenic	SLITRK6	non-cancer	0	383273	FALSE	FALSE	NA	NA	FALSE	FALSE	FALSE	1.0252	2	1327	0.026491	0.384894	0	566	NA	0.026491	5.23836	FALSE	NA	0	0	0	0	0	0	0	0	0	0	0	NA	NA	NA	DEL	713	FALSE	FALSE	TRUE	TRUE
5_46106529:46106529	5	46106529	46106529	2	1	intronic/intergenic	HCN1	non-cancer	1	410334	FALSE	FALSE	NA	LINE	TRUE	FALSE	FALSE	1.27023	2	1128	0.026596	-0.413945	1	528	NA	0.026596	5.23263	FALSE	NA	0	0	0	0	0	0	0	0	0	0	0	NA	NA	NA	DEL	714	FALSE	FALSE	FALSE	TRUE
19_22604343:22604343	19	22604343	22604343	2	1	intronic/intergenic	ZNF98	non-cancer	2	110845	FALSE	FALSE	NA	LTR	TRUE	TRUE	FALSE	1.25903	2	174	0.026609	-0.406011	1	595	NA	0.026609	5.23193	FALSE	NA	1	0	1	0	0	0	0	0	0	0	0	NA	NA	NA	DEL	715	FALSE	FALSE	FALSE	TRUE
13_89995841:89995841	13	89995841	89995841	2	1	intronic/intergenic	SLITRK5	non-cancer	1	1670106	FALSE	FALSE	NA	NA	FALSE	FALSE	FALSE	0.275664	2	2332	0.242079	4.32839	2	555	0.016942	0.026644	5.23006	FALSE	NA	0	0	0	0	0	0	0	0	0	0	0	NA	NA	NA	DEL	716	FALSE	FALSE	TRUE	TRUE
5_135379078:135379078	5	135379078	135379078	2	1	intronic/intergenic	TGFBI	non-cancer	1	14333	FALSE	FALSE	NA	Low_complexity	TRUE	FALSE	FALSE	0.14971	2	37	0.22807	-0.981195	2	584	0.01799	0.026653	5.22956	FALSE	NA	2	1	0	1	0	0	0	0	0	0	0	NA	NA	NA	DEL	717	FALSE	FALSE	FALSE	TRUE
14_61066191:61066192	14	61066191	61066192	2	1	intronic/intergenic	SIX1	non-cancer	1	58749	FALSE	FALSE	NA	LINE	TRUE	FALSE	FALSE	1.82533	2	60	0.026662	NA	0	604	NA	0.026662	5.22907	FALSE	NA	0	0	0	0	0	0	0	0	0	0	0	NA	NA	NA	INS	718	FALSE	FALSE	FALSE	TRUE
13_54617961:54617961	13	54617961	54617961	2	1	intronic/intergenic	OLFM4	non-cancer	2	1014989	FALSE	FALSE	NA	SINE	TRUE	FALSE	FALSE	1.5612	2	1518	0.026678	NA	0	559	NA	0.026678	5.2282	FALSE	NA	0	0	0	0	0	0	0	0	0	0	0	NA	NA	NA	DEL	719	FALSE	FALSE	FALSE	TRUE
5_134844995:134844996	5	134844995	134844996	2	1	intronic/intergenic	NEUROG1	non-cancer	0	26384	FALSE	FALSE	NA	NA	FALSE	FALSE	FALSE	1.0377	2	25	0.102564	-0.478651	2	480	0.040059	0.026684	5.22789	FALSE	NA	0	0	0	0	0	0	0	0	0	0	0	NA	NA	NA	INS	720	FALSE	FALSE	TRUE	TRUE
15_50825754:50825754	15	50825754	50825754	2	1	intronic/intergenic	USP50	non-cancer	1	12968	FALSE	FALSE	NA	LINE	TRUE	FALSE	FALSE	0.630455	2	45	0.13321	2.87808	2	654	0.030925	0.026744	5.22463	FALSE	NA	0	0	0	0	0	0	0	0	0	0	0	NA	NA	NA	DEL	721	FALSE	FALSE	FALSE	TRUE
2_184433970:184433970	2	184433970	184433970	2	1	intronic/intergenic	NUP35	non-cancer	1	444784	FALSE	FALSE	NA	NA	FALSE	FALSE	FALSE	0.936293	2	447	0.026763	NA	0	583	NA	0.026763	5.22363	FALSE	NA	0	0	0	0	0	0	0	0	0	0	0	NA	NA	NA	DEL	722	FALSE	FALSE	TRUE	TRUE
4_136641432:136641432	4	136641432	136641432	2	1	intronic/intergenic	PABPC4L	non-cancer	1	1519084	FALSE	FALSE	NA	NA	FALSE	FALSE	FALSE	1.00351	2	2046	0.026786	-0.901121	1	645	NA	0.026786	5.22239	FALSE	NA	0	0	0	0	0	0	0	0	0	0	0	NA	NA	NA	DEL	723	FALSE	FALSE	TRUE	TRUE
1_92763807:92763807	1	92763807	92763807	2	1	intronic/intergenic	GLMN	non-cancer	1	251	FALSE	FALSE	NA	NA	FALSE	FALSE	FALSE	1.71127	2	11	0.012821	0.306239	2	611	0.322273	0.026811	5.22103	FALSE	NA	29	0	0	29	0	0	0	0	0	0	0	NA	NA	NA	DEL	724	FALSE	FALSE	TRUE	TRUE
9_88964489:88964489	9	88964489	88964489	2	1	intronic/intergenic	ZCCHC6	non-cancer	0	3625	FALSE	FALSE	NA	NA	FALSE	FALSE	FALSE	1.01566	2	154	0.026819	0.490325	0	615	NA	0.026819	5.22061	FALSE	NA	0	0	0	0	0	0	0	0	0	0	0	NA	NA	NA	DEL	725	FALSE	FALSE	TRUE	TRUE
3_34715994:34715994	3	34715994	34715994	2	1	intronic/intergenic	PDCD6IP	non-cancer	1	875773	FALSE	FALSE	NA	SINE	TRUE	FALSE	FALSE	1.23466	2	446	0.026834	NA	0	553	NA	0.026834	5.21978	FALSE	NA	0	0	0	0	0	0	0	0	0	0	0	NA	NA	NA	DEL	726	FALSE	FALSE	FALSE	TRUE
13_56482143:56482143	13	56482143	56482143	2	1	intronic/intergenic	PRR20A	non-cancer	2	1233296	FALSE	FALSE	NA	NA	FALSE	FALSE	FALSE	1.15088	2	1909	0.026868	NA	0	79	NA	0.026868	5.21795	FALSE	NA	0	0	0	0	0	0	0	0	0	0	0	NA	NA	NA	DEL	727	FALSE	FALSE	TRUE	TRUE
8_25774226:25774227	8	25774226	25774227	2	1	intronic/intergenic	EBF2	non-cancer	0	128148	FALSE	FALSE	NA	NA	FALSE	FALSE	FALSE	1.25802	2	196	0.026888	-0.122986	1	520	NA	0.026888	5.21691	FALSE	NA	0	0	0	0	0	0	0	0	0	0	0	NA	NA	NA	INS	728	FALSE	FALSE	TRUE	TRUE
14_32791528:32791532	14	32791528	32791532	2	5	intronic/intergenic	AKAP6	non-cancer	0	111168	FALSE	FALSE	NA	NA	FALSE	FALSE	FALSE	0.908984	2	177	0.026921	1.40874	1	591	NA	0.026921	5.2151	FALSE	NA	5	0	5	0	0	0	0	0	0	0	0	NA	NA	NA	DEL	729	FALSE	FALSE	TRUE	TRUE
3_95769430:95769430	3	95769430	95769430	2	1	intronic/intergenic	MTRNR2L12	non-cancer	3	566687	FALSE	FALSE	NA	LTR	TRUE	FALSE	FALSE	1.18734	2	1207	0.018095	0.691116	2	974	0.22955	0.026932	5.21456	FALSE	NA	0	0	0	0	0	0	0	0	0	0	0	NA	NA	NA	DEL	730	FALSE	FALSE	FALSE	TRUE
8_115440120:115440121	8	115440120	115440121	4	1	intronic/intergenic	RP11-67H2.1	non-cancer	3	827498	FALSE	FALSE	NA	NA	FALSE	FALSE	FALSE	0.825096	4	1333	0.021693	-0.140028	3	864	0.191737	0.026963	5.21289	FALSE	NA	0	0	0	0	0	0	0	0	0	0	0	NA	NA	NA	INS	731	FALSE	FALSE	TRUE	TRUE
5_114221093:114221093	5	114221093	114221093	2	1	intronic/intergenic	TRIM36	non-cancer	1	294641	FALSE	FALSE	NA	NA	FALSE	FALSE	FALSE	1.39382	2	219	0.026964	-0.449986	1	563	NA	0.026964	5.21284	FALSE	NA	0	0	0	0	0	0	0	0	0	0	0	NA	NA	NA	DEL	732	FALSE	FALSE	TRUE	TRUE
4_188380993:188380994	4	188380993	188380994	2	1	intronic/intergenic	ZFP42	non-cancer	1	542968	FALSE	FALSE	NA	DNA	TRUE	FALSE	FALSE	1.07437	2	355	0.02697	NA	0	638	NA	0.02697	5.21249	FALSE	NA	0	0	0	0	0	0	0	0	0	0	0	NA	NA	NA	INS	733	FALSE	FALSE	FALSE	TRUE
10_81750147:81750148	10	81750147	81750148	2	1	intronic/intergenic	SFTPD	non-cancer	1	7781	FALSE	FALSE	NA	LINE	TRUE	TRUE	FALSE	0.798658	2	50	0.041209	2.20614	2	584	0.101011	0.02698	5.21195	FALSE	NA	0	0	0	0	0	0	0	0	0	0	0	NA	NA	NA	INS	734	FALSE	FALSE	FALSE	TRUE
14_27230065:27230065	14	27230065	27230065	2	1	intronic/intergenic	NOVA1	non-cancer	1	163423	FALSE	FALSE	NA	NA	FALSE	FALSE	FALSE	0.862467	2	1474	0.077289	-0.63522	2	590	0.053891	0.026995	5.21118	FALSE	NA	0	0	0	0	0	0	0	0	0	0	0	NA	NA	NA	DEL	735	FALSE	FALSE	TRUE	TRUE
10_25470813:25470813	10	25470813	25470813	2	1	intronic/intergenic	GPR158	non-cancer	0	6463	FALSE	FALSE	NA	SINE	TRUE	FALSE	FALSE	0.740748	2	245	0.057622	1.31074	2	558	0.0723	0.026999	5.21093	FALSE	NA	0	0	0	0	0	0	0	0	0	0	0	NA	NA	NA	DEL	736	FALSE	FALSE	FALSE	TRUE
3_108663023:108663023	3	108663023	108663023	2	1	intronic/intergenic	GUCA1C	non-cancer	1	9586	FALSE	FALSE	NA	NA	FALSE	FALSE	FALSE	0.840782	2	78	0.02705	-0.225998	0	553	NA	0.02705	5.20825	FALSE	NA	0	0	0	0	0	0	0	0	0	0	0	NA	NA	NA	DEL	737	FALSE	FALSE	TRUE	TRUE
9_20307187:20307188	9	20307187	20307188	2	1	intronic/intergenic	MLLT3	unclassified cancer	0	315067	FALSE	FALSE	NA	DNA	TRUE	FALSE	FALSE	0.585144	2	204	0.09795	1.36463	2	555	0.042668	0.027072	5.20705	FALSE	NA	0	0	0	0	0	0	0	0	0	0	0	NA	NA	NA	INS	738	FALSE	TRUE	FALSE	TRUE
8_85013249:85013250	8	85013249	85013250	2	2	intronic/intergenic	RALYL	non-cancer	1	83984	FALSE	FALSE	NA	Simple_repeat	TRUE	FALSE	FALSE	2.21219	2	1508	0.011672	-0.290258	2	462	0.358814	0.027121	5.20447	FALSE	NA	0	0	0	0	0	0	0	0	0	0	0	NA	NA	NA	INS	739	FALSE	FALSE	FALSE	TRUE
4_87321577:87321584	4	87321577	87321580	2	8	intronic/intergenic	MAPK10	non-cancer	0	206023	FALSE	FALSE	NA	Simple_repeat	TRUE	FALSE	FALSE	0.994665	2	269	0.027158	0.363571	1	646	NA	0.027158	5.20247	FALSE	NA	8	0	4	4	0	0	0	0	0	0	0	NA	NA	NA	DEL	740	FALSE	FALSE	FALSE	TRUE
19_31116983:31116983	19	31116983	31116983	2	1	intronic/intergenic	ZNF536	non-cancer	1	182513	FALSE	FALSE	NA	NA	FALSE	FALSE	FALSE	1.19296	2	371	0.019626	-0.452277	2	524	0.214008	0.027186	5.20099	FALSE	NA	0	0	0	0	0	0	0	0	0	0	0	NA	NA	NA	DEL	741	FALSE	FALSE	TRUE	TRUE
11_37910644:37910644	11	37910644	37910644	2	1	intronic/intergenic	C11orf74	non-cancer	4	1278990	FALSE	FALSE	NA	NA	FALSE	FALSE	FALSE	1.19797	2	1275	0.027195	0.511753	1	630	NA	0.027195	5.20049	TRUE	262	0	0	0	0	0	0	0	0	0	0	0	NA	NA	NA	DEL	742	FALSE	FALSE	TRUE	TRUE
12_13991534:13991534	12	13991534	13991534	2	1	intronic/intergenic	GRIN2B	non-cancer	0	27608	FALSE	FALSE	NA	NA	FALSE	FALSE	FALSE	0.97107	2	222	0.027211	-0.357251	1	480	NA	0.027211	5.19969	FALSE	NA	0	0	0	0	0	0	0	0	0	0	0	NA	NA	NA	DEL	743	FALSE	FALSE	TRUE	TRUE
8_97308234:97308234	8	97308234	97308234	2	1	enhancer	PTDSS1	non-cancer	1	33965	FALSE	FALSE	NA	LTR	TRUE	FALSE	FALSE	1.16548	2	1	NA	1.16217	2	445	0.027236	0.027236	5.19834	FALSE	NA	2	1	1	0	0	0	0	0	0	0	0	0	NA	NA	DEL	744	TRUE	FALSE	FALSE	TRUE
6_63587678:63587679	6	63587678	63587679	2	1	intronic/intergenic	FKBP1C	non-cancer	2	333783	FALSE	FALSE	NA	Satellite	TRUE	FALSE	FALSE	1.31529	2	380	0.027239	-0.871857	0	968	NA	0.027239	5.19816	FALSE	NA	0	0	0	0	0	0	0	0	0	0	0	NA	NA	NA	INS	745	FALSE	FALSE	FALSE	TRUE
8_114329848:114329849	8	114329848	114329849	2	1	intronic/intergenic	CSMD3	tsg	3	119234	FALSE	FALSE	NA	NA	FALSE	FALSE	FALSE	1.37951	2	1915	0.027246	0.546342	1	408	NA	0.027246	5.19783	FALSE	NA	0	0	0	0	0	0	0	0	0	0	0	NA	NA	NA	INS	746	FALSE	TRUE	TRUE	TRUE
4_188701258:188701258	4	188701258	188701258	2	1	intronic/intergenic	ZFP42	non-cancer	3	222704	FALSE	FALSE	NA	LTR	TRUE	FALSE	FALSE	1.06287	2	355	0.027837	1.8556	2	638	0.15131	0.027251	5.19753	FALSE	NA	1	0	1	0	0	0	0	0	0	0	0	NA	NA	NA	DEL	747	FALSE	FALSE	FALSE	TRUE
5_80431123:80431123	5	80431123	80431123	2	1	intronic/intergenic	CKMT2	non-cancer	0	115829	FALSE	FALSE	NA	SINE	TRUE	FALSE	FALSE	0.844446	2	54	0.063853	-0.536802	2	608	0.06597	0.027253	5.19745	FALSE	NA	0	0	0	0	0	0	0	0	0	0	0	NA	NA	NA	DEL	748	FALSE	FALSE	FALSE	TRUE
8_87897870:87897871	8	87897870	87897871	2	1	intronic/intergenic	CNBD1	unclassified cancer	3	19146	FALSE	FALSE	NA	NA	FALSE	FALSE	FALSE	0.959633	2	542	0.027291	2.52671	1	464	NA	0.027291	5.19544	FALSE	NA	2	0	2	0	0	0	0	0	0	0	0	NA	NA	NA	INS	749	FALSE	TRUE	TRUE	TRUE
18_54008527:54008528	18	54008527	54008528	3	1	intronic/intergenic	TXNL1	non-cancer	0	309778	FALSE	FALSE	NA	LINE	TRUE	FALSE	FALSE	0.83078	3	216	0.027295	0.05546	1	566	NA	0.027295	5.1952	FALSE	NA	0	0	0	0	0	0	0	0	0	0	0	NA	NA	NA	INS	750	FALSE	FALSE	FALSE	TRUE
4_182510705:182510706	4	182510705	182510706	2	2	intronic/intergenic	TENM3	non-cancer	1	734468	FALSE	FALSE	NA	LTR	TRUE	FALSE	FALSE	0.365168	2	1771	0.179954	2.02706	2	599	0.023453	0.027297	5.19509	FALSE	NA	0	0	0	0	0	0	0	0	0	0	0	NA	NA	NA	INS	751	FALSE	FALSE	FALSE	TRUE
10_31639104:31639105	10	31639104	31639105	2	1	intronic/intergenic	ZEB1	oncogene	0	30940	FALSE	FALSE	NA	LINE	TRUE	FALSE	FALSE	0.775743	2	249	0.027335	-0.140879	1	576	NA	0.027335	5.19311	FALSE	NA	0	0	0	0	0	0	0	0	0	0	0	NA	NA	NA	INS	752	FALSE	TRUE	FALSE	TRUE
8_114175711:114175711	8	114175711	114175711	3	1	intronic/intergenic	CSMD3	tsg	4	273372	FALSE	FALSE	NA	Low_complexity	TRUE	FALSE	FALSE	0.631964	3	1915	0.020128	-0.517038	2	408	0.210041	0.027336	5.19304	FALSE	NA	0	0	0	0	0	0	0	0	0	0	0	NA	NA	NA	DEL	753	FALSE	TRUE	FALSE	TRUE
9_96928967:96928967	9	96928967	96928967	2	1	intronic/intergenic	PTPDC1	non-cancer	1	101945	FALSE	FALSE	NA	NA	FALSE	FALSE	FALSE	1.03198	2	68	0.027349	-1.44968	1	610	NA	0.027349	5.19238	TRUE	436	153	0	0	153	0	0	0	0	0	0	0	NA	NA	NA	DEL	754	FALSE	FALSE	TRUE	TRUE
12_84158838:84158838	12	84158838	84158838	2	1	intronic/intergenic	TMTC2	non-cancer	3	1077472	FALSE	FALSE	NA	LINE	TRUE	FALSE	FALSE	0.615553	2	678	0.092622	-0.933278	2	551	0.045794	0.027412	5.18903	FALSE	NA	0	0	0	0	0	0	0	0	0	0	0	NA	NA	NA	DEL	755	FALSE	FALSE	FALSE	TRUE
6_130647571:130647571	6	130647571	130647571	2	1	intronic/intergenic	SAMD3	non-cancer	0	110579	FALSE	FALSE	NA	LINE	TRUE	FALSE	FALSE	1.50803	2	78	0.017389	0.807339	2	547	0.24469	0.027485	5.18522	FALSE	NA	0	0	0	0	0	0	0	0	0	0	0	NA	NA	NA	DEL	756	FALSE	FALSE	FALSE	TRUE
2_197562020:197562020	2	197562020	197562020	3	1	intronic/intergenic	CCDC150	non-cancer	2	57529	FALSE	FALSE	NA	NA	FALSE	FALSE	FALSE	0.489144	3	85	0.034641	0.293558	3	572	0.123117	0.02754	5.18232	FALSE	NA	0	0	0	0	0	0	0	0	0	0	0	NA	NA	NA	DEL	757	FALSE	FALSE	TRUE	TRUE
3_106742801:106742801	3	106742801	106742801	2	1	intronic/intergenic	CCDC54	non-cancer	1	353634	FALSE	FALSE	NA	NA	FALSE	FALSE	FALSE	1.31746	2	538	0.024783	-0.631295	2	568	0.172627	0.027613	5.17852	FALSE	NA	2	0	0	2	0	0	0	0	0	0	0	NA	NA	NA	DEL	758	FALSE	FALSE	TRUE	TRUE
17_7577067:7577087	17	7577067	7577085	3	21	protein-coding	TP53	tsg	138	NA	FALSE	FALSE	NA	NA	FALSE	FALSE	FALSE	2.17306	3	68	0.117752	-1.07214	2	349	0.036341	0.027618	5.17825	TRUE	337	0	0	0	0	0	0	0	0	0	0	0	NA	NA	NA	DEL	759	TRUE	TRUE	TRUE	TRUE
5_71245532:71245532	5	71245532	71245532	2	1	intronic/intergenic	MAP1B	non-cancer	1	157827	FALSE	FALSE	NA	NA	FALSE	FALSE	FALSE	1.31904	2	125	0.019586	-0.63548	2	587	0.218715	0.027643	5.17693	FALSE	NA	0	0	0	0	0	0	0	0	0	0	0	NA	NA	NA	DEL	760	FALSE	FALSE	TRUE	TRUE
15_37951445:37951445	15	37951445	37951445	2	1	intronic/intergenic	TMCO5A	non-cancer	3	277080	FALSE	FALSE	NA	LINE	TRUE	FALSE	FALSE	0.165118	2	305	0.297549	-0.807495	2	596	0.014405	0.027656	5.17626	FALSE	NA	0	0	0	0	0	0	0	0	0	0	0	NA	NA	NA	DEL	761	FALSE	FALSE	FALSE	TRUE
2_206166298:206166298	2	206166298	206166298	2	1	protein-coding	PARD3B	non-cancer	2	NA	FALSE	FALSE	NA	NA	FALSE	FALSE	FALSE	0.648355	2	1	NA	-1.19424	2	572	0.027681	0.027681	5.17494	TRUE	471	0	0	0	0	0	0	0	0	0	0	0	NA	NA	NA	DEL	762	TRUE	FALSE	TRUE	TRUE
15_58479408:58479408	15	58479408	58479408	3	1	intronic/intergenic	AQP9	non-cancer	0	48643	FALSE	FALSE	NA	NA	FALSE	FALSE	FALSE	0.283154	3	148	0.129921	1.9365	2	652	0.033098	0.027732	5.17231	TRUE	255	0	0	0	0	0	0	0	0	0	0	0	NA	NA	NA	DEL	763	FALSE	FALSE	TRUE	TRUE
6_87776683:87776683	6	87776683	87776683	3	1	intronic/intergenic	CGA	non-cancer	0	21235	FALSE	FALSE	NA	NA	FALSE	FALSE	FALSE	0.112501	3	27	0.19335	-0.444097	3	572	0.02224	0.027732	5.17231	FALSE	NA	13	1	0	12	0	0	0	0	0	0	0	NA	NA	NA	DEL	764	FALSE	FALSE	TRUE	TRUE
11_43158580:43158581	11	43158580	43158581	3	1	intronic/intergenic	API5	non-cancer	1	175097	FALSE	FALSE	NA	LTR	TRUE	TRUE	FALSE	0.196863	3	1241	0.204566	1.78295	2	620	0.021021	0.027732	5.1723	FALSE	NA	0	0	0	0	0	0	0	0	0	0	0	NA	NA	NA	INS	765	FALSE	FALSE	FALSE	TRUE
17_43060341:43060342	17	43060341	43060342	2	1	intronic/intergenic	C1QL1	non-cancer	0	14925	FALSE	FALSE	NA	Simple_repeat	TRUE	TRUE	FALSE	2.17936	2	7	0.027778	NA	0	567	NA	0.027778	5.16993	FALSE	NA	0	0	0	0	0	0	0	0	0	0	0	NA	NA	NA	INS	766	FALSE	FALSE	FALSE	TRUE
1_210913318:210913318	1	210913318	210913318	2	1	intronic/intergenic	KCNH1	non-cancer	1	393969	FALSE	FALSE	NA	NA	FALSE	FALSE	FALSE	1.0435	2	259	0.027839	3.08416	0	463	NA	0.027839	5.16675	FALSE	NA	8	0	0	8	0	0	0	0	0	0	0	NA	NA	NA	DEL	767	FALSE	FALSE	TRUE	TRUE
8_5074256:5074256	8	5074256	5074256	2	1	intronic/intergenic	CSMD1	non-cancer	1	222318	FALSE	FALSE	NA	DNA	TRUE	FALSE	FALSE	0.898453	2	1391	0.048667	-0.612593	2	447	0.088889	0.027873	5.16501	FALSE	NA	0	0	0	0	0	0	0	0	0	0	0	NA	NA	NA	DEL	768	FALSE	FALSE	FALSE	TRUE
1_84221344:84221344	1	84221344	84221344	2	1	intronic/intergenic	TTLL7	non-cancer	1	196550	FALSE	FALSE	NA	LINE	TRUE	FALSE	FALSE	1.16795	2	541	0.027926	-0.77447	0	584	NA	0.027926	5.16227	FALSE	NA	0	0	0	0	0	0	0	0	0	0	0	NA	NA	NA	DEL	769	FALSE	FALSE	FALSE	TRUE
7_85675933:85675934	7	85675933	85675934	2	1	intronic/intergenic	GRM3	oncogene	2	598155	FALSE	FALSE	NA	NA	FALSE	FALSE	FALSE	0.970912	2	837	0.02794	-0.605314	1	489	NA	0.02794	5.16155	FALSE	NA	0	0	0	0	0	0	0	0	0	0	0	NA	NA	NA	INS	770	FALSE	TRUE	TRUE	TRUE
1_188668935:188668935	1	188668935	188668935	2	1	intronic/intergenic	BRINP3	non-cancer	3	1755085	FALSE	FALSE	NA	LINE	TRUE	FALSE	FALSE	1.15355	2	2759	0.027953	NA	0	449	NA	0.027953	5.16084	FALSE	NA	3	1	1	1	0	0	0	0	0	0	0	NA	NA	NA	DEL	771	FALSE	FALSE	FALSE	TRUE
15_62152920:62152920	15	62152920	62152920	3	1	intronic/intergenic	VPS13C	non-cancer	0	199653	FALSE	FALSE	NA	NA	FALSE	FALSE	FALSE	0.991277	3	149	0.011353	0.431707	3	622	0.382444	0.027959	5.16053	FALSE	NA	0	0	0	0	0	0	0	0	0	0	0	NA	NA	NA	DEL	772	FALSE	FALSE	TRUE	TRUE
2_107516350:107516351	2	107516350	107516351	2	1	intronic/intergenic	ST6GAL2	non-cancer	4	55917	FALSE	FALSE	NA	DNA	TRUE	TRUE	FALSE	1.37344	2	447	0.012306	1.99811	2	562	0.353371	0.027997	5.15861	FALSE	NA	2	2	0	0	0	0	0	0	0	0	0	NA	NA	NA	INS	773	FALSE	FALSE	FALSE	TRUE
8_87571658:87571658	8	87571658	87571658	2	1	3' UTR	CPNE3	non-cancer	3	NA	FALSE	FALSE	NA	NA	FALSE	FALSE	FALSE	0.576404	2	0	NA	1.52057	2	474	0.028015	0.028015	5.15768	FALSE	NA	0	0	0	0	0	0	0	0	0	0	0	0	NA	NA	DEL	774	TRUE	FALSE	TRUE	TRUE
12_4747376:4747376	12	4747376	4747376	2	1	splice-site	AKAP3	non-cancer	2	NA	FALSE	FALSE	NA	NA	FALSE	FALSE	FALSE	-0.088989	2	0	NA	2.65721	2	532	0.028022	0.028022	5.15728	FALSE	NA	0	0	0	0	0	0	0	0	0	0	0	0	NA	NA	DEL	775	TRUE	FALSE	TRUE	TRUE
15_21951789:21951790	15	21951789	21951790	2	1	intronic/intergenic	DKFZP547L112	non-cancer	2	59580	FALSE	FALSE	NA	SINE	TRUE	TRUE	FALSE	0.796983	2	103	0.02803	-0.150756	1	963	NA	0.02803	5.15687	FALSE	NA	0	0	0	0	0	0	0	0	0	0	0	NA	NA	NA	INS	776	FALSE	FALSE	FALSE	TRUE
2_136635222:136635222	2	136635222	136635222	3	1	intronic/intergenic	MCM6	non-cancer	1	1287	FALSE	FALSE	NA	NA	FALSE	FALSE	FALSE	0.378266	3	29	0.475806	1.57505	3	577	0.009154	0.028035	5.15665	FALSE	NA	2	0	0	2	0	0	0	0	0	0	0	NA	NA	NA	DEL	777	FALSE	FALSE	TRUE	TRUE
11_26183387:26183387	11	26183387	26183387	2	1	intronic/intergenic	ANO3	non-cancer	3	170436	FALSE	FALSE	NA	Low_complexity	TRUE	FALSE	FALSE	1.26011	2	675	0.028067	-0.337577	1	607	NA	0.028067	5.15497	FALSE	NA	0	0	0	0	0	0	0	0	0	0	0	NA	NA	NA	DEL	778	FALSE	FALSE	FALSE	TRUE
15_20061800:20061801	15	20061800	20061801	2	1	intronic/intergenic	GOLGA6L6	non-cancer	0	685222	FALSE	FALSE	NA	NA	FALSE	TRUE	FALSE	1.05462	2	502	0.028099	-0.158292	1	652	NA	0.028099	5.15332	FALSE	NA	0	0	0	0	0	0	0	0	0	0	0	NA	NA	NA	INS	779	FALSE	FALSE	FALSE	TRUE
3_19169158:19169158	3	19169158	19169158	3	1	intronic/intergenic	KCNH8	non-cancer	2	21054	FALSE	FALSE	NA	DNA	TRUE	FALSE	FALSE	0.911997	3	450	0.028111	-0.640525	0	539	NA	0.028111	5.15273	FALSE	NA	0	0	0	0	0	0	0	0	0	0	0	NA	NA	NA	DEL	780	FALSE	FALSE	FALSE	TRUE
9_11187051:11187051	9	11187051	11187051	3	1	intronic/intergenic	TYRP1	non-cancer	4	1506946	FALSE	FALSE	NA	LTR	TRUE	FALSE	FALSE	0.508966	3	1473	0.377571	-0.581797	3	568	0.011575	0.028115	5.15251	FALSE	NA	0	0	0	0	0	0	0	0	0	0	0	NA	NA	NA	DEL	781	FALSE	FALSE	FALSE	TRUE
6_102452708:102452709	6	102452708	102452709	2	1	intronic/intergenic	GRIK2	non-cancer	3	605554	FALSE	FALSE	NA	NA	FALSE	FALSE	FALSE	0.877685	2	1554	0.034051	0.435895	2	544	0.128512	0.028145	5.15098	FALSE	NA	0	0	0	0	0	0	0	0	0	0	0	NA	NA	NA	INS	782	FALSE	FALSE	TRUE	TRUE
6_151598549:151598549	6	151598549	151598549	2	1	intronic/intergenic	AKAP12	non-cancer	0	36851	FALSE	FALSE	NA	NA	FALSE	FALSE	FALSE	0.653114	2	103	0.085127	1.07211	2	550	0.051462	0.028171	5.14965	FALSE	NA	0	0	0	0	0	0	0	0	0	0	0	NA	NA	NA	DEL	783	FALSE	FALSE	TRUE	TRUE
12_38020763:38020766	12	38020763	38020766	2	4	intronic/intergenic	ALG10B	non-cancer	1	689930	FALSE	FALSE	NA	Satellite	TRUE	TRUE	FALSE	1.17573	2	863	0.028176	-0.252851	1	558	NA	0.028176	5.14941	FALSE	NA	0	0	0	0	0	0	0	0	0	0	0	NA	NA	NA	DEL	784	FALSE	FALSE	FALSE	TRUE
12_26127100:26127100	12	26127100	26127100	3	1	intronic/intergenic	RASSF8	non-cancer	0	81177	FALSE	FALSE	NA	NA	FALSE	FALSE	FALSE	0.319037	3	90	0.131393	2.40754	2	538	0.033409	0.028219	5.14719	FALSE	NA	0	0	0	0	0	0	0	0	0	0	0	NA	NA	NA	DEL	785	FALSE	FALSE	TRUE	TRUE
11_92044427:92044428	11	92044427	92044428	2	1	intronic/intergenic	FAT3	unclassified cancer	1	40851	FALSE	FALSE	NA	NA	FALSE	FALSE	FALSE	0.749477	2	840	0.060566	2.90386	2	542	0.072495	0.028225	5.14689	TRUE	274	0	0	0	0	0	0	0	0	0	0	0	NA	NA	NA	INS	786	FALSE	TRUE	TRUE	TRUE
11_79894746:79894746	11	79894746	79894746	2	1	intronic/intergenic	TENM4	non-cancer	2	1113757	FALSE	FALSE	NA	SINE	TRUE	TRUE	FALSE	0.929146	2	1146	0.028241	1.48037	1	568	NA	0.028241	5.14606	FALSE	NA	1	0	1	0	0	0	0	0	0	0	0	NA	NA	NA	DEL	787	FALSE	FALSE	FALSE	TRUE
3_121019152:121019152	3	121019152	121019152	2	1	intronic/intergenic	POLQ	tsg	0	245572	FALSE	FALSE	NA	LINE	TRUE	FALSE	FALSE	1.15664	2	158	0.013767	0.456234	2	553	0.31918	0.028243	5.14597	FALSE	NA	0	0	0	0	0	0	0	0	0	0	0	NA	NA	NA	DEL	788	FALSE	TRUE	FALSE	TRUE
18_12969274:12969274	18	12969274	12969274	2	1	intronic/intergenic	SEH1L	non-cancer	1	21153	FALSE	FALSE	NA	NA	FALSE	FALSE	FALSE	0.653597	2	25	0.102564	1.10485	2	593	0.042856	0.028251	5.14558	FALSE	NA	0	0	0	0	0	0	0	0	0	0	0	NA	NA	NA	DEL	789	FALSE	FALSE	TRUE	TRUE
5_26627887:26627887	5	26627887	26627887	2	1	intronic/intergenic	CDH9	non-cancer	2	360553	FALSE	FALSE	NA	NA	FALSE	FALSE	FALSE	0.774506	2	3390	0.049254	-0.53979	2	494	0.089282	0.028261	5.14502	FALSE	NA	0	0	0	0	0	0	0	0	0	0	0	NA	NA	NA	DEL	790	FALSE	FALSE	TRUE	TRUE
7_136766512:136766513	7	136766512	136766513	2	1	intronic/intergenic	CHRM2	non-cancer	2	66899	FALSE	FALSE	NA	NA	FALSE	FALSE	FALSE	0.552011	2	545	0.133643	3.12804	2	475	0.032906	0.028262	5.14497	TRUE	535	8	2	0	6	0	0	0	0	0	0	0	NA	NA	NA	INS	791	FALSE	FALSE	TRUE	TRUE
10_116952467:116952468	10	116952467	116952468	2	1	intronic/intergenic	ATRNL1	non-cancer	2	99163	FALSE	FALSE	NA	LINE	TRUE	FALSE	FALSE	1.4696	2	382	0.028287	0.894344	1	548	NA	0.028287	5.14373	FALSE	NA	0	0	0	0	0	0	0	0	0	0	0	NA	NA	NA	INS	792	FALSE	FALSE	FALSE	TRUE
21_26448129:26448129	21	26448129	26448129	3	1	intronic/intergenic	MRPL39	non-cancer	1	531658	FALSE	FALSE	NA	LINE	TRUE	FALSE	FALSE	1.17031	3	1832	0.028346	-0.364281	0	625	NA	0.028346	5.1407	FALSE	NA	0	0	0	0	0	0	0	0	0	0	0	NA	NA	NA	DEL	793	FALSE	FALSE	FALSE	TRUE
6_90263730:90263731	6	90263730	90263731	3	1	intronic/intergenic	ANKRD6	non-cancer	2	12965	FALSE	FALSE	NA	NA	FALSE	FALSE	FALSE	0.450058	3	51	0.172567	-0.913771	3	557	0.025577	0.02835	5.14052	FALSE	NA	0	0	0	0	0	0	0	0	0	0	0	NA	NA	NA	INS	794	FALSE	FALSE	TRUE	TRUE
5_171155334:171155335	5	171155334	171155335	2	1	intronic/intergenic	CTB-78H18.1	non-cancer	2	45492	FALSE	FALSE	NA	LINE	TRUE	FALSE	FALSE	0.924695	2	75	0.028356	NA	0	857	NA	0.028356	5.14021	FALSE	NA	0	0	0	0	0	0	0	0	0	0	0	NA	NA	NA	INS	795	FALSE	FALSE	FALSE	TRUE
5_84568895:84568895	5	84568895	84568895	2	1	intronic/intergenic	EDIL3	non-cancer	1	888703	FALSE	FALSE	NA	NA	FALSE	FALSE	FALSE	1.02046	2	1119	0.028379	-1.04927	1	584	NA	0.028379	5.13901	FALSE	NA	0	0	0	0	0	0	0	0	0	0	0	NA	NA	NA	DEL	796	FALSE	FALSE	TRUE	TRUE
11_102575615:102575615	11	102575615	102575615	2	1	intronic/intergenic	MMP27	non-cancer	0	830	FALSE	TRUE	rs79750859	Low_complexity	TRUE	FALSE	FALSE	0.730683	2	9	0.163636	-0.482984	2	601	0.027068	0.028434	5.13626	FALSE	NA	0	0	0	0	0	0	0	0	0	0	0	NA	NA	NA	DEL	797	FALSE	FALSE	FALSE	TRUE
3_416800:416801	3	416800	416801	2	1	intronic/intergenic	CHL1	non-cancer	0	55340	FALSE	FALSE	NA	NA	FALSE	FALSE	FALSE	0.982426	2	510	0.028483	NA	0	508	NA	0.028483	5.13375	FALSE	NA	0	0	0	0	0	0	0	0	0	0	0	NA	NA	NA	INS	798	FALSE	FALSE	TRUE	TRUE
5_164081262:164081262	5	164081262	164081262	2	1	intronic/intergenic	MAT2B	non-cancer	4	1150861	FALSE	FALSE	NA	NA	FALSE	FALSE	FALSE	1.24769	2	1429	0.028503	2.11984	1	579	NA	0.028503	5.13272	FALSE	NA	0	0	0	0	0	0	0	0	0	0	0	NA	NA	NA	DEL	799	FALSE	FALSE	TRUE	TRUE
9_123097952:123097952	9	123097952	123097952	2	1	intronic/intergenic	CDK5RAP2	non-cancer	1	244304	FALSE	FALSE	NA	LINE	TRUE	FALSE	FALSE	1.12051	2	213	0.030152	-0.68274	2	586	0.147379	0.028512	5.13227	FALSE	NA	0	0	0	0	0	0	0	0	0	0	0	NA	NA	NA	DEL	800	FALSE	FALSE	FALSE	TRUE
19_37306433:37306434	19	37306433	37306434	2	1	intronic/intergenic	ZNF790	non-cancer	2	10087	FALSE	FALSE	NA	NA	FALSE	TRUE	FALSE	1.07484	2	32	0.02852	-0.430063	1	545	NA	0.02852	5.13186	FALSE	NA	0	0	0	0	0	0	0	0	0	0	0	NA	NA	NA	INS	801	FALSE	FALSE	FALSE	TRUE
4_71307494:71307494	4	71307494	71307494	2	1	intronic/intergenic	MUC7	non-cancer	1	32245	FALSE	FALSE	NA	NA	FALSE	FALSE	FALSE	0.71432	2	32	0.02852	0.109928	1	654	NA	0.02852	5.13186	FALSE	NA	0	0	0	0	0	0	0	0	0	0	0	NA	NA	NA	DEL	802	FALSE	FALSE	TRUE	TRUE
9_85230494:85230495	9	85230494	85230495	2	1	intronic/intergenic	RASEF	non-cancer	1	447287	FALSE	FALSE	NA	SINE	TRUE	FALSE	FALSE	0.975978	2	348	0.028531	-0.909825	1	613	NA	0.028531	5.13134	FALSE	NA	0	0	0	0	0	0	0	0	0	0	0	NA	NA	NA	INS	803	FALSE	FALSE	FALSE	TRUE
1_169730897:169730898	1	169730897	169730898	2	1	intronic/intergenic	SELE	non-cancer	2	28144	FALSE	FALSE	NA	SINE	TRUE	FALSE	FALSE	0.765046	2	19	0.028571	-0.581103	1	453	NA	0.028571	5.12928	FALSE	NA	0	0	0	0	0	0	0	0	0	0	0	NA	NA	NA	INS	804	FALSE	FALSE	FALSE	TRUE
7_80595653:80595654	7	80595653	80595654	2	1	intronic/intergenic	SEMA3C	non-cancer	2	44057	FALSE	FALSE	NA	NA	FALSE	FALSE	FALSE	1.06483	2	137	0.028629	NA	0	494	NA	0.028629	5.1264	FALSE	NA	0	0	0	0	0	0	0	0	0	0	0	NA	NA	NA	INS	805	FALSE	FALSE	TRUE	TRUE
22_33215125:33215126	22	33215125	33215126	2	1	intronic/intergenic	TIMP3	non-cancer	1	17137	FALSE	FALSE	NA	NA	FALSE	FALSE	FALSE	0.884024	2	101	0.028713	0.417128	1	621	NA	0.028713	5.12214	FALSE	NA	3	2	1	0	0	0	0	0	0	0	0	NA	NA	NA	INS	806	FALSE	FALSE	TRUE	TRUE
12_82537445:82537445	12	82537445	82537445	2	1	intronic/intergenic	CCDC59	non-cancer	2	214710	FALSE	FALSE	NA	NA	FALSE	FALSE	FALSE	0.43612	2	172	0.153012	1.54747	2	560	0.02933	0.02875	5.12028	FALSE	NA	0	0	0	0	0	0	0	0	0	0	0	NA	NA	NA	DEL	807	FALSE	FALSE	TRUE	TRUE
13_62718739:62718740	13	62718739	62718740	2	1	intronic/intergenic	PCDH20	non-cancer	3	729448	FALSE	FALSE	NA	NA	FALSE	FALSE	FALSE	0.576418	2	1393	0.13366	-0.621834	2	542	0.033586	0.028758	5.11992	FALSE	NA	0	0	0	0	0	0	0	0	0	0	0	NA	NA	NA	INS	808	FALSE	FALSE	TRUE	TRUE
1_211171681:211171681	1	211171681	211171681	2	1	intronic/intergenic	KCNH1	non-cancer	0	135606	FALSE	FALSE	NA	LINE	TRUE	FALSE	FALSE	0.847532	2	259	0.033007	1.4523	2	463	0.136181	0.028789	5.11831	FALSE	NA	0	0	0	0	0	0	0	0	0	0	0	NA	NA	NA	DEL	809	FALSE	FALSE	FALSE	TRUE
11_40788939:40788939	11	40788939	40788939	2	1	intronic/intergenic	LRRC4C	non-cancer	3	651097	FALSE	FALSE	NA	LINE	TRUE	FALSE	FALSE	0.979582	2	2706	0.028813	-0.462275	1	606	NA	0.028813	5.11711	FALSE	NA	3	0	0	3	0	0	0	0	0	0	0	NA	NA	NA	DEL	810	FALSE	FALSE	FALSE	TRUE
3_143620406:143620406	3	143620406	143620406	5	1	intronic/intergenic	SLC9A9	non-cancer	1	53242	FALSE	FALSE	NA	NA	FALSE	FALSE	FALSE	0.328591	5	208	0.028839	-0.236562	0	532	NA	0.028839	5.11583	FALSE	NA	2	1	1	0	0	0	0	0	0	0	0	NA	NA	NA	DEL	811	FALSE	FALSE	TRUE	TRUE
2_20901128:20901128	2	20901128	20901128	2	1	intronic/intergenic	GDF7	non-cancer	2	34128	FALSE	FALSE	NA	NA	FALSE	FALSE	FALSE	1.40228	2	31	0.010685	-0.443259	2	570	0.421604	0.028842	5.11569	TRUE	240	0	0	0	0	0	0	0	0	0	0	0	NA	NA	NA	DEL	812	FALSE	FALSE	TRUE	TRUE
10_100524450:100524450	10	100524450	100524450	3	1	intronic/intergenic	HPS1	non-cancer	1	321453	FALSE	FALSE	NA	SINE	TRUE	FALSE	FALSE	0.888961	3	195	0.026239	-0.699711	3	564	0.172023	0.028891	5.11324	FALSE	NA	0	0	0	0	0	0	0	0	0	0	0	NA	NA	NA	DEL	813	FALSE	FALSE	FALSE	TRUE
16_48828921:48828921	16	48828921	48828921	2	1	intronic/intergenic	N4BP1	non-cancer	0	185038	FALSE	FALSE	NA	NA	FALSE	FALSE	FALSE	1.0249	2	189	0.028937	-0.615586	0	591	NA	0.028937	5.11092	FALSE	NA	0	0	0	0	0	0	0	0	0	0	0	NA	NA	NA	DEL	814	FALSE	FALSE	TRUE	TRUE
9_12502131:12502132	9	12502131	12502132	2	1	intronic/intergenic	TYRP1	non-cancer	2	191865	FALSE	FALSE	NA	NA	FALSE	FALSE	FALSE	1.29435	2	1473	0.02896	-0.197534	1	568	NA	0.02896	5.1098	FALSE	NA	0	0	0	0	0	0	0	0	0	0	0	NA	NA	NA	INS	815	FALSE	FALSE	TRUE	TRUE
4_64528053:64528054	4	64528053	64528054	2	1	intronic/intergenic	TECRL	non-cancer	3	747015	FALSE	FALSE	NA	Low_complexity	TRUE	FALSE	FALSE	1.48522	2	1901	0.028989	-0.256572	1	642	NA	0.028989	5.10835	FALSE	NA	0	0	0	0	0	0	0	0	0	0	0	NA	NA	NA	INS	816	FALSE	FALSE	FALSE	TRUE
5_86582679:86582693	5	86582679	86582693	2	15	intronic/intergenic	RASA1	non-cancer	0	18410	FALSE	FALSE	NA	Simple_repeat	TRUE	FALSE	FALSE	0.609287	2	48	0.143566	-1.2339	2	587	0.03157	0.028991	5.10823	FALSE	NA	0	0	0	0	0	0	0	0	0	0	0	NA	NA	NA	DEL	817	FALSE	FALSE	FALSE	TRUE
19_31574688:31574689	19	31574688	31574689	2	1	intronic/intergenic	AC020952.1	non-cancer	5	65673	FALSE	FALSE	NA	Low_complexity	TRUE	FALSE	FALSE	1.08298	2	339	0.029007	NA	0	890	NA	0.029007	5.10743	FALSE	NA	2	0	0	2	0	0	0	0	0	0	0	NA	NA	NA	INS	818	FALSE	FALSE	FALSE	TRUE
6_101412562:101412563	6	101412562	101412563	2	1	intronic/intergenic	ASCC3	non-cancer	1	96689	FALSE	FALSE	NA	NA	FALSE	FALSE	FALSE	1.08052	2	224	0.02901	NA	0	546	NA	0.02901	5.10731	FALSE	NA	0	0	0	0	0	0	0	0	0	0	0	NA	NA	NA	INS	819	FALSE	FALSE	TRUE	TRUE
1_195400822:195400822	1	195400822	195400822	2	1	intronic/intergenic	KCNT2	non-cancer	1	1176617	FALSE	FALSE	NA	LINE	TRUE	FALSE	FALSE	1.17875	2	1496	0.029047	NA	0	464	NA	0.029047	5.10545	FALSE	NA	0	0	0	0	0	0	0	0	0	0	0	NA	NA	NA	DEL	820	FALSE	FALSE	FALSE	TRUE
13_35715405:35715406	13	35715405	35715406	2	1	intronic/intergenic	NBEA	unclassified cancer	2	198447	FALSE	FALSE	NA	SINE	TRUE	FALSE	FALSE	1.00646	2	440	0.029065	-0.178759	1	532	NA	0.029065	5.10457	FALSE	NA	0	0	0	0	0	0	0	0	0	0	0	NA	NA	NA	INS	821	FALSE	TRUE	FALSE	TRUE
14_102264426:102264426	14	102264426	102264426	2	1	intronic/intergenic	PPP2R5C	non-cancer	1	36195	FALSE	FALSE	NA	NA	FALSE	FALSE	FALSE	0.37999	2	46	0.173759	1.88798	2	583	0.026203	0.029102	5.10273	FALSE	NA	1	1	0	0	0	0	0	0	0	0	0	NA	NA	NA	DEL	822	FALSE	FALSE	TRUE	TRUE
4_33147852:33147852	4	33147852	33147852	2	1	intronic/intergenic	PCDH7	non-cancer	0	2424807	FALSE	FALSE	NA	NA	FALSE	FALSE	FALSE	1.73166	2	3054	0.029117	-0.993267	1	626	NA	0.029117	5.10201	FALSE	NA	0	0	0	0	0	0	0	0	0	0	0	NA	NA	NA	DEL	823	FALSE	FALSE	TRUE	TRUE
3_30141051:30141051	3	30141051	30141051	2	1	intronic/intergenic	TGFBR2	tsg	1	507325	FALSE	FALSE	NA	NA	FALSE	FALSE	FALSE	0.321397	2	305	0.217921	-1.50789	2	541	0.020914	0.029128	5.10146	FALSE	NA	2	1	1	0	0	0	0	0	0	0	0	NA	NA	NA	DEL	824	FALSE	TRUE	TRUE	TRUE
4_35929818:35929818	4	35929818	35929818	2	1	intronic/intergenic	ARAP2	non-cancer	1	301290	FALSE	FALSE	NA	LTR	TRUE	FALSE	FALSE	0.818506	2	2176	0.104565	1.36885	2	640	0.043589	0.029129	5.10139	FALSE	NA	0	0	0	0	0	0	0	0	0	0	0	NA	NA	NA	DEL	825	FALSE	FALSE	FALSE	TRUE
6_160972663:160972664	6	160972663	160972664	2	1	intronic/intergenic	LPA	non-cancer	1	112582	FALSE	FALSE	NA	LINE	TRUE	TRUE	FALSE	0.883506	2	91	0.029136	NA	0	563	NA	0.029136	5.10105	FALSE	NA	0	0	0	0	0	0	0	0	0	0	0	NA	NA	NA	INS	826	FALSE	FALSE	FALSE	TRUE
11_131915289:131915322	11	131915289	131915322	2	34	intronic/intergenic	NTM	non-cancer	4	674587	FALSE	FALSE	NA	NA	FALSE	FALSE	FALSE	1.46347	2	773	0.029188	-0.723516	1	577	NA	0.029188	5.09848	FALSE	NA	2	0	2	0	0	0	0	0	0	0	0	NA	NA	NA	DEL	827	FALSE	FALSE	TRUE	TRUE
9_93016884:93016884	9	93016884	93016884	2	1	intronic/intergenic	DIRAS2	non-cancer	1	359225	FALSE	FALSE	NA	LINE	TRUE	TRUE	FALSE	1.20632	2	299	0.040899	-0.644497	2	610	0.111773	0.029202	5.09779	FALSE	NA	0	0	0	0	0	0	0	0	0	0	0	NA	NA	NA	DEL	828	FALSE	FALSE	FALSE	TRUE
2_45743879:45743879	2	45743879	45743879	2	1	intronic/intergenic	SRBD1	non-cancer	1	88701	FALSE	FALSE	NA	NA	FALSE	FALSE	FALSE	1.0718	2	148	0.029212	1.56051	0	571	NA	0.029212	5.09732	FALSE	NA	0	0	0	0	0	0	0	0	0	0	0	NA	NA	NA	DEL	829	FALSE	FALSE	TRUE	TRUE
3_103907147:103907147	3	103907147	103907147	2	1	intronic/intergenic	ALCAM	non-cancer	2	1179106	FALSE	FALSE	NA	LINE	TRUE	FALSE	FALSE	0.696505	2	1237	0.055568	-0.922104	2	562	0.082458	0.029259	5.09498	FALSE	NA	0	0	0	0	0	0	0	0	0	0	0	NA	NA	NA	DEL	830	FALSE	FALSE	FALSE	TRUE
2_7010660:7010660	2	7010660	7010660	3	1	intronic/intergenic	RSAD2	non-cancer	5	4625	FALSE	FALSE	NA	LTR	TRUE	FALSE	FALSE	0.649597	3	28	0.006897	0.083539	2	567	0.664997	0.029281	5.09387	FALSE	NA	0	0	0	0	0	0	0	0	0	0	0	NA	NA	NA	DEL	831	FALSE	FALSE	FALSE	TRUE
12_28614408:28614409	12	28614408	28614409	2	1	intronic/intergenic	CCDC91	non-cancer	0	277677	FALSE	FALSE	NA	NA	FALSE	FALSE	FALSE	1.21818	2	332	0.029292	NA	0	538	NA	0.029292	5.09336	FALSE	NA	0	0	0	0	0	0	0	0	0	0	0	NA	NA	NA	INS	832	FALSE	FALSE	TRUE	TRUE
4_20428395:20428395	4	20428395	20428395	2	1	intronic/intergenic	SLIT2	non-cancer	0	172956	FALSE	FALSE	NA	NA	FALSE	FALSE	FALSE	1.45245	2	933	0.0293	-0.439284	1	615	NA	0.0293	5.09296	FALSE	NA	0	0	0	0	0	0	0	0	0	0	0	NA	NA	NA	DEL	833	FALSE	FALSE	TRUE	TRUE
3_106479067:106479068	3	106479067	106479068	2	1	intronic/intergenic	CCDC54	non-cancer	5	617367	FALSE	FALSE	NA	LINE	TRUE	FALSE	FALSE	0.948217	2	538	0.029309	0.442437	1	568	NA	0.029309	5.09249	FALSE	NA	0	0	0	0	0	0	0	0	0	0	0	NA	NA	NA	INS	834	FALSE	FALSE	FALSE	TRUE
14_42749094:42749094	14	42749094	42749094	2	1	intronic/intergenic	LRFN5	non-cancer	2	393265	FALSE	FALSE	NA	LINE	TRUE	FALSE	FALSE	1.18069	2	2178	0.029317	-0.007877	1	582	NA	0.029317	5.09211	FALSE	NA	0	0	0	0	0	0	0	0	0	0	0	NA	NA	NA	DEL	835	FALSE	FALSE	FALSE	TRUE
12_1647702:1647725	12	1647702	1647725	2	24	intronic/intergenic	FBXL14	non-cancer	1	55507	FALSE	FALSE	NA	NA	FALSE	FALSE	FALSE	0.950101	2	130	0.029326	-0.422065	1	540	NA	0.029326	5.09168	FALSE	NA	0	0	0	0	0	0	0	0	0	0	0	NA	NA	NA	DEL	836	FALSE	FALSE	TRUE	TRUE
11_56507298:56507298	11	56507298	56507298	2	1	intronic/intergenic	OR9G4	non-cancer	2	3989	FALSE	FALSE	NA	LINE	TRUE	TRUE	FALSE	1.189	2	82	0.090944	-0.28183	2	450	0.050558	0.029345	5.09075	FALSE	NA	0	0	0	0	0	0	0	0	0	0	0	NA	NA	NA	DEL	837	FALSE	FALSE	FALSE	TRUE
22_49804134:49804135	22	49804134	49804135	2	2	intronic/intergenic	C22orf34	non-cancer	3	246972	FALSE	FALSE	NA	Simple_repeat	TRUE	FALSE	FALSE	0.991446	2	235	0.029363	-0.51676	1	592	NA	0.029363	5.08985	FALSE	NA	0	0	0	0	0	0	0	0	0	0	0	NA	NA	NA	INS	838	FALSE	FALSE	FALSE	TRUE
10_748390:748391	10	748390	748391	3	1	intronic/intergenic	DIP2C	non-cancer	0	12872	FALSE	FALSE	NA	SINE	TRUE	FALSE	FALSE	0.67718	3	46	0.051563	1.19672	2	534	0.089258	0.029369	5.08957	FALSE	NA	0	0	0	0	0	0	0	0	0	0	0	NA	NA	NA	INS	839	FALSE	FALSE	FALSE	TRUE
4_131519217:131519218	4	131519217	131519218	2	1	intronic/intergenic	C4orf33	non-cancer	6	1495451	FALSE	FALSE	NA	LINE	TRUE	FALSE	FALSE	1.08841	2	1149	0.029409	-0.39915	1	662	NA	0.029409	5.08759	FALSE	NA	0	0	0	0	0	0	0	0	0	0	0	NA	NA	NA	INS	840	FALSE	FALSE	FALSE	TRUE
18_49747646:49747646	18	49747646	49747646	2	1	intronic/intergenic	DCC	unclassified cancer	2	119512	FALSE	FALSE	NA	NA	FALSE	FALSE	FALSE	1.13291	2	895	0.029421	1.72375	1	562	NA	0.029421	5.08703	FALSE	NA	0	0	0	0	0	0	0	0	0	0	0	NA	NA	NA	DEL	841	FALSE	TRUE	TRUE	TRUE
5_96764033:96764033	5	96764033	96764033	2	1	intronic/intergenic	RIOK2	non-cancer	1	245138	FALSE	FALSE	NA	DNA	TRUE	FALSE	FALSE	1.19718	2	392	0.029428	2.39599	1	604	NA	0.029428	5.08666	FALSE	NA	0	0	0	0	0	0	0	0	0	0	0	NA	NA	NA	DEL	842	FALSE	FALSE	FALSE	TRUE
1_7534094:7534094	1	7534094	7534094	2	1	intronic/intergenic	VAMP3	non-cancer	1	297350	FALSE	FALSE	NA	NA	FALSE	FALSE	FALSE	0.346129	2	154	0.162416	-1.62266	2	549	0.028421	0.029442	5.08597	FALSE	NA	0	0	0	0	0	0	0	0	0	0	0	NA	NA	NA	DEL	843	FALSE	FALSE	TRUE	TRUE
9_84979487:84979488	9	84979487	84979488	3	1	intronic/intergenic	SPATA31D1	non-cancer	0	375753	FALSE	FALSE	NA	NA	FALSE	FALSE	FALSE	0.701149	3	360	0.091056	-0.310622	3	585	0.050734	0.029461	5.08503	TRUE	707	0	0	0	0	0	0	0	0	0	0	0	NA	NA	NA	INS	844	FALSE	FALSE	TRUE	TRUE
8_3148809:3148809	8	3148809	3148809	2	1	intronic/intergenic	MYOM2	non-cancer	2	1149928	FALSE	FALSE	NA	LINE	TRUE	FALSE	FALSE	1.50476	2	832	0.0295	0.932636	1	499	NA	0.0295	5.08313	FALSE	NA	0	0	0	0	0	0	0	0	0	0	0	NA	NA	NA	DEL	845	FALSE	FALSE	FALSE	TRUE
11_69920704:69920705	11	69920704	69920705	2	1	intronic/intergenic	ANO1	non-cancer	0	4008	FALSE	FALSE	NA	SINE	TRUE	TRUE	FALSE	0.449666	2	89	0.271238	3.19203	2	562	0.017112	0.029578	5.07931	FALSE	NA	2	0	2	0	0	0	0	0	0	0	0	NA	NA	NA	INS	846	FALSE	FALSE	FALSE	TRUE
4_111664831:111664832	4	111664831	111664832	2	1	intronic/intergenic	PITX2	non-cancer	2	110677	FALSE	FALSE	NA	NA	FALSE	FALSE	FALSE	1.02882	2	486	0.029597	-1.40525	1	636	NA	0.029597	5.07841	FALSE	NA	0	0	0	0	0	0	0	0	0	0	0	NA	NA	NA	INS	847	FALSE	FALSE	TRUE	TRUE
15_41510383:41510383	15	41510383	41510383	3	1	intronic/intergenic	EXD1	non-cancer	1	12321	FALSE	FALSE	NA	SINE	TRUE	TRUE	FALSE	0.360042	3	20	0.115189	0.336056	3	657	0.040475	0.02969	5.07386	FALSE	NA	0	0	0	0	0	0	0	0	0	0	0	NA	NA	NA	DEL	848	FALSE	FALSE	FALSE	TRUE
11_99123089:99123089	11	99123089	99123089	2	1	intronic/intergenic	CNTN5	non-cancer	1	303857	FALSE	FALSE	NA	Simple_repeat	TRUE	FALSE	FALSE	0.965226	2	1787	0.0297	-0.214345	1	586	NA	0.0297	5.07341	FALSE	NA	0	0	0	0	0	0	0	0	0	0	0	NA	NA	NA	DEL	849	FALSE	FALSE	FALSE	TRUE
4_135784388:135784388	4	135784388	135784388	2	1	intronic/intergenic	PABPC4L	non-cancer	2	662040	FALSE	FALSE	NA	LINE	TRUE	FALSE	FALSE	0.82496	2	2046	0.042632	-0.830881	2	645	0.109423	0.029705	5.07316	FALSE	NA	0	0	0	0	0	0	0	0	0	0	0	NA	NA	NA	DEL	850	FALSE	FALSE	FALSE	TRUE
4_132088894:132088894	4	132088894	132088894	2	1	intronic/intergenic	RP11-62N21.1	non-cancer	2	1279385	FALSE	FALSE	NA	LINE	TRUE	FALSE	FALSE	0.447122	2	1802	0.110144	-0.256452	2	531	0.042355	0.029706	5.0731	FALSE	NA	1	0	1	0	0	0	0	0	0	0	0	NA	NA	NA	DEL	851	FALSE	FALSE	FALSE	TRUE
19_32316262:32316263	19	32316262	32316263	2	1	intronic/intergenic	TSHZ3	non-cancer	3	476137	FALSE	FALSE	NA	LINE	TRUE	FALSE	FALSE	1.11637	2	423	0.029782	0.971811	1	522	NA	0.029782	5.06943	FALSE	NA	0	0	0	0	0	0	0	0	0	0	0	NA	NA	NA	INS	852	FALSE	FALSE	FALSE	TRUE
5_33104342:33104345	5	33104342	33104342	2	4	intronic/intergenic	AC026703.1	non-cancer	2	314834	FALSE	FALSE	NA	LINE	TRUE	TRUE	FALSE	1.02286	2	202	0.029795	NA	0	0	NA	0.029795	5.06877	FALSE	NA	0	0	0	0	0	0	0	0	0	0	0	NA	NA	NA	DEL	853	FALSE	FALSE	FALSE	TRUE
21_19739329:19739336	21	19739329	19739335	3	8	intronic/intergenic	TMPRSS15	non-cancer	3	118791	FALSE	FALSE	NA	NA	FALSE	FALSE	FALSE	0.594905	3	1106	0.029811	-0.247819	0	604	NA	0.029811	5.06802	FALSE	NA	0	0	0	0	0	0	0	0	0	0	0	NA	NA	NA	DEL	854	FALSE	FALSE	TRUE	TRUE
11_107522032:107522033	11	107522032	107522033	2	2	intronic/intergenic	ELMOD1	non-cancer	0	33116	FALSE	FALSE	NA	NA	FALSE	FALSE	FALSE	0.615487	2	33	0.029823	0.948725	1	597	NA	0.029823	5.06744	FALSE	NA	0	0	0	0	0	0	0	0	0	0	0	NA	NA	NA	INS	855	FALSE	FALSE	TRUE	TRUE
2_181982318:181982319	2	181982318	181982319	2	1	intronic/intergenic	UBE2E3	non-cancer	2	135548	FALSE	FALSE	NA	NA	FALSE	FALSE	FALSE	0.652755	2	389	0.073231	1.28788	2	576	0.064106	0.029864	5.06546	TRUE	609	0	0	0	0	0	0	0	0	0	0	0	NA	NA	NA	INS	856	FALSE	FALSE	TRUE	TRUE
17_66576412:66576412	17	66576412	66576412	2	1	intronic/intergenic	FAM20A	non-cancer	2	20395	FALSE	FALSE	NA	NA	FALSE	FALSE	FALSE	1.59068	2	89	0.015696	0.212097	2	519	0.299417	0.029892	5.06411	FALSE	NA	16	3	0	13	0	0	0	0	0	0	0	NA	NA	NA	DEL	857	FALSE	FALSE	TRUE	TRUE
18_48893474:48893474	18	48893474	48893474	2	1	intronic/intergenic	MEX3C	non-cancer	2	169784	FALSE	FALSE	NA	NA	FALSE	FALSE	FALSE	1.06642	2	283	0.042147	0.874809	2	572	0.11161	0.029915	5.063	FALSE	NA	0	0	0	0	0	0	0	0	0	0	0	NA	NA	NA	DEL	858	FALSE	FALSE	TRUE	TRUE
7_81448108:81448109	7	81448108	81448109	2	1	intronic/intergenic	HGF	non-cancer	3	48821	FALSE	FALSE	NA	NA	FALSE	FALSE	FALSE	0.908483	2	434	0.029957	-0.35965	1	484	NA	0.029957	5.06095	FALSE	NA	0	0	0	0	0	0	0	0	0	0	0	NA	NA	NA	INS	859	FALSE	FALSE	TRUE	TRUE
5_10948057:10948058	5	10948057	10948058	2	1	intronic/intergenic	DAP	non-cancer	1	186877	FALSE	FALSE	NA	NA	FALSE	FALSE	FALSE	1.56594	2	352	0.029965	1.05953	1	514	NA	0.029965	5.06058	FALSE	NA	0	0	0	0	0	0	0	0	0	0	0	NA	NA	NA	INS	860	FALSE	FALSE	TRUE	TRUE
7_99554610:99554611	7	99554610	99554611	2	1	intronic/intergenic	AZGP1	non-cancer	1	19032	FALSE	FALSE	NA	Satellite	TRUE	FALSE	FALSE	0.663641	2	23	0.03	NA	0	485	NA	0.03	5.05889	FALSE	NA	0	0	0	0	0	0	0	0	0	0	0	NA	NA	NA	INS	861	FALSE	FALSE	FALSE	TRUE
15_95485230:95485230	15	95485230	95485230	2	1	intronic/intergenic	MCTP2	non-cancer	3	643735	FALSE	FALSE	NA	NA	FALSE	FALSE	FALSE	1.81628	2	851	0.030015	1.1724	1	610	NA	0.030015	5.05819	FALSE	NA	0	0	0	0	0	0	0	0	0	0	0	NA	NA	NA	DEL	862	FALSE	FALSE	TRUE	TRUE
5_106068359:106068359	5	106068359	106068359	2	1	intronic/intergenic	EFNA5	non-cancer	1	937955	FALSE	FALSE	NA	LINE	TRUE	FALSE	FALSE	1.72984	2	1552	0.030035	NA	0	571	NA	0.030035	5.05722	FALSE	NA	1	0	0	1	0	0	0	0	0	0	0	NA	NA	NA	DEL	863	FALSE	FALSE	FALSE	TRUE
5_13144424:13144424	5	13144424	13144424	2	1	intronic/intergenic	DNAH5	non-cancer	1	800123	FALSE	FALSE	NA	NA	FALSE	FALSE	FALSE	1.35588	2	758	0.030147	NA	0	471	NA	0.030147	5.05187	FALSE	NA	1	0	1	0	0	0	0	0	0	0	0	NA	NA	NA	DEL	864	FALSE	FALSE	TRUE	TRUE
3_6243726:6243726	3	6243726	6243726	2	1	intronic/intergenic	GRM7	non-cancer	3	659350	FALSE	FALSE	NA	NA	FALSE	FALSE	FALSE	1.02407	2	910	0.079741	-0.756269	2	535	0.05965	0.030196	5.04951	FALSE	NA	0	0	0	0	0	0	0	0	0	0	0	NA	NA	NA	DEL	865	FALSE	FALSE	TRUE	TRUE
4_137471523:137471523	4	137471523	137471523	2	1	intronic/intergenic	PCDH18	non-cancer	6	981915	FALSE	FALSE	NA	NA	FALSE	FALSE	FALSE	0.942379	2	1661	0.030203	-0.034742	1	646	NA	0.030203	5.04917	FALSE	NA	0	0	0	0	0	0	0	0	0	0	0	NA	NA	NA	DEL	866	FALSE	FALSE	TRUE	TRUE
6_56783739:56783740	6	56783739	56783740	2	1	intronic/intergenic	DST	non-cancer	3	35645	FALSE	FALSE	NA	NA	FALSE	FALSE	FALSE	1.15907	2	187	0.030205	2.75142	1	518	NA	0.030205	5.04906	FALSE	NA	0	0	0	0	0	0	0	0	0	0	0	NA	NA	NA	INS	867	FALSE	FALSE	TRUE	TRUE
4_133676796:133676796	4	133676796	133676796	2	1	intronic/intergenic	RP11-62N21.1	non-cancer	0	308517	FALSE	FALSE	NA	NA	FALSE	FALSE	FALSE	0.923433	2	1802	0.030212	-0.261618	1	531	NA	0.030212	5.04876	FALSE	NA	0	0	0	0	0	0	0	0	0	0	0	NA	NA	NA	DEL	868	FALSE	FALSE	TRUE	TRUE
2_148126819:148126820	2	148126819	148126820	2	1	intronic/intergenic	ACVR2A	tsg	0	475902	FALSE	FALSE	NA	LINE	TRUE	FALSE	FALSE	1.17695	2	1000	0.030247	-0.438543	1	564	NA	0.030247	5.04704	FALSE	NA	0	0	0	0	0	0	0	0	0	0	0	NA	NA	NA	INS	869	FALSE	TRUE	FALSE	TRUE
4_116765697:116765698	4	116765697	116765697	4	2	intronic/intergenic	MTRNR2L13	non-cancer	0	455260	FALSE	FALSE	NA	LTR	TRUE	FALSE	FALSE	0.458114	4	835	0.030271	-0.528145	0	937	NA	0.030271	5.04593	FALSE	NA	4	1	0	3	0	0	0	0	0	0	0	NA	NA	NA	DEL	870	FALSE	FALSE	FALSE	TRUE
10_10898425:10898425	10	10898425	10898425	2	1	intronic/intergenic	CELF2	non-cancer	1	148926	FALSE	FALSE	NA	NA	FALSE	FALSE	FALSE	0.876546	2	1050	0.030298	-0.403493	0	560	NA	0.030298	5.04463	FALSE	NA	0	0	0	0	0	0	0	0	0	0	0	NA	NA	NA	DEL	871	FALSE	FALSE	TRUE	TRUE
21_34127910:34127911	21	34127910	34127911	2	1	intronic/intergenic	PAXBP1	non-cancer	0	16068	FALSE	FALSE	NA	NA	FALSE	FALSE	FALSE	0.582935	2	10	0.030303	NA	0	619	NA	0.030303	5.04439	FALSE	NA	0	0	0	0	0	0	0	0	0	0	0	NA	NA	NA	INS	872	FALSE	FALSE	TRUE	TRUE
12_117928718:117928718	12	117928718	117928718	2	1	intronic/intergenic	NOS1	non-cancer	0	159844	FALSE	FALSE	NA	LINE	TRUE	FALSE	FALSE	1.10451	2	160	0.082591	-0.610189	2	530	0.057897	0.030331	5.04308	FALSE	NA	0	0	0	0	0	0	0	0	0	0	0	NA	NA	NA	DEL	873	FALSE	FALSE	FALSE	TRUE
5_41563587:41563587	5	41563587	41563587	2	1	intronic/intergenic	PLCXD3	non-cancer	0	52959	FALSE	FALSE	NA	LINE	TRUE	FALSE	FALSE	1.51397	2	212	0.011042	2.26394	2	513	0.433524	0.030358	5.04178	FALSE	NA	0	0	0	0	0	0	0	0	0	0	0	NA	NA	NA	DEL	874	FALSE	FALSE	FALSE	TRUE
6_22147885:22147885	6	22147885	22147885	2	1	intronic/intergenic	PRL	non-cancer	0	149326	FALSE	FALSE	NA	NA	FALSE	FALSE	FALSE	0.635325	2	234	0.084072	-0.470686	2	543	0.05707	0.030417	5.03897	TRUE	681	6	0	1	4	1	0	0	0	0	0	0	NA	NA	NA	DEL	875	FALSE	FALSE	TRUE	TRUE
4_176289916:176289917	4	176289916	176289917	2	1	intronic/intergenic	ADAM29	non-cancer	2	393239	FALSE	FALSE	NA	NA	FALSE	FALSE	FALSE	1.00275	2	416	0.030429	-0.385896	1	626	NA	0.030429	5.03843	FALSE	NA	0	0	0	0	0	0	0	0	0	0	0	NA	NA	NA	INS	876	FALSE	FALSE	TRUE	TRUE
18_66938798:66938799	18	66938798	66938799	2	1	intronic/intergenic	DOK6	non-cancer	3	129682	FALSE	FALSE	NA	LINE	TRUE	FALSE	FALSE	1.41186	2	316	0.020643	0.325047	2	562	0.232778	0.030456	5.03711	FALSE	NA	0	0	0	0	0	0	0	0	0	0	0	NA	NA	NA	INS	877	FALSE	FALSE	FALSE	TRUE
6_146418085:146418086	6	146418085	146418086	2	2	intronic/intergenic	GRM1	non-cancer	3	67431	FALSE	FALSE	NA	NA	FALSE	FALSE	FALSE	1.24344	2	172	0.027869	-0.480951	2	538	0.172448	0.03046	5.03694	TRUE	392	0	0	0	0	0	0	0	0	0	0	0	NA	NA	NA	INS	878	FALSE	FALSE	TRUE	TRUE
4_9118717:9118718	4	9118717	9118718	2	2	intronic/intergenic	FAM90A26	non-cancer	0	56181	FALSE	FALSE	NA	NA	FALSE	TRUE	FALSE	1.05179	2	53	0.060416	1.33198	2	972	0.079647	0.030491	5.03546	FALSE	NA	0	0	0	0	0	0	0	0	0	0	0	NA	NA	NA	DEL	879	FALSE	FALSE	FALSE	TRUE
8_119933796:119933797	8	119933796	119933797	2	8	intronic/intergenic	TNFRSF11B	non-cancer	2	30263	FALSE	FALSE	NA	SINE	TRUE	FALSE	FALSE	0.401045	2	110	0.224231	4.61359	2	435	0.021562	0.030614	5.02965	FALSE	NA	0	0	0	0	0	0	0	0	0	0	0	NA	NA	NA	INS	880	FALSE	FALSE	FALSE	TRUE
4_100044584:100044587	4	100044584	100044587	2	4	intronic/intergenic	ADH4	non-cancer	4	20786	FALSE	FALSE	NA	Simple_repeat	TRUE	FALSE	FALSE	1.05269	2	62	0.030645	NA	0	664	NA	0.030645	5.02819	FALSE	NA	0	0	0	0	0	0	0	0	0	0	0	NA	NA	NA	DEL	881	FALSE	FALSE	FALSE	TRUE
18_65054739:65054739	18	65054739	65054739	2	1	intronic/intergenic	DSEL	non-cancer	7	127136	FALSE	FALSE	NA	NA	FALSE	FALSE	FALSE	1.04472	2	723	0.030648	-0.5884	1	567	NA	0.030648	5.02807	FALSE	NA	0	0	0	0	0	0	0	0	0	0	0	NA	NA	NA	DEL	882	FALSE	FALSE	TRUE	TRUE
18_7328005:7328005	18	7328005	7328005	3	1	intronic/intergenic	LRRC30	non-cancer	1	96868	FALSE	FALSE	NA	LINE	TRUE	FALSE	FALSE	-0.026372	3	122	0.535348	-0.322947	3	538	0.009047	0.030659	5.02756	FALSE	NA	0	0	0	0	0	0	0	0	0	0	0	NA	NA	NA	DEL	883	FALSE	FALSE	FALSE	TRUE
22_43763152:43763152	22	43763152	43763152	2	1	intronic/intergenic	SCUBE1	non-cancer	1	23885	FALSE	FALSE	NA	LINE	TRUE	FALSE	FALSE	0.58507	2	31	0.136364	1.25768	2	583	0.035583	0.030706	5.02533	FALSE	NA	0	0	0	0	0	0	0	0	0	0	0	NA	NA	NA	DEL	884	FALSE	FALSE	FALSE	TRUE
11_50702143:50702143	11	50702143	50702143	2	1	intronic/intergenic	OR4C12	non-cancer	6	698106	FALSE	FALSE	NA	Satellite	TRUE	TRUE	FALSE	1.03423	2	548	0.030742	-0.108465	1	345	NA	0.030742	5.02365	FALSE	NA	0	0	0	0	0	0	0	0	0	0	0	NA	NA	NA	DEL	885	FALSE	FALSE	FALSE	TRUE
6_63185839:63185839	6	63185839	63185839	2	1	intronic/intergenic	KHDRBS2	non-cancer	4	189986	FALSE	FALSE	NA	LINE	TRUE	FALSE	FALSE	1.0085	2	662	0.03075	-0.380747	0	518	NA	0.03075	5.02328	FALSE	NA	0	0	0	0	0	0	0	0	0	0	0	NA	NA	NA	DEL	886	FALSE	FALSE	FALSE	TRUE
7_18771550:18771551	7	18771550	18771551	2	1	intronic/intergenic	TWIST1	non-cancer	3	385393	FALSE	FALSE	NA	NA	FALSE	FALSE	FALSE	1.09322	2	345	0.030754	NA	0	494	NA	0.030754	5.0231	FALSE	NA	0	0	0	0	0	0	0	0	0	0	0	NA	NA	NA	INS	887	FALSE	FALSE	TRUE	TRUE
7_30519358:30519358	7	30519358	30519358	2	1	intronic/intergenic	NOD1	non-cancer	0	22821	FALSE	FALSE	NA	LTR	TRUE	TRUE	FALSE	0.608106	2	39	0.068293	-0.985708	2	499	0.071313	0.030802	5.02083	FALSE	NA	1	1	0	0	0	0	0	0	0	0	0	NA	NA	NA	DEL	888	FALSE	FALSE	FALSE	TRUE
3_158643449:158643459	3	158643449	158643459	2	11	intronic/intergenic	IQCJ-SCHIP1	non-cancer	0	143763	FALSE	FALSE	NA	NA	FALSE	FALSE	FALSE	1.14201	2	319	0.030835	1.55233	1	505	NA	0.030835	5.0193	FALSE	NA	0	0	0	0	0	0	0	0	0	0	0	NA	NA	NA	DEL	889	FALSE	FALSE	TRUE	TRUE
2_193907486:193907487	2	193907486	193907487	2	1	intronic/intergenic	TMEFF2	non-cancer	2	848236	FALSE	FALSE	NA	NA	FALSE	FALSE	FALSE	1.1029	2	1369	0.030838	-0.428204	1	562	NA	0.030838	5.01915	FALSE	NA	0	0	0	0	0	0	0	0	0	0	0	NA	NA	NA	INS	890	FALSE	FALSE	TRUE	TRUE
1_241991652:241991652	1	241991652	241991652	2	1	intronic/intergenic	EXO1	non-cancer	0	22076	FALSE	FALSE	NA	LINE	TRUE	FALSE	FALSE	0.187067	2	89	0.280282	3.24306	2	444	0.017406	0.030846	5.01876	FALSE	NA	0	0	0	0	0	0	0	0	0	0	0	NA	NA	NA	DEL	891	FALSE	FALSE	FALSE	TRUE
2_63728922:63728922	2	63728922	63728922	2	1	intronic/intergenic	WDPCP	non-cancer	0	86483	FALSE	FALSE	NA	SINE	TRUE	FALSE	FALSE	1.98593	2	126	0.010839	0.116746	2	562	0.450733	0.030884	5.01699	FALSE	NA	0	0	0	0	0	0	0	0	0	0	0	NA	NA	NA	DEL	892	FALSE	FALSE	FALSE	TRUE
4_46651930:46651930	4	46651930	46651930	2	1	intronic/intergenic	COX7B2	non-cancer	4	85279	FALSE	FALSE	NA	LINE	TRUE	FALSE	FALSE	1.06259	2	234	0.030947	-0.325599	1	667	NA	0.030947	5.01407	FALSE	NA	0	0	0	0	0	0	0	0	0	0	0	NA	NA	NA	DEL	893	FALSE	FALSE	FALSE	TRUE
4_60712398:60712399	4	60712398	60712399	2	1	intronic/intergenic	LPHN3	non-cancer	1	1650613	FALSE	FALSE	NA	LINE	TRUE	FALSE	FALSE	0.583401	2	2898	0.080845	-0.615754	2	614	0.060597	0.030956	5.01366	FALSE	NA	0	0	0	0	0	0	0	0	0	0	0	NA	NA	NA	INS	894	FALSE	FALSE	FALSE	TRUE
7_27788587:27788587	7	27788587	27788587	2	1	intronic/intergenic	TAX1BP1	non-cancer	1	443	FALSE	FALSE	NA	NA	FALSE	FALSE	FALSE	0.690706	2	123	0.061225	0.584813	2	489	0.080057	0.030969	5.01305	FALSE	NA	0	0	0	0	0	0	0	0	0	0	0	NA	NA	NA	DEL	895	FALSE	FALSE	TRUE	TRUE
6_107991243:107991244	6	107991243	107991243	4	2	intronic/intergenic	SCML4	non-cancer	0	102288	FALSE	FALSE	NA	NA	FALSE	FALSE	FALSE	0.632316	4	88	0.030969	-0.579632	0	553	NA	0.030969	5.01301	FALSE	NA	0	0	0	0	0	0	0	0	0	0	0	NA	NA	NA	DEL	896	FALSE	FALSE	TRUE	TRUE
8_82167552:82167552	8	82167552	82167552	2	1	intronic/intergenic	FABP5	non-cancer	0	25279	FALSE	FALSE	NA	NA	FALSE	TRUE	FALSE	0.680513	2	131	0.081382	0.624136	2	475	0.060259	0.030982	5.01243	TRUE	707	0	0	0	0	0	0	0	0	0	0	0	NA	NA	NA	DEL	897	FALSE	FALSE	FALSE	TRUE
20_51780620:51780621	20	51780620	51780621	2	1	intronic/intergenic	TSHZ2	non-cancer	1	190787	FALSE	FALSE	NA	LINE	TRUE	FALSE	FALSE	1.26905	2	301	0.030986	-0.802763	1	484	NA	0.030986	5.01223	FALSE	NA	0	0	0	0	0	0	0	0	0	0	0	NA	NA	NA	INS	898	FALSE	FALSE	FALSE	TRUE
7_67770406:67770406	7	67770406	67770406	2	1	intronic/intergenic	AUTS2	non-cancer	2	1294234	FALSE	FALSE	NA	LINE	TRUE	TRUE	FALSE	0.89603	2	1263	0.030991	NA	0	493	NA	0.030991	5.01199	FALSE	NA	0	0	0	0	0	0	0	0	0	0	0	NA	NA	NA	DEL	899	FALSE	FALSE	FALSE	TRUE
12_78858985:78858985	12	78858985	78858985	2	1	intronic/intergenic	NAV3	non-cancer	0	633743	FALSE	FALSE	NA	NA	FALSE	FALSE	FALSE	0.467128	2	556	0.147342	-0.751403	2	525	0.033297	0.030993	5.01192	FALSE	NA	0	0	0	0	0	0	0	0	0	0	0	NA	NA	NA	DEL	900	FALSE	FALSE	TRUE	TRUE
21_10554558:10554558	21	10554558	10554558	2	1	intronic/intergenic	TPTE	non-cancer	6	419175	FALSE	FALSE	NA	NA	FALSE	TRUE	FALSE	0.79407	2	1085	0.03105	-0.186029	1	511	NA	0.03105	5.00927	FALSE	NA	0	0	0	0	0	0	0	0	0	0	0	NA	NA	NA	DEL	901	FALSE	FALSE	FALSE	TRUE
7_62578095:62578096	7	62578095	62578096	2	1	intronic/intergenic	AC006455.1	non-cancer	2	231914	FALSE	FALSE	NA	NA	FALSE	TRUE	FALSE	1.29653	2	1185	0.031073	-0.250415	1	942	NA	0.031073	5.00818	FALSE	NA	0	0	0	0	0	0	0	0	0	0	0	NA	NA	NA	INS	902	FALSE	FALSE	FALSE	TRUE
18_36976816:36976817	18	36976816	36976817	2	1	intronic/intergenic	CELF4	non-cancer	1	1831212	FALSE	FALSE	NA	LINE	TRUE	FALSE	FALSE	0.548062	2	1534	0.116232	-0.76889	2	600	0.042352	0.031081	5.00783	FALSE	NA	4	0	0	4	0	0	0	0	0	0	0	NA	NA	NA	INS	903	FALSE	FALSE	FALSE	TRUE
12_97839818:97839818	12	97839818	97839818	2	1	intronic/intergenic	NEDD1	non-cancer	2	538428	FALSE	TRUE	rs148245170	NA	FALSE	FALSE	FALSE	1.00298	2	556	0.031081	-1.25306	1	554	NA	0.031081	5.00781	FALSE	NA	0	0	0	0	0	0	0	0	0	0	0	NA	NA	NA	DEL	904	FALSE	FALSE	TRUE	TRUE
14_75855433:75855433	14	75855433	75855433	2	1	intronic/intergenic	JDP2	non-cancer	1	43597	FALSE	FALSE	NA	LINE	TRUE	FALSE	FALSE	0.670011	2	29	0.137634	-1.57468	2	600	0.035792	0.0311	5.00692	FALSE	NA	0	0	0	0	0	0	0	0	0	0	0	NA	NA	NA	DEL	905	FALSE	FALSE	FALSE	TRUE
3_2568501:2568502	3	2568501	2568502	2	1	intronic/intergenic	CNTN4	non-cancer	2	44686	FALSE	FALSE	NA	NA	FALSE	FALSE	FALSE	0.887239	2	677	0.031115	NA	0	513	NA	0.031115	5.00624	FALSE	NA	4	2	0	2	0	0	0	0	0	0	0	NA	NA	NA	INS	906	FALSE	FALSE	TRUE	TRUE
20_50525319:50525319	20	50525319	50525319	2	1	intronic/intergenic	SALL4	oncogene	2	106372	FALSE	FALSE	NA	SINE	TRUE	FALSE	FALSE	1.00274	2	92	0.032361	-0.558988	2	501	0.15251	0.031148	5.0047	FALSE	NA	0	0	0	0	0	0	0	0	0	0	0	NA	NA	NA	DEL	907	FALSE	TRUE	FALSE	TRUE
6_47588270:47588270	6	47588270	47588270	2	1	intronic/intergenic	GPR111	non-cancer	0	35953	FALSE	FALSE	NA	LINE	TRUE	FALSE	FALSE	0.801931	2	48	0.089796	0.733294	2	564	0.054963	0.031149	5.00467	FALSE	NA	0	0	0	0	0	0	0	0	0	0	0	NA	NA	NA	DEL	908	FALSE	FALSE	FALSE	TRUE
2_236935555:236935555	2	236935555	236935555	2	1	intronic/intergenic	GBX2	non-cancer	0	141059	FALSE	TRUE	rs115640212	NA	FALSE	FALSE	FALSE	1.11544	2	92	0.017464	0.117994	2	586	0.282929	0.031179	5.00328	FALSE	NA	0	0	0	0	0	0	0	0	0	0	0	NA	NA	NA	DEL	909	FALSE	FALSE	TRUE	TRUE
2_226819482:226819482	2	226819482	226819482	3	1	intronic/intergenic	NYAP2	non-cancer	2	545885	FALSE	FALSE	NA	LINE	TRUE	FALSE	FALSE	0.512818	3	523	0.03124	1.68925	0	571	NA	0.03124	5.00045	FALSE	NA	0	0	0	0	0	0	0	0	0	0	0	NA	NA	NA	DEL	910	FALSE	FALSE	FALSE	TRUE
5_43925748:43925749	5	43925748	43925749	2	1	intronic/intergenic	NNT	non-cancer	3	316450	FALSE	FALSE	NA	LINE	TRUE	FALSE	FALSE	0.816251	2	253	0.159583	1.84162	2	525	0.031053	0.031255	4.99975	FALSE	NA	0	0	0	0	0	0	0	0	0	0	0	NA	NA	NA	INS	911	FALSE	FALSE	FALSE	TRUE
2_184365147:184365147	2	184365147	184365147	3	1	intronic/intergenic	NUP35	non-cancer	1	375961	FALSE	FALSE	NA	LINE	TRUE	FALSE	FALSE	1.09494	3	447	0.007323	-0.039925	2	583	0.676693	0.031256	4.99972	FALSE	NA	0	0	0	0	0	0	0	0	0	0	0	NA	NA	NA	DEL	912	FALSE	FALSE	FALSE	TRUE
8_122775563:122775563	8	122775563	122775563	2	1	intronic/intergenic	HAS2	non-cancer	2	133983	FALSE	FALSE	NA	DNA	TRUE	FALSE	FALSE	0.328837	2	656	0.251836	-0.886556	2	436	0.019704	0.031292	4.99808	FALSE	NA	0	0	0	0	0	0	0	0	0	0	0	NA	NA	NA	DEL	913	FALSE	FALSE	FALSE	TRUE
13_60524962:60524963	13	60524962	60524963	2	2	intronic/intergenic	DIAPH3	non-cancer	1	212937	FALSE	FALSE	NA	NA	FALSE	FALSE	FALSE	0.902171	2	724	0.0313	-1.05912	1	557	NA	0.0313	4.99769	FALSE	NA	0	0	0	0	0	0	0	0	0	0	0	NA	NA	NA	INS	914	FALSE	FALSE	TRUE	TRUE
12_87193422:87193423	12	87193422	87193423	2	1	intronic/intergenic	MGAT4C	non-cancer	3	771460	FALSE	FALSE	NA	NA	FALSE	FALSE	FALSE	1.00968	2	824	0.031304	NA	0	533	NA	0.031304	4.99753	FALSE	NA	0	0	0	0	0	0	0	0	0	0	0	NA	NA	NA	INS	915	FALSE	FALSE	TRUE	TRUE
12_119762281:119762282	12	119762281	119762282	2	1	intronic/intergenic	CCDC60	non-cancer	2	10700	FALSE	FALSE	NA	LTR	TRUE	FALSE	FALSE	0.769769	2	86	0.03131	-0.466066	1	551	NA	0.03131	4.99725	FALSE	NA	0	0	0	0	0	0	0	0	0	0	0	NA	NA	NA	INS	916	FALSE	FALSE	FALSE	TRUE
13_35345150:35345152	13	35345150	35345150	2	3	intronic/intergenic	NBEA	unclassified cancer	1	171808	FALSE	FALSE	NA	LTR	TRUE	FALSE	FALSE	1.00701	2	440	0.031342	-0.249512	1	532	NA	0.031342	4.99575	FALSE	NA	0	0	0	0	0	0	0	0	0	0	0	NA	NA	NA	DEL	917	FALSE	TRUE	FALSE	TRUE
11_131934246:131934247	11	131934246	131934247	2	2	intronic/intergenic	NTM	non-cancer	7	693544	FALSE	FALSE	NA	NA	FALSE	FALSE	FALSE	1.03026	2	773	0.031355	-0.229874	1	577	NA	0.031355	4.99514	FALSE	NA	0	0	0	0	0	0	0	0	0	0	0	NA	NA	NA	INS	918	FALSE	FALSE	TRUE	TRUE
20_47583692:47583693	20	47583692	47583692	8	2	intronic/intergenic	ARFGEF2	non-cancer	0	45265	FALSE	FALSE	NA	NA	FALSE	FALSE	FALSE	0.967617	8	36	0.026045	-0.780856	7	500	0.191297	0.031398	4.99321	FALSE	NA	1	0	1	0	0	0	0	0	0	0	0	NA	NA	NA	DEL	919	FALSE	FALSE	TRUE	TRUE
21_30970139:30970139	21	30970139	30970139	2	1	intronic/intergenic	GRIK1-AS2	non-cancer	0	1467	FALSE	FALSE	NA	NA	FALSE	FALSE	FALSE	0.846853	2	119	0.031434	NA	0	0	NA	0.031434	4.99155	FALSE	NA	0	0	0	0	0	0	0	0	0	0	0	NA	NA	NA	DEL	920	FALSE	FALSE	TRUE	TRUE
3_80244097:80244097	3	80244097	80244097	2	1	intronic/intergenic	ROBO1	non-cancer	1	605036	FALSE	FALSE	NA	NA	FALSE	FALSE	FALSE	0.175672	2	1953	0.273941	2.66875	2	550	0.018242	0.031477	4.98956	FALSE	NA	0	0	0	0	0	0	0	0	0	0	0	NA	NA	NA	DEL	921	FALSE	FALSE	TRUE	TRUE
2_5278166:5278166	2	5278166	5278166	2	1	intronic/intergenic	SOX11	non-cancer	3	554688	FALSE	FALSE	NA	NA	FALSE	FALSE	FALSE	1.00598	2	861	0.031529	0.490438	0	529	NA	0.031529	4.98715	FALSE	NA	0	0	0	0	0	0	0	0	0	0	0	NA	NA	NA	DEL	922	FALSE	FALSE	TRUE	TRUE
8_127347110:127347111	8	127347110	127347111	3	1	intronic/intergenic	FAM84B	non-cancer	1	222523	FALSE	FALSE	NA	NA	FALSE	FALSE	FALSE	0.939587	3	569	0.029518	-0.947562	2	424	0.169756	0.031549	4.98627	FALSE	NA	0	0	0	0	0	0	0	0	0	0	0	NA	NA	NA	INS	923	FALSE	FALSE	TRUE	TRUE
7_130364357:130364358	7	130364357	130364357	2	2	intronic/intergenic	TSGA13	non-cancer	1	5691	FALSE	FALSE	NA	SINE	TRUE	FALSE	FALSE	0.83364	2	18	0.031579	0.724442	0	499	NA	0.031579	4.98489	FALSE	NA	0	0	0	0	0	0	0	0	0	0	0	NA	NA	NA	DEL	924	FALSE	FALSE	FALSE	TRUE
2_184817729:184817730	2	184817729	184817730	2	2	intronic/intergenic	ZNF804A	non-cancer	2	645957	FALSE	FALSE	NA	NA	FALSE	FALSE	FALSE	1.02901	2	1067	0.031582	-0.340928	1	567	NA	0.031582	4.98476	FALSE	NA	0	0	0	0	0	0	0	0	0	0	0	NA	NA	NA	INS	925	FALSE	FALSE	TRUE	TRUE
7_120220751:120220751	7	120220751	120220751	2	1	intronic/intergenic	TSPAN12	non-cancer	1	276066	FALSE	FALSE	NA	NA	FALSE	FALSE	FALSE	0.954188	2	166	0.026328	0.336588	2	513	0.191255	0.031679	4.98035	FALSE	NA	0	0	0	0	0	0	0	0	0	0	0	NA	NA	NA	DEL	926	FALSE	FALSE	TRUE	TRUE
5_39567369:39567370	5	39567369	39567370	2	1	intronic/intergenic	DAB2	non-cancer	0	172947	FALSE	FALSE	NA	LTR	TRUE	FALSE	FALSE	1.12454	2	366	0.031706	-1.5991	1	527	NA	0.031706	4.97911	FALSE	NA	0	0	0	0	0	0	0	0	0	0	0	NA	NA	NA	INS	927	FALSE	FALSE	FALSE	TRUE
1_202011172:202011173	1	202011172	202011173	2	1	intronic/intergenic	ELF3	tsg	3	30907	FALSE	FALSE	NA	SINE	TRUE	FALSE	FALSE	0.607843	2	30	0.314516	-1.76641	2	467	0.016054	0.031753	4.97696	FALSE	NA	0	0	0	0	0	0	0	0	0	0	0	NA	NA	NA	INS	928	FALSE	TRUE	FALSE	TRUE
1_83477003:83477003	1	83477003	83477003	2	1	intronic/intergenic	TTLL7	non-cancer	0	940891	FALSE	FALSE	NA	NA	FALSE	FALSE	FALSE	0.298759	2	541	0.224735	2.29182	2	584	0.02248	0.031767	4.97631	TRUE	491	0	0	0	0	0	0	0	0	0	0	0	NA	NA	NA	DEL	929	FALSE	FALSE	TRUE	TRUE
1_90575782:90575782	1	90575782	90575782	2	1	intronic/intergenic	ZNF326	non-cancer	0	114965	FALSE	FALSE	NA	LINE	TRUE	FALSE	FALSE	1.02418	2	184	0.031774	-0.901833	1	586	NA	0.031774	4.976	FALSE	NA	0	0	0	0	0	0	0	0	0	0	0	NA	NA	NA	DEL	930	FALSE	FALSE	FALSE	TRUE
10_30614513:30614514	10	30614513	30614514	2	1	intronic/intergenic	MTPAP	non-cancer	1	39748	FALSE	FALSE	NA	SINE	TRUE	TRUE	FALSE	0.87312	2	85	0.031791	0.098377	1	578	NA	0.031791	4.97522	FALSE	NA	0	0	0	0	0	0	0	0	0	0	0	NA	NA	NA	INS	931	FALSE	FALSE	FALSE	TRUE
7_61361884:61361885	7	61361884	61361885	2	1	intronic/intergenic	AC006455.1	non-cancer	0	1448125	FALSE	FALSE	NA	Satellite	TRUE	TRUE	FALSE	1.93105	2	1185	0.012118	-0.355921	2	942	0.417719	0.031819	4.97396	FALSE	NA	0	0	0	0	0	0	0	0	0	0	0	NA	NA	NA	INS	932	FALSE	FALSE	FALSE	TRUE
19_23879768:23879769	19	23879768	23879769	2	1	intronic/intergenic	ZNF675	non-cancer	0	9933	FALSE	FALSE	NA	LINE	TRUE	TRUE	FALSE	1.06007	2	93	0.031901	-1.36102	1	585	NA	0.031901	4.97024	FALSE	NA	0	0	0	0	0	0	0	0	0	0	0	NA	NA	NA	INS	933	FALSE	FALSE	FALSE	TRUE
13_107674605:107674605	13	107674605	107674605	2	1	intronic/intergenic	ARGLU1	non-cancer	3	454338	FALSE	FALSE	NA	NA	FALSE	FALSE	FALSE	0.86067	2	353	0.085096	1.029	2	565	0.059692	0.031912	4.96975	FALSE	NA	0	0	0	0	0	0	0	0	0	0	0	NA	NA	NA	DEL	934	FALSE	FALSE	TRUE	TRUE
14_28855603:28855604	14	28855603	28855604	2	1	intronic/intergenic	FOXG1	non-cancer	4	380882	FALSE	FALSE	NA	LINE	TRUE	FALSE	FALSE	0.393891	2	924	0.146996	1.82598	2	606	0.034656	0.031991	4.96621	FALSE	NA	0	0	0	0	0	0	0	0	0	0	0	NA	NA	NA	INS	935	FALSE	FALSE	FALSE	TRUE
11_29582319:29582319	11	29582319	29582319	2	1	intronic/intergenic	KCNA4	non-cancer	2	451906	FALSE	FALSE	NA	NA	FALSE	FALSE	FALSE	0.876685	2	708	0.031997	0.666742	0	609	NA	0.031997	4.96593	FALSE	NA	1	0	1	0	0	0	0	0	0	0	0	NA	NA	NA	DEL	936	FALSE	FALSE	TRUE	TRUE
4_153799898:153799898	4	153799898	153799898	2	1	intronic/intergenic	ARFIP1	non-cancer	1	49112	FALSE	FALSE	NA	NA	FALSE	FALSE	FALSE	0.784414	2	38	0.032051	0.166605	0	657	NA	0.032051	4.96347	FALSE	NA	0	0	0	0	0	0	0	0	0	0	0	NA	NA	NA	DEL	937	FALSE	FALSE	TRUE	TRUE
4_29943762:29943762	4	29943762	29943762	2	1	intronic/intergenic	PCDH7	non-cancer	1	779283	FALSE	FALSE	NA	NA	FALSE	FALSE	FALSE	0.936343	2	3054	0.032053	NA	0	626	NA	0.032053	4.96342	FALSE	NA	0	0	0	0	0	0	0	0	0	0	0	NA	NA	NA	DEL	938	FALSE	FALSE	TRUE	TRUE
9_87149889:87149890	9	87149889	87149890	2	1	intronic/intergenic	NTRK2	non-cancer	0	135774	FALSE	FALSE	NA	SINE	TRUE	TRUE	FALSE	1.09088	2	326	0.032073	-0.194773	1	590	NA	0.032073	4.96249	FALSE	NA	0	0	0	0	0	0	0	0	0	0	0	NA	NA	NA	INS	939	FALSE	FALSE	FALSE	TRUE
1_60165283:60165283	1	60165283	60165283	2	1	intronic/intergenic	HOOK1	non-cancer	0	115507	FALSE	FALSE	NA	NA	FALSE	FALSE	FALSE	1.33942	2	102	0.016095	-0.543525	2	587	0.317821	0.032101	4.96124	FALSE	NA	77	0	0	77	0	0	0	0	0	0	0	NA	NA	NA	DEL	940	FALSE	FALSE	TRUE	TRUE
5_26036011:26036011	5	26036011	26036011	2	1	intronic/intergenic	CDH9	non-cancer	2	952429	FALSE	FALSE	NA	NA	FALSE	FALSE	FALSE	1.00836	2	3390	0.032103	-0.246622	1	494	NA	0.032103	4.96116	FALSE	NA	0	0	0	0	0	0	0	0	0	0	0	NA	NA	NA	DEL	941	FALSE	FALSE	TRUE	TRUE
14_52704001:52704001	14	52704001	52704001	3	1	intronic/intergenic	PTGDR	non-cancer	1	30532	FALSE	FALSE	NA	LTR	TRUE	FALSE	FALSE	-0.220734	3	50	0.806762	-1.04209	3	608	0.006343	0.03211	4.96084	FALSE	NA	0	0	0	0	0	0	0	0	0	0	0	NA	NA	NA	DEL	942	FALSE	FALSE	FALSE	TRUE
14_83161695:83161696	14	83161695	83161695	4	2	intronic/intergenic	SEL1L	non-cancer	5	1161607	FALSE	FALSE	NA	NA	FALSE	FALSE	FALSE	1.01954	4	1444	0.032113	-0.476682	0	593	NA	0.032113	4.96068	FALSE	NA	0	0	0	0	0	0	0	0	0	0	0	NA	NA	NA	DEL	943	FALSE	FALSE	TRUE	TRUE
8_108390883:108390883	8	108390883	108390883	2	1	intronic/intergenic	ANGPT1	non-cancer	1	118903	FALSE	FALSE	NA	LTR	TRUE	FALSE	FALSE	0.953785	2	440	0.032135	NA	0	436	NA	0.032135	4.95972	FALSE	NA	1	0	0	1	0	0	0	0	0	0	0	NA	NA	NA	DEL	944	FALSE	FALSE	FALSE	TRUE
4_134233642:134233642	4	134233642	134233642	2	1	intronic/intergenic	PCDH10	non-cancer	6	162346	FALSE	FALSE	NA	NA	FALSE	FALSE	FALSE	1.38843	2	840	0.032167	NA	0	630	NA	0.032167	4.95827	FALSE	NA	0	0	0	0	0	0	0	0	0	0	0	NA	NA	NA	DEL	945	FALSE	FALSE	TRUE	TRUE
12_106013137:106013138	12	106013137	106013138	2	1	intronic/intergenic	C12orf75	non-cancer	2	288467	FALSE	FALSE	NA	NA	FALSE	FALSE	FALSE	1.10787	2	219	0.032181	0.051213	1	561	NA	0.032181	4.95763	FALSE	NA	0	0	0	0	0	0	0	0	0	0	0	NA	NA	NA	INS	946	FALSE	FALSE	TRUE	TRUE
2_154629293:154629294	2	154629293	154629294	2	1	intronic/intergenic	GALNT13	non-cancer	3	171717	FALSE	FALSE	NA	LINE	TRUE	FALSE	FALSE	1.0953	2	479	0.020846	0.205536	2	555	0.246117	0.032182	4.95762	FALSE	NA	0	0	0	0	0	0	0	0	0	0	0	NA	NA	NA	INS	947	FALSE	FALSE	FALSE	TRUE
2_185000752:185000752	2	185000752	185000752	2	1	intronic/intergenic	ZNF804A	non-cancer	1	462935	FALSE	FALSE	NA	LINE	TRUE	FALSE	FALSE	0.919066	2	1067	0.032238	0.592784	1	567	NA	0.032238	4.95507	FALSE	NA	0	0	0	0	0	0	0	0	0	0	0	NA	NA	NA	DEL	948	FALSE	FALSE	FALSE	TRUE
6_98970158:98970158	6	98970158	98970158	2	1	intronic/intergenic	POU3F2	non-cancer	1	312592	FALSE	FALSE	NA	LINE	TRUE	FALSE	FALSE	1.32041	2	553	0.032249	-0.539675	1	555	NA	0.032249	4.9546	FALSE	NA	0	0	0	0	0	0	0	0	0	0	0	NA	NA	NA	DEL	949	FALSE	FALSE	FALSE	TRUE
7_125885141:125885142	7	125885141	125885142	2	1	intronic/intergenic	GRM8	non-cancer	4	998116	FALSE	FALSE	NA	LINE	TRUE	FALSE	FALSE	0.923563	2	940	0.032265	NA	0	496	NA	0.032265	4.95389	FALSE	NA	0	0	0	0	0	0	0	0	0	0	0	NA	NA	NA	INS	950	FALSE	FALSE	FALSE	TRUE
1_179792160:179792160	1	179792160	179792160	3	1	intronic/intergenic	FAM163A	non-cancer	4	9927	FALSE	FALSE	NA	SINE	TRUE	FALSE	FALSE	0.647238	3	54	0.130142	-0.548584	3	460	0.039545	0.032266	4.95385	FALSE	NA	0	0	0	0	0	0	0	0	0	0	0	NA	NA	NA	DEL	951	FALSE	FALSE	FALSE	TRUE
7_68941030:68941030	7	68941030	68941030	3	1	intronic/intergenic	AUTS2	non-cancer	2	123610	FALSE	FALSE	NA	SINE	TRUE	TRUE	FALSE	-0.544831	3	1263	0.796295	-1.09224	3	493	0.006464	0.032271	4.95364	FALSE	NA	0	0	0	0	0	0	0	0	0	0	0	NA	NA	NA	DEL	952	FALSE	FALSE	FALSE	TRUE
2_161100534:161100535	2	161100534	161100535	2	1	intronic/intergenic	ITGB6	non-cancer	3	43960	FALSE	FALSE	NA	NA	FALSE	FALSE	FALSE	1.10551	2	84	0.032291	0.776547	0	578	NA	0.032291	4.95274	FALSE	NA	0	0	0	0	0	0	0	0	0	0	0	NA	NA	NA	INS	953	FALSE	FALSE	TRUE	TRUE
4_28649186:28649186	4	28649186	28649186	2	1	intronic/intergenic	RP11-180C1.1	non-cancer	3	254260	FALSE	FALSE	NA	LINE	TRUE	FALSE	FALSE	1.145	2	1611	0.032305	-0.408073	1	927	NA	0.032305	4.95209	FALSE	NA	0	0	0	0	0	0	0	0	0	0	0	NA	NA	NA	DEL	954	FALSE	FALSE	FALSE	TRUE
11_7558564:7558564	11	7558564	7558564	4	1	intronic/intergenic	PPFIBP2	non-cancer	5	12143	FALSE	FALSE	NA	SINE	TRUE	FALSE	FALSE	1.33107	4	20	0.008846	0.290287	2	613	0.583625	0.032352	4.95	FALSE	NA	0	0	0	0	0	0	0	0	0	0	0	NA	NA	NA	DEL	955	FALSE	FALSE	FALSE	TRUE
15_69391007:69391007	15	69391007	69391007	2	1	intronic/intergenic	GLCE	non-cancer	0	157139	FALSE	FALSE	NA	NA	FALSE	FALSE	FALSE	0.887818	2	92	0.032361	-1.18612	1	646	NA	0.032361	4.94962	FALSE	NA	1	0	1	0	0	0	0	0	0	0	0	NA	NA	NA	DEL	956	FALSE	FALSE	TRUE	TRUE
13_98624037:98624038	13	98624037	98624038	2	1	intronic/intergenic	IPO5	non-cancer	0	17887	FALSE	FALSE	NA	SINE	TRUE	FALSE	FALSE	1.36423	2	153	0.032365	0.461638	1	549	NA	0.032365	4.94942	FALSE	NA	0	0	0	0	0	0	0	0	0	0	0	NA	NA	NA	INS	957	FALSE	FALSE	FALSE	TRUE
4_137065482:137065483	4	137065482	137065483	2	1	intronic/intergenic	PCDH18	non-cancer	1	1387955	FALSE	FALSE	NA	NA	FALSE	FALSE	FALSE	0.934262	2	1661	0.032382	0.332811	1	646	NA	0.032382	4.94865	FALSE	NA	0	0	0	0	0	0	0	0	0	0	0	NA	NA	NA	INS	958	FALSE	FALSE	TRUE	TRUE
7_132343870:132343870	7	132343870	132343870	2	1	intronic/intergenic	AC009365.3	non-cancer	3	65877	FALSE	FALSE	NA	NA	FALSE	FALSE	FALSE	0.879316	2	122	0.037927	-0.406344	2	944	0.136327	0.032392	4.94823	FALSE	NA	0	0	0	0	0	0	0	0	0	0	0	NA	NA	NA	DEL	959	FALSE	FALSE	TRUE	TRUE
14_84590827:84590828	14	84590827	84590828	2	1	intronic/intergenic	RP11-497E19.2	non-cancer	0	1404199	FALSE	FALSE	NA	NA	FALSE	FALSE	FALSE	1.35611	2	1388	0.032403	-0.697853	1	969	NA	0.032403	4.94773	FALSE	NA	0	0	0	0	0	0	0	0	0	0	0	NA	NA	NA	INS	960	FALSE	FALSE	TRUE	TRUE
5_83150043:83150044	5	83150043	83150044	2	1	intronic/intergenic	HAPLN1	non-cancer	4	180701	FALSE	FALSE	NA	SINE	TRUE	FALSE	FALSE	0.450323	2	230	0.174525	3.57864	2	578	0.029647	0.032411	4.94738	FALSE	NA	0	0	0	0	0	0	0	0	0	0	0	NA	NA	NA	INS	961	FALSE	FALSE	FALSE	TRUE
6_58690067:58690068	6	58690067	58690067	3	2	intronic/intergenic	PRIM2	non-cancer	2	1506823	FALSE	FALSE	NA	DNA	TRUE	TRUE	FALSE	0.951966	3	1221	0.032426	NA	0	574	NA	0.032426	4.94672	FALSE	NA	0	0	0	0	0	0	0	0	0	0	0	NA	NA	NA	DEL	962	FALSE	FALSE	FALSE	TRUE
16_76871701:76871702	16	76871701	76871702	2	1	intronic/intergenic	RP11-58C22.1	non-cancer	1	284387	FALSE	FALSE	NA	SINE	TRUE	FALSE	FALSE	1.08471	2	266	0.032507	-0.140028	1	477	NA	0.032507	4.9431	FALSE	NA	0	0	0	0	0	0	0	0	0	0	0	NA	NA	NA	INS	963	FALSE	FALSE	FALSE	TRUE
9_83861696:83861696	9	83861696	83861696	2	1	intronic/intergenic	TLE1	non-cancer	1	441459	FALSE	FALSE	NA	LINE	TRUE	FALSE	FALSE	0.906734	2	614	0.032549	NA	0	617	NA	0.032549	4.94125	FALSE	NA	0	0	0	0	0	0	0	0	0	0	0	NA	NA	NA	DEL	964	FALSE	FALSE	FALSE	TRUE
1_195583303:195583303	1	195583303	195583303	2	1	intronic/intergenic	KCNT2	non-cancer	0	994136	FALSE	FALSE	NA	LINE	TRUE	FALSE	FALSE	1.0118	2	1496	0.032572	-0.570769	1	464	NA	0.032572	4.94024	FALSE	NA	0	0	0	0	0	0	0	0	0	0	0	NA	NA	NA	DEL	965	FALSE	FALSE	FALSE	TRUE
7_45350632:45350632	7	45350632	45350632	2	1	intronic/intergenic	RAMP3	non-cancer	2	153204	FALSE	FALSE	NA	LINE	TRUE	FALSE	FALSE	0.581284	2	92	0.072951	-0.830302	2	514	0.071346	0.032572	4.94022	FALSE	NA	0	0	0	0	0	0	0	0	0	0	0	NA	NA	NA	DEL	966	FALSE	FALSE	FALSE	TRUE
10_82916340:82916340	10	82916340	82916340	3	1	intronic/intergenic	SH2D4B	non-cancer	0	618252	FALSE	FALSE	NA	LINE	TRUE	FALSE	FALSE	1.67626	3	347	0.0083	0.172205	2	581	0.62718	0.032576	4.94005	FALSE	NA	0	0	0	0	0	0	0	0	0	0	0	NA	NA	NA	DEL	967	FALSE	FALSE	FALSE	TRUE
2_58018687:58018687	2	58018687	58018687	2	1	intronic/intergenic	VRK2	non-cancer	0	257026	FALSE	FALSE	NA	LINE	TRUE	FALSE	FALSE	1.15383	2	715	0.022478	0.327784	2	571	0.231748	0.032596	4.93917	FALSE	NA	0	0	0	0	0	0	0	0	0	0	0	NA	NA	NA	DEL	968	FALSE	FALSE	FALSE	TRUE
1_26809754:26809756	1	26809754	26809756	2	3	intronic/intergenic	HMGN2	non-cancer	1	10650	FALSE	FALSE	NA	LINE	TRUE	FALSE	FALSE	1.09283	2	22	0.032609	NA	0	573	NA	0.032609	4.9386	FALSE	NA	0	0	0	0	0	0	0	0	0	0	0	NA	NA	NA	DEL	969	FALSE	FALSE	FALSE	TRUE
6_170779917:170779918	6	170779917	170779918	2	2	intronic/intergenic	PSMB1	non-cancer	3	82412	FALSE	FALSE	NA	NA	FALSE	TRUE	FALSE	1.06394	2	48	0.066122	0.80075	2	572	0.07882	0.032609	4.93858	FALSE	NA	6	2	2	2	0	0	0	0	0	0	0	NA	NA	NA	DEL	970	FALSE	FALSE	FALSE	TRUE
3_150456675:150456676	3	150456675	150456675	2	2	intronic/intergenic	SIAH2	non-cancer	0	23961	FALSE	FALSE	NA	NA	FALSE	FALSE	FALSE	1.39246	2	51	0.032613	-0.063501	1	518	NA	0.032613	4.9384	FALSE	NA	22	4	1	17	0	0	0	0	0	0	0	NA	NA	NA	DEL	971	FALSE	FALSE	TRUE	TRUE
2_103539314:103539315	2	103539314	103539315	2	1	intronic/intergenic	TMEM182	non-cancer	0	164384	FALSE	FALSE	NA	NA	FALSE	TRUE	FALSE	1.08933	2	753	0.032709	NA	0	577	NA	0.032709	4.93419	TRUE	831	0	0	0	0	0	0	0	0	0	0	0	NA	NA	NA	INS	972	FALSE	FALSE	FALSE	TRUE
5_83804353:83804353	5	83804353	83804353	2	1	intronic/intergenic	EDIL3	non-cancer	2	124161	FALSE	FALSE	NA	NA	FALSE	FALSE	FALSE	0.538934	2	1119	0.160216	1.72638	2	584	0.032702	0.032754	4.93219	FALSE	NA	0	0	0	0	0	0	0	0	0	0	0	NA	NA	NA	DEL	973	FALSE	FALSE	TRUE	TRUE
3_87668839:87668840	3	87668839	87668840	2	1	intronic/intergenic	POU1F1	non-cancer	2	343227	FALSE	FALSE	NA	NA	FALSE	FALSE	FALSE	0.843698	2	204	0.032764	-0.393482	1	586	NA	0.032764	4.93174	FALSE	NA	0	0	0	0	0	0	0	0	0	0	0	NA	NA	NA	INS	974	FALSE	FALSE	TRUE	TRUE
8_33182233:33182233	8	33182233	33182233	3	1	intronic/intergenic	FUT10	non-cancer	1	136737	FALSE	FALSE	NA	NA	FALSE	FALSE	FALSE	-0.021866	3	482	0.46132	1.38984	3	525	0.011363	0.032768	4.93155	FALSE	NA	0	0	0	0	0	0	0	0	0	0	0	NA	NA	NA	DEL	975	FALSE	FALSE	TRUE	TRUE
16_240581:240581	16	240581	240581	2	1	splice-site	LUC7L	non-cancer	1	NA	FALSE	FALSE	NA	NA	FALSE	FALSE	FALSE	0.447671	2	0	NA	1.81461	2	590	0.03278	0.03278	4.93105	FALSE	NA	0	0	0	0	0	0	0	0	0	0	0	0	NA	NA	DEL	976	TRUE	FALSE	TRUE	TRUE
2_124432299:124432299	2	124432299	124432299	2	1	intronic/intergenic	CNTNAP5	non-cancer	1	350929	FALSE	FALSE	NA	LINE	TRUE	FALSE	FALSE	0.691479	2	2148	0.058903	-0.443728	2	560	0.08912	0.032807	4.92985	FALSE	NA	0	0	0	0	0	0	0	0	0	0	0	NA	NA	NA	DEL	977	FALSE	FALSE	FALSE	TRUE
7_55013987:55013988	7	55013987	55013988	6	2	enhancer	EGFR	oncogene	0	72983	FALSE	FALSE	NA	NA	FALSE	FALSE	FALSE	0.232196	1	0	NA	1.38732	5	487	0.032832	0.032832	4.92876	FALSE	NA	6	2	0	4	0	0	0	0	0	0	0	3	NA	NA	INS	978	TRUE	TRUE	TRUE	TRUE
3_78917886:78917886	3	78917886	78917886	3	1	intronic/intergenic	ROBO1	non-cancer	1	721175	FALSE	FALSE	NA	NA	FALSE	FALSE	FALSE	0.454983	3	1953	0.032854	0.041906	0	550	NA	0.032854	4.92779	FALSE	NA	2	1	1	0	0	0	0	0	0	0	0	NA	NA	NA	DEL	979	FALSE	FALSE	TRUE	TRUE
1_226462715:226462715	1	226462715	226462715	2	1	intronic/intergenic	LIN9	non-cancer	0	34855	FALSE	FALSE	NA	LINE	TRUE	FALSE	FALSE	0.579234	2	35	0.165165	1.56175	2	450	0.031898	0.032907	4.92548	FALSE	NA	0	0	0	0	0	0	0	0	0	0	0	NA	NA	NA	DEL	980	FALSE	FALSE	FALSE	TRUE
14_85767489:85767489	14	85767489	85767489	2	1	intronic/intergenic	RP11-497E19.2	non-cancer	2	227538	FALSE	FALSE	NA	DNA	TRUE	FALSE	FALSE	0.999126	2	1388	0.032918	-0.258582	1	969	NA	0.032918	4.925	FALSE	NA	0	0	0	0	0	0	0	0	0	0	0	NA	NA	NA	DEL	981	FALSE	FALSE	FALSE	TRUE
2_119031879:119031879	2	119031879	119031879	2	1	intronic/intergenic	INSIG2	non-cancer	1	177746	FALSE	FALSE	NA	SINE	TRUE	FALSE	FALSE	1.27622	2	193	0.016914	0.376211	2	581	0.311855	0.03294	4.92403	FALSE	NA	0	0	0	0	0	0	0	0	0	0	0	NA	NA	NA	DEL	982	FALSE	FALSE	FALSE	TRUE
8_137659880:137659881	8	137659880	137659881	2	1	intronic/intergenic	KHDRBS3	non-cancer	4	1189770	FALSE	FALSE	NA	NA	FALSE	FALSE	FALSE	0.994966	2	1362	0.03298	NA	0	441	NA	0.03298	4.92225	FALSE	NA	4	0	0	4	0	0	0	0	0	0	0	NA	NA	NA	INS	983	FALSE	FALSE	TRUE	TRUE
2_184378442:184378442	2	184378442	184378442	3	1	intronic/intergenic	NUP35	non-cancer	3	389256	FALSE	FALSE	NA	NA	FALSE	FALSE	FALSE	1.27088	3	447	0.091453	0.936345	3	583	0.057769	0.032984	4.9221	FALSE	NA	0	0	0	0	0	0	0	0	0	0	0	NA	NA	NA	DEL	984	FALSE	FALSE	TRUE	TRUE
3_104872186:104872186	3	104872186	104872186	2	1	intronic/intergenic	ALCAM	non-cancer	2	214067	FALSE	TRUE	rs146348561	NA	FALSE	FALSE	FALSE	0.887218	2	1237	0.033005	-0.289729	0	562	NA	0.033005	4.92117	FALSE	NA	1	0	0	1	0	0	0	0	0	0	0	NA	NA	NA	DEL	985	FALSE	FALSE	TRUE	TRUE
6_6693497:6693498	6	6693497	6693498	2	1	intronic/intergenic	LY86	non-cancer	0	104529	FALSE	FALSE	NA	NA	FALSE	FALSE	FALSE	0.82538	2	188	0.084307	1.4999	2	531	0.062787	0.033037	4.91975	FALSE	NA	0	0	0	0	0	0	0	0	0	0	0	NA	NA	NA	INS	986	FALSE	FALSE	TRUE	TRUE
1_192295554:192295554	1	192295554	192295554	2	1	intronic/intergenic	RGS21	non-cancer	3	16613	FALSE	FALSE	NA	NA	FALSE	FALSE	FALSE	0.688377	2	164	0.045063	-0.340451	2	470	0.117925	0.033146	4.91502	FALSE	NA	0	0	0	0	0	0	0	0	0	0	0	NA	NA	NA	DEL	987	FALSE	FALSE	TRUE	TRUE
18_63136740:63136740	18	63136740	63136740	3	1	intronic/intergenic	CDH7	non-cancer	1	293339	FALSE	FALSE	NA	NA	FALSE	FALSE	FALSE	1.3671	3	999	0.010676	-0.331676	2	579	0.498063	0.033163	4.9143	FALSE	NA	0	0	0	0	0	0	0	0	0	0	0	NA	NA	NA	DEL	988	FALSE	FALSE	TRUE	TRUE
2_124720348:124720348	2	124720348	124720348	2	1	intronic/intergenic	CNTNAP5	non-cancer	4	62880	FALSE	FALSE	NA	LINE	TRUE	FALSE	FALSE	0.531037	2	2148	0.10002	-0.559612	2	560	0.053166	0.033165	4.91421	FALSE	NA	0	0	0	0	0	0	0	0	0	0	0	NA	NA	NA	DEL	989	FALSE	FALSE	FALSE	TRUE
4_63643841:63643842	4	63643841	63643842	2	1	intronic/intergenic	LPHN3	non-cancer	3	1280829	FALSE	FALSE	NA	NA	FALSE	FALSE	FALSE	0.901913	2	2898	0.033229	NA	0	614	NA	0.033229	4.91142	FALSE	NA	0	0	0	0	0	0	0	0	0	0	0	NA	NA	NA	INS	990	FALSE	FALSE	TRUE	TRUE
12_2291577:2291577	12	2291577	2291577	2	1	intronic/intergenic	DCP1B	non-cancer	3	177980	FALSE	FALSE	NA	NA	FALSE	FALSE	FALSE	1.03731	2	158	0.033232	0.517884	0	533	NA	0.033232	4.91127	FALSE	NA	1	0	1	0	0	0	0	0	0	0	0	NA	NA	NA	DEL	991	FALSE	FALSE	TRUE	TRUE
15_97098751:97098752	15	97098751	97098752	2	1	intronic/intergenic	AC087477.1	non-cancer	2	194264	FALSE	FALSE	NA	NA	FALSE	FALSE	FALSE	1.21522	2	134	0.033255	0.841559	1	975	NA	0.033255	4.91028	FALSE	NA	0	0	0	0	0	0	0	0	0	0	0	NA	NA	NA	INS	992	FALSE	FALSE	TRUE	TRUE
19_30145498:30145500	19	30145498	30145500	4	3	intronic/intergenic	PLEKHF1	non-cancer	0	19247	FALSE	FALSE	NA	Simple_repeat	TRUE	FALSE	FALSE	-0.299008	1	26	NA	3.51201	2	556	0.033274	0.033274	4.90944	FALSE	NA	0	0	0	0	0	0	0	0	0	0	0	NA	NA	NA	DEL	993	FALSE	FALSE	FALSE	TRUE
16_6045021:6045021	16	6045021	6045021	2	1	intronic/intergenic	RBFOX1	non-cancer	1	24879	FALSE	FALSE	NA	NA	FALSE	FALSE	FALSE	0.937407	2	1034	0.033293	-0.414026	1	569	NA	0.033293	4.90864	FALSE	NA	0	0	0	0	0	0	0	0	0	0	0	NA	NA	NA	DEL	994	FALSE	FALSE	TRUE	TRUE
8_132075176:132075176	8	132075176	132075176	2	1	intronic/intergenic	ADCY8	non-cancer	4	22597	FALSE	FALSE	NA	Simple_repeat	TRUE	FALSE	FALSE	1.17856	2	568	0.033295	-0.188971	1	421	NA	0.033295	4.90856	FALSE	NA	0	0	0	0	0	0	0	0	0	0	0	NA	NA	NA	DEL	995	FALSE	FALSE	FALSE	TRUE
8_43720335:43720335	8	43720335	43720335	3	1	intronic/intergenic	HGSNAT	non-cancer	2	724779	FALSE	FALSE	NA	LINE	TRUE	FALSE	FALSE	1.20846	3	637	0.007317	-0.248989	2	507	0.730528	0.033308	4.90798	FALSE	NA	0	0	0	0	0	0	0	0	0	0	0	NA	NA	NA	DEL	996	FALSE	FALSE	FALSE	TRUE
6_51912061:51912061	6	51912061	51912061	2	1	intronic/intergenic	PKHD1	non-cancer	0	37670	FALSE	FALSE	NA	NA	FALSE	FALSE	FALSE	0.848427	2	305	0.033316	-0.56616	1	532	NA	0.033316	4.90762	FALSE	NA	1	0	0	1	0	0	0	0	0	0	0	NA	NA	NA	DEL	997	FALSE	FALSE	TRUE	TRUE
2_124695525:124695525	2	124695525	124695525	2	1	intronic/intergenic	CNTNAP5	non-cancer	3	87703	FALSE	FALSE	NA	DNA	TRUE	FALSE	FALSE	0.931446	2	2148	0.033318	3.16783	1	560	NA	0.033318	4.90757	FALSE	NA	0	0	0	0	0	0	0	0	0	0	0	NA	NA	NA	DEL	998	FALSE	FALSE	FALSE	TRUE
12_84740573:84740574	12	84740573	84740574	2	1	intronic/intergenic	SLC6A15	non-cancer	3	545325	FALSE	FALSE	NA	LINE	TRUE	FALSE	FALSE	1.12555	2	878	0.033328	NA	0	530	NA	0.033328	4.90712	FALSE	NA	2	0	0	2	0	0	0	0	0	0	0	NA	NA	NA	INS	999	FALSE	FALSE	FALSE	TRUE
13_77551018:77551018	13	77551018	77551018	2	1	intronic/intergenic	CLN5	non-cancer	0	15069	FALSE	FALSE	NA	NA	FALSE	FALSE	FALSE	1.00732	2	14	0.033333	0.047356	0	569	NA	0.033333	4.90689	FALSE	NA	6	1	1	4	0	0	0	0	0	0	0	NA	NA	NA	DEL	1000	FALSE	FALSE	TRUE	TRUE
4_58469830:58469839	4	58469830	58469830	2	10	intronic/intergenic	IGFBP7	non-cancer	0	493313	FALSE	FALSE	NA	SINE	TRUE	FALSE	FALSE	0.975226	2	1594	0.033338	0.265138	1	661	NA	0.033338	4.9067	FALSE	NA	0	0	0	0	0	0	0	0	0	0	0	NA	NA	NA	DEL	1001	FALSE	FALSE	FALSE	TRUE
5_161275800:161275801	5	161275800	161275801	2	1	promoter	GABRA1	non-cancer	1	NA	FALSE	FALSE	NA	NA	FALSE	FALSE	FALSE	0.452277	2	0	NA	1.84099	2	559	0.033382	0.033382	4.90481	TRUE	425	0	0	0	0	0	0	0	0	0	0	0	0	NA	NA	INS	1002	TRUE	FALSE	TRUE	TRUE
10_103234625:103234646	10	103234625	103234646	2	22	intronic/intergenic	POLL	non-cancer	1	112471	FALSE	FALSE	NA	LINE	TRUE	FALSE	FALSE	0.652579	2	38	0.128205	-0.971717	2	578	0.041825	0.033398	4.90412	FALSE	NA	0	0	0	0	0	0	0	0	0	0	0	NA	NA	NA	DEL	1003	FALSE	FALSE	FALSE	TRUE
3_85317368:85317368	3	85317368	85317368	2	1	intronic/intergenic	CADM2	non-cancer	2	308609	FALSE	FALSE	NA	LINE	TRUE	FALSE	FALSE	0.983711	2	2309	0.03344	-0.286577	0	541	NA	0.03344	4.90229	FALSE	NA	0	0	0	0	0	0	0	0	0	0	0	NA	NA	NA	DEL	1004	FALSE	FALSE	FALSE	TRUE
13_66484716:66484717	13	66484716	66484717	2	1	intronic/intergenic	PCDH9	non-cancer	1	1317855	FALSE	FALSE	NA	NA	FALSE	FALSE	FALSE	1.00774	2	2797	0.033445	1.26025	1	545	NA	0.033445	4.90207	FALSE	NA	0	0	0	0	0	0	0	0	0	0	0	NA	NA	NA	INS	1005	FALSE	FALSE	TRUE	TRUE
8_129922705:129922706	8	129922705	129922706	2	1	intronic/intergenic	GSDMC	non-cancer	0	867127	FALSE	FALSE	NA	LINE	TRUE	FALSE	FALSE	0.917922	2	570	0.033453	NA	0	429	NA	0.033453	4.90171	FALSE	NA	0	0	0	0	0	0	0	0	0	0	0	NA	NA	NA	INS	1006	FALSE	FALSE	FALSE	TRUE
11_48445913:48445913	11	48445913	48445913	2	1	intronic/intergenic	OR4C5	non-cancer	1	57896	FALSE	FALSE	NA	LINE	TRUE	TRUE	FALSE	0.985953	2	54	0.033456	NA	0	630	NA	0.033456	4.90161	FALSE	NA	0	0	0	0	0	0	0	0	0	0	0	NA	NA	NA	DEL	1007	FALSE	FALSE	FALSE	TRUE
18_65149596:65149596	18	65149596	65149596	2	1	intronic/intergenic	DSEL	non-cancer	0	32279	FALSE	FALSE	NA	DNA	TRUE	FALSE	FALSE	0.929285	2	723	0.033566	0.186381	1	567	NA	0.033566	4.89684	FALSE	NA	1	0	0	0	1	0	0	0	0	0	0	NA	NA	NA	DEL	1008	FALSE	FALSE	FALSE	TRUE
21_39921036:39921037	21	39921036	39921037	2	1	intronic/intergenic	ERG	oncogene	0	26587	FALSE	FALSE	NA	SINE	TRUE	FALSE	FALSE	1.27075	2	107	0.032875	1.2933	2	607	0.164286	0.0336	4.89539	FALSE	NA	0	0	0	0	0	0	0	0	0	0	0	NA	NA	NA	INS	1009	FALSE	TRUE	FALSE	TRUE
9_100006203:100006204	9	100006203	100006204	2	1	intronic/intergenic	CCDC180	non-cancer	2	47480	FALSE	FALSE	NA	SINE	TRUE	TRUE	FALSE	0.458085	2	71	0.277132	-1.16263	2	600	0.019519	0.033644	4.89352	FALSE	NA	0	0	0	0	0	0	0	0	0	0	0	NA	NA	NA	INS	1010	FALSE	FALSE	FALSE	TRUE
18_33417246:33417246	18	33417246	33417246	2	1	intronic/intergenic	C18orf21	non-cancer	1	135446	FALSE	FALSE	NA	LTR	TRUE	FALSE	FALSE	0.924512	2	84	0.041501	0.749754	2	613	0.130343	0.033644	4.8935	FALSE	NA	1	1	0	0	0	0	0	0	0	0	0	NA	NA	NA	DEL	1011	FALSE	FALSE	FALSE	TRUE
10_26951458:26951459	10	26951458	26951459	2	1	intronic/intergenic	PDSS1	non-cancer	0	35182	FALSE	FALSE	NA	LTR	TRUE	TRUE	FALSE	1.45837	2	82	0.015523	-0.61948	2	580	0.348628	0.033656	4.89297	FALSE	NA	0	0	0	0	0	0	0	0	0	0	0	NA	NA	NA	INS	1012	FALSE	FALSE	FALSE	TRUE
12_108602954:108602955	12	108602954	108602955	2	1	intronic/intergenic	WSCD2	non-cancer	0	13344	FALSE	FALSE	NA	NA	FALSE	FALSE	FALSE	0.704074	2	98	0.053409	0.735364	2	545	0.101369	0.033668	4.89246	FALSE	NA	0	0	0	0	0	0	0	0	0	0	0	NA	NA	NA	INS	1013	FALSE	FALSE	TRUE	TRUE
5_50381554:50381555	5	50381554	50381555	2	2	intronic/intergenic	ISL1	non-cancer	1	297951	FALSE	FALSE	NA	LTR	TRUE	FALSE	FALSE	1.04996	2	425	0.033682	-0.436044	1	468	NA	0.033682	4.89186	FALSE	NA	0	0	0	0	0	0	0	0	0	0	0	NA	NA	NA	INS	1014	FALSE	FALSE	FALSE	TRUE
11_94828593:94828594	11	94828593	94828594	2	66	intronic/intergenic	ENDOD1	non-cancer	2	5501	FALSE	TRUE	rs57399948	NA	FALSE	FALSE	FALSE	1.59223	2	37	0.033738	NA	0	600	NA	0.033738	4.88947	FALSE	NA	0	0	0	0	0	0	0	0	0	0	0	NA	NA	NA	INS	1015	FALSE	FALSE	TRUE	TRUE
5_135400710:135400711	5	135400710	135400711	2	1	intronic/intergenic	TGFBI	non-cancer	0	35965	FALSE	FALSE	NA	LINE	TRUE	FALSE	FALSE	0.999346	2	37	0.033738	-0.559062	1	584	NA	0.033738	4.88947	FALSE	NA	6	0	0	6	0	0	0	0	0	0	0	NA	NA	NA	INS	1016	FALSE	FALSE	FALSE	TRUE
6_98270021:98270022	6	98270021	98270022	2	1	intronic/intergenic	MMS22L	non-cancer	0	539668	FALSE	FALSE	NA	NA	FALSE	FALSE	FALSE	1.00612	2	602	0.047439	0.907245	2	558	0.114503	0.033762	4.88845	TRUE	661	0	0	0	0	0	0	0	0	0	0	0	NA	NA	NA	INS	1017	FALSE	FALSE	TRUE	TRUE
10_23177747:23177747	10	23177747	23177747	2	1	intronic/intergenic	ARMC3	non-cancer	1	43179	FALSE	FALSE	NA	LINE	TRUE	FALSE	FALSE	0.592495	2	91	0.166851	-0.759296	2	563	0.032578	0.033782	4.88762	FALSE	NA	0	0	0	0	0	0	0	0	0	0	0	NA	NA	NA	DEL	1018	FALSE	FALSE	FALSE	TRUE
4_109918348:109918349	4	109918348	109918349	2	1	intronic/intergenic	ETNPPL	non-cancer	1	234294	FALSE	FALSE	NA	LINE	TRUE	FALSE	FALSE	0.782211	2	160	0.033796	NA	0	660	NA	0.033796	4.887	FALSE	NA	0	0	0	0	0	0	0	0	0	0	0	NA	NA	NA	INS	1019	FALSE	FALSE	FALSE	TRUE
1_213479682:213479683	1	213479682	213479683	3	1	intronic/intergenic	RPS6KC1	non-cancer	3	254935	FALSE	FALSE	NA	NA	FALSE	FALSE	FALSE	0.56144	3	211	0.118375	1.20825	2	457	0.046	0.033831	4.88551	FALSE	NA	0	0	0	0	0	0	0	0	0	0	0	NA	NA	NA	INS	1020	FALSE	FALSE	TRUE	TRUE
12_69647459:69647462	12	69647459	69647462	4	4	intronic/intergenic	CPSF6	non-cancer	2	14032	FALSE	FALSE	NA	Simple_repeat	TRUE	FALSE	FALSE	NA	0	88	NA	0.767381	4	535	0.033839	0.033839	4.88518	FALSE	NA	0	0	0	0	0	0	0	0	0	0	0	NA	NA	NA	DEL	1021	FALSE	FALSE	FALSE	FALSE
7_145857989:145857989	7	145857989	145857989	2	1	intronic/intergenic	CNTNAP2	tsg	3	44020	FALSE	FALSE	NA	LINE	TRUE	FALSE	FALSE	0.353555	2	1767	0.165274	1.49411	2	470	0.032957	0.033841	4.8851	FALSE	NA	0	0	0	0	0	0	0	0	0	0	0	NA	NA	NA	DEL	1022	FALSE	TRUE	FALSE	TRUE
1_222576794:222576795	1	222576794	222576795	2	1	intronic/intergenic	HHIPL2	non-cancer	0	144591	FALSE	FALSE	NA	LTR	TRUE	FALSE	FALSE	0.427038	2	189	0.165818	-0.671531	2	448	0.032884	0.033871	4.88382	FALSE	NA	0	0	0	0	0	0	0	0	0	0	0	NA	NA	NA	INS	1023	FALSE	FALSE	FALSE	TRUE
4_28331232:28331233	4	28331232	28331233	2	1	intronic/intergenic	RP11-180C1.1	non-cancer	0	63693	FALSE	FALSE	NA	DNA	TRUE	FALSE	FALSE	0.899547	2	1611	0.033874	-0.141283	1	927	NA	0.033874	4.88367	FALSE	NA	0	0	0	0	0	0	0	0	0	0	0	NA	NA	NA	INS	1024	FALSE	FALSE	FALSE	TRUE
6_93202479:93202479	6	93202479	93202479	2	1	intronic/intergenic	EPHA7	unclassified cancer	1	926580	FALSE	FALSE	NA	LINE	TRUE	FALSE	FALSE	0.898893	2	1784	0.033876	0.432095	0	551	NA	0.033876	4.88361	FALSE	NA	0	0	0	0	0	0	0	0	0	0	0	NA	NA	NA	DEL	1025	FALSE	TRUE	FALSE	TRUE
4_65218560:65218561	4	65218560	65218561	2	1	intronic/intergenic	TECRL	non-cancer	1	56508	FALSE	FALSE	NA	NA	FALSE	FALSE	FALSE	0.969604	2	1901	0.0339	-0.120633	1	642	NA	0.0339	4.88258	FALSE	NA	0	0	0	0	0	0	0	0	0	0	0	NA	NA	NA	INS	1026	FALSE	FALSE	TRUE	TRUE
3_95796862:95796863	3	95796862	95796863	2	1	intronic/intergenic	MTRNR2L12	non-cancer	2	539254	FALSE	FALSE	NA	NA	FALSE	FALSE	FALSE	0.88576	2	1207	0.033985	-0.395832	1	974	NA	0.033985	4.87897	FALSE	NA	0	0	0	0	0	0	0	0	0	0	0	NA	NA	NA	INS	1027	FALSE	FALSE	TRUE	TRUE
9_25835497:25835498	9	25835497	25835497	2	2	intronic/intergenic	TUSC1	non-cancer	8	157178	FALSE	FALSE	NA	NA	FALSE	FALSE	FALSE	0.958714	2	779	0.034003	-0.719059	0	569	NA	0.034003	4.87818	FALSE	NA	0	0	0	0	0	0	0	0	0	0	0	NA	NA	NA	DEL	1028	FALSE	FALSE	TRUE	TRUE
3_23322781:23322781	3	23322781	23322781	2	1	intronic/intergenic	UBE2E2	non-cancer	1	72590	FALSE	FALSE	NA	NA	FALSE	FALSE	FALSE	0.707668	2	544	0.061483	-1.09141	2	554	0.089154	0.03402	4.87748	FALSE	NA	0	0	0	0	0	0	0	0	0	0	0	NA	NA	NA	DEL	1029	FALSE	FALSE	TRUE	TRUE
13_38868514:38868517	13	38868514	38868517	2	4	intronic/intergenic	UFM1	non-cancer	1	55540	FALSE	FALSE	NA	LINE	TRUE	FALSE	FALSE	0.947962	2	269	0.034023	NA	0	575	NA	0.034023	4.87733	FALSE	NA	0	0	0	0	0	0	0	0	0	0	0	NA	NA	NA	DEL	1030	FALSE	FALSE	FALSE	TRUE
6_138557027:138557028	6	138557027	138557028	2	1	intronic/intergenic	PBOV1	non-cancer	2	17495	FALSE	FALSE	NA	NA	FALSE	FALSE	FALSE	0.289195	2	37	0.121457	1.65227	2	574	0.045157	0.034037	4.87675	FALSE	NA	6	0	0	6	0	0	0	0	0	0	0	NA	NA	NA	INS	1031	FALSE	FALSE	TRUE	TRUE
1_168244855:168244868	1	168244855	168244868	2	14	intronic/intergenic	TBX19	non-cancer	1	5461	FALSE	FALSE	NA	LINE	TRUE	FALSE	FALSE	1.24261	2	69	0.034038	0.881142	1	458	NA	0.034038	4.8767	FALSE	NA	0	0	0	0	0	0	0	0	0	0	0	NA	NA	NA	DEL	1032	FALSE	FALSE	FALSE	TRUE
7_80377594:80377595	7	80377594	80377595	3	1	intronic/intergenic	CD36	non-cancer	1	101537	FALSE	FALSE	NA	NA	FALSE	FALSE	FALSE	-0.610904	3	100	0.96363	-0.800187	3	504	0.005695	0.034053	4.87605	FALSE	NA	4	2	0	2	0	0	0	0	0	0	0	NA	NA	NA	INS	1033	FALSE	FALSE	TRUE	TRUE
3_69296977:69296977	3	69296977	69296977	2	1	intronic/intergenic	LMOD3	non-cancer	0	125440	FALSE	FALSE	NA	SINE	TRUE	FALSE	FALSE	1.68128	2	40	0.013937	0.23652	2	563	0.393848	0.03406	4.87577	FALSE	NA	0	0	0	0	0	0	0	0	0	0	0	NA	NA	NA	DEL	1034	FALSE	FALSE	FALSE	TRUE
20_59267597:59267598	20	59267597	59267598	2	1	intronic/intergenic	CDH4	non-cancer	1	559972	FALSE	FALSE	NA	LTR	TRUE	FALSE	FALSE	0.958302	2	492	0.034069	NA	0	470	NA	0.034069	4.87541	FALSE	NA	2	2	0	0	0	0	0	0	0	0	0	NA	NA	NA	INS	1035	FALSE	FALSE	FALSE	TRUE
1_245422050:245422051	1	245422050	245422051	2	1	intronic/intergenic	KIF26B	non-cancer	1	103323	FALSE	FALSE	NA	NA	FALSE	FALSE	FALSE	0.921264	2	335	0.034115	1.49603	1	437	NA	0.034115	4.87346	TRUE	255	20	4	0	16	0	0	0	0	0	0	0	NA	NA	NA	INS	1036	FALSE	FALSE	TRUE	TRUE
3_143261203:143261203	3	143261203	143261203	2	1	intronic/intergenic	SLC9A9	non-cancer	2	305961	FALSE	FALSE	NA	NA	FALSE	FALSE	FALSE	0.60754	2	208	0.060662	-0.814408	2	532	0.090661	0.034115	4.87346	FALSE	NA	0	0	0	0	0	0	0	0	0	0	0	NA	NA	NA	DEL	1037	FALSE	FALSE	TRUE	TRUE
5_130303467:130303468	5	130303467	130303467	2	2	intronic/intergenic	HINT1	non-cancer	1	197431	FALSE	FALSE	NA	NA	FALSE	FALSE	FALSE	1.38382	2	323	0.034153	-1.06326	0	592	NA	0.034153	4.87185	FALSE	NA	0	0	0	0	0	0	0	0	0	0	0	NA	NA	NA	DEL	1038	FALSE	FALSE	TRUE	TRUE
2_7438971:7438972	2	7438971	7438972	2	1	intronic/intergenic	RNF144A	non-cancer	2	301913	FALSE	FALSE	NA	NA	FALSE	TRUE	FALSE	0.862037	2	440	0.034185	2.14153	1	553	NA	0.034185	4.8705	TRUE	390	0	0	0	0	0	0	0	0	0	0	0	NA	NA	NA	INS	1039	FALSE	FALSE	FALSE	TRUE
6_4000247:4000248	6	4000247	4000248	2	1	intronic/intergenic	C6ORF50	non-cancer	0	16845	FALSE	FALSE	NA	DNA	TRUE	FALSE	FALSE	1.79911	2	25	0.034188	-0.507522	1	972	NA	0.034188	4.87036	FALSE	NA	4	2	2	0	0	0	0	0	0	0	0	NA	NA	NA	INS	1040	FALSE	FALSE	FALSE	TRUE
4_104941469:104941470	4	104941469	104941470	2	1	intronic/intergenic	TACR3	non-cancer	5	300637	FALSE	FALSE	NA	SINE	TRUE	FALSE	FALSE	0.845769	2	393	0.034198	2.26779	1	643	NA	0.034198	4.86993	FALSE	NA	0	0	0	0	0	0	0	0	0	0	0	NA	NA	NA	INS	1041	FALSE	FALSE	FALSE	TRUE
8_93534445:93534445	8	93534445	93534445	2	1	intronic/intergenic	AC117834.1	non-cancer	2	362598	FALSE	FALSE	NA	Simple_repeat	TRUE	FALSE	FALSE	1.12164	2	303	0.034223	NA	0	200	NA	0.034223	4.86888	TRUE	255	0	0	0	0	0	0	0	0	0	0	0	NA	NA	NA	DEL	1042	FALSE	FALSE	FALSE	TRUE
14_106994652:106994652	14	106994652	106994652	2	1	intronic/intergenic	KIAA0125	non-cancer	1	607700	FALSE	FALSE	NA	NA	FALSE	TRUE	FALSE	0.610468	2	475	0.144223	2.62838	2	115	0.038331	0.034263	4.86719	FALSE	NA	1	0	1	0	0	0	0	0	0	0	0	NA	NA	NA	DEL	1043	FALSE	FALSE	FALSE	TRUE
2_83034807:83034807	2	83034807	83034807	2	1	intronic/intergenic	SUCLG1	non-cancer	2	1651586	FALSE	FALSE	NA	LINE	TRUE	FALSE	FALSE	1.46668	2	1500	0.034272	-0.021916	1	578	NA	0.034272	4.86684	FALSE	NA	0	0	0	0	0	0	0	0	0	0	0	NA	NA	NA	DEL	1044	FALSE	FALSE	FALSE	TRUE
5_180354096:180354096	5	180354096	180354096	2	1	intronic/intergenic	BTNL8	non-cancer	1	27785	FALSE	FALSE	NA	LINE	TRUE	FALSE	FALSE	0.414424	2	30	0.165224	-0.852053	2	567	0.033473	0.034276	4.86668	FALSE	NA	0	0	0	0	0	0	0	0	0	0	0	NA	NA	NA	DEL	1045	FALSE	FALSE	FALSE	TRUE
11_102718576:102718577	11	102718576	102718577	2	2	intronic/intergenic	MMP3	non-cancer	1	4299	FALSE	FALSE	NA	LTR	TRUE	FALSE	FALSE	0.681734	2	48	0.034286	NA	0	596	NA	0.034286	4.86625	FALSE	NA	0	0	0	0	0	0	0	0	0	0	0	NA	NA	NA	DEL	1046	FALSE	FALSE	FALSE	TRUE
17_25737638:25737639	17	25737638	25737639	2	1	intronic/intergenic	KSR1	non-cancer	1	46031	FALSE	FALSE	NA	SINE	TRUE	TRUE	FALSE	1.15532	2	48	0.034286	-0.286387	1	539	NA	0.034286	4.86625	FALSE	NA	0	0	0	0	0	0	0	0	0	0	0	NA	NA	NA	INS	1047	FALSE	FALSE	FALSE	TRUE
6_115216707:115216707	6	115216707	115216707	2	1	intronic/intergenic	HS3ST5	non-cancer	3	832698	FALSE	FALSE	NA	SINE	TRUE	FALSE	FALSE	1.4195	2	634	0.034286	-0.263266	1	564	NA	0.034286	4.86622	FALSE	NA	0	0	0	0	0	0	0	0	0	0	0	NA	NA	NA	DEL	1048	FALSE	FALSE	FALSE	TRUE
8_24834761:24834761	8	24834761	24834761	2	1	intronic/intergenic	NEFM	non-cancer	5	63454	FALSE	FALSE	NA	NA	FALSE	FALSE	FALSE	1.16699	2	170	0.034294	-0.490987	0	516	NA	0.034294	4.86589	FALSE	NA	1	0	0	1	0	0	0	0	0	0	0	NA	NA	NA	DEL	1049	FALSE	FALSE	TRUE	TRUE
3_104010533:104010533	3	104010533	104010533	2	1	intronic/intergenic	ALCAM	non-cancer	1	1075720	FALSE	FALSE	NA	LTR	TRUE	FALSE	FALSE	1.14959	2	1237	0.034337	-0.129359	0	562	NA	0.034337	4.86408	FALSE	NA	3	2	1	0	0	0	0	0	0	0	0	NA	NA	NA	DEL	1050	FALSE	FALSE	FALSE	TRUE
16_61020669:61020669	16	61020669	61020669	2	1	intronic/intergenic	CDH8	non-cancer	2	1034638	FALSE	FALSE	NA	NA	FALSE	FALSE	FALSE	1.12181	2	2289	0.034409	-0.785328	1	535	NA	0.034409	4.86105	FALSE	NA	0	0	0	0	0	0	0	0	0	0	0	NA	NA	NA	DEL	1051	FALSE	FALSE	TRUE	TRUE
18_69594524:69594524	18	69594524	69594524	2	1	intronic/intergenic	RP11-723G8.2	non-cancer	4	147512	FALSE	FALSE	NA	LINE	TRUE	FALSE	FALSE	0.969636	2	784	0.034411	-0.25365	0	959	NA	0.034411	4.86097	FALSE	NA	0	0	0	0	0	0	0	0	0	0	0	NA	NA	NA	DEL	1052	FALSE	FALSE	FALSE	TRUE
3_80066724:80066724	3	80066724	80066724	2	1	intronic/intergenic	ROBO1	non-cancer	1	427663	FALSE	FALSE	NA	NA	FALSE	FALSE	FALSE	0.211519	2	1953	0.30478	2.66875	2	550	0.018242	0.034427	4.8603	FALSE	NA	1	0	1	0	0	0	0	0	0	0	0	NA	NA	NA	DEL	1053	FALSE	FALSE	TRUE	TRUE
22_21262070:21262070	22	21262070	21262070	2	1	intronic/intergenic	CRKL	non-cancer	0	10153	FALSE	FALSE	NA	SINE	TRUE	TRUE	FALSE	0.66413	2	21	0.035573	0.923294	2	599	0.156341	0.034436	4.85992	FALSE	NA	0	0	0	0	0	0	0	0	0	0	0	NA	NA	NA	DEL	1054	FALSE	FALSE	FALSE	TRUE
7_152733001:152733001	7	152733001	152733001	3	1	intronic/intergenic	ACTR3B	non-cancer	0	276033	FALSE	FALSE	NA	NA	FALSE	TRUE	FALSE	0.034609	3	283	0.334296	2.26612	2	488	0.016645	0.034451	4.85931	FALSE	NA	0	0	0	0	0	0	0	0	0	0	0	NA	NA	NA	DEL	1055	FALSE	FALSE	FALSE	TRUE
6_105646313:105646314	6	105646313	105646314	2	1	intronic/intergenic	POPDC3	non-cancer	0	36529	FALSE	FALSE	NA	SINE	TRUE	FALSE	FALSE	0.16496	2	52	0.211407	-0.671647	2	567	0.026328	0.034459	4.85897	FALSE	NA	0	0	0	0	0	0	0	0	0	0	0	NA	NA	NA	INS	1056	FALSE	FALSE	FALSE	TRUE
2_211433926:211433926	2	211433926	211433926	2	1	intronic/intergenic	CPS1	non-cancer	0	91438	FALSE	FALSE	NA	LINE	TRUE	FALSE	FALSE	0.873581	2	716	0.034538	-0.24035	1	576	NA	0.034538	4.85566	FALSE	NA	0	0	0	0	0	0	0	0	0	0	0	NA	NA	NA	DEL	1057	FALSE	FALSE	FALSE	TRUE
1_67768542:67768542	1	67768542	67768542	2	1	intronic/intergenic	IL12RB2	non-cancer	1	17510	FALSE	FALSE	NA	LTR	TRUE	FALSE	FALSE	0.870649	2	57	0.093519	2.52773	2	591	0.059685	0.034541	4.85555	FALSE	NA	1	0	1	0	0	0	0	0	0	0	0	NA	NA	NA	DEL	1058	FALSE	FALSE	FALSE	TRUE
4_30969439:30969439	4	30969439	30969439	2	1	intronic/intergenic	PCDH7	non-cancer	1	246394	FALSE	FALSE	NA	NA	FALSE	FALSE	FALSE	0.920807	2	3054	0.034549	-0.161144	1	626	NA	0.034549	4.85521	FALSE	NA	0	0	0	0	0	0	0	0	0	0	0	NA	NA	NA	DEL	1059	FALSE	FALSE	TRUE	TRUE
10_87807505:87807505	10	87807505	87807505	3	1	intronic/intergenic	GRID1	non-cancer	5	318644	FALSE	FALSE	NA	NA	FALSE	FALSE	FALSE	1.14725	3	474	0.03459	-0.602889	0	548	NA	0.03459	4.85351	TRUE	487	5	1	1	3	0	0	0	0	0	0	0	NA	NA	NA	DEL	1060	FALSE	FALSE	TRUE	TRUE
3_609262:609263	3	609262	609263	2	1	intronic/intergenic	CHL1	non-cancer	0	247802	FALSE	FALSE	NA	NA	FALSE	FALSE	FALSE	0.212328	2	510	0.219643	-0.86093	2	508	0.025538	0.034684	4.84957	FALSE	NA	0	0	0	0	0	0	0	0	0	0	0	NA	NA	NA	INS	1061	FALSE	FALSE	TRUE	TRUE
8_9966689:9966689	8	9966689	9966689	2	1	intronic/intergenic	MSRA	non-cancer	0	54662	FALSE	FALSE	NA	NA	FALSE	TRUE	FALSE	0.923205	2	183	0.039274	-0.898743	2	516	0.14293	0.034705	4.8487	TRUE	312	2	1	1	0	0	0	0	0	0	0	0	NA	NA	NA	DEL	1062	FALSE	FALSE	FALSE	TRUE
17_7577594:7577603	17	7577594	7577595	2	10	protein-coding	TP53	tsg	85	NA	FALSE	FALSE	NA	NA	FALSE	FALSE	FALSE	2.45221	2	68	0.03471	0.381171	1	349	NA	0.03471	4.84849	FALSE	NA	0	0	0	0	0	0	0	0	0	0	0	NA	NA	NA	DEL	1063	TRUE	TRUE	TRUE	TRUE
18_13684909:13684910	18	13684909	13684910	2	2	intronic/intergenic	FAM210A	non-cancer	0	2833	FALSE	FALSE	NA	LINE	TRUE	FALSE	FALSE	1.58051	2	68	0.034723	1.18269	1	597	NA	0.034723	4.84798	FALSE	NA	0	0	0	0	0	0	0	0	0	0	0	NA	NA	NA	INS	1064	FALSE	FALSE	FALSE	TRUE
8_54494794:54494794	8	54494794	54494794	2	1	intronic/intergenic	ATP6V1H	non-cancer	2	259456	FALSE	FALSE	NA	NA	FALSE	FALSE	FALSE	0.80576	2	153	0.034731	0.893579	0	511	NA	0.034731	4.84764	FALSE	NA	0	0	0	0	0	0	0	0	0	0	0	NA	NA	NA	DEL	1065	FALSE	FALSE	TRUE	TRUE
12_33830684:33830687	12	33830684	33830687	2	4	intronic/intergenic	SYT10	non-cancer	2	238227	FALSE	FALSE	NA	NA	FALSE	FALSE	FALSE	0.904802	2	396	0.034778	-0.374852	1	491	NA	0.034778	4.84568	FALSE	NA	0	0	0	0	0	0	0	0	0	0	0	NA	NA	NA	DEL	1066	FALSE	FALSE	TRUE	TRUE
12_84733172:84733172	12	84733172	84733172	2	1	intronic/intergenic	SLC6A15	non-cancer	6	552727	FALSE	FALSE	NA	Simple_repeat	TRUE	FALSE	FALSE	0.959582	2	878	0.034801	-0.173518	1	530	NA	0.034801	4.84473	FALSE	NA	0	0	0	0	0	0	0	0	0	0	0	NA	NA	NA	DEL	1067	FALSE	FALSE	FALSE	TRUE
9_81038767:81038768	9	81038767	81038768	2	1	intronic/intergenic	PSAT1	non-cancer	1	126640	FALSE	FALSE	NA	LINE	TRUE	FALSE	FALSE	0.846322	2	322	0.034879	NA	0	629	NA	0.034879	4.8415	FALSE	NA	0	0	0	0	0	0	0	0	0	0	0	NA	NA	NA	INS	1068	FALSE	FALSE	FALSE	TRUE
6_62220746:62220746	6	62220746	62220746	2	1	intronic/intergenic	MTRNR2L9	non-cancer	1	63487	FALSE	FALSE	NA	Satellite	TRUE	FALSE	FALSE	1.16603	2	618	0.034923	-0.323498	1	526	NA	0.034923	4.83967	FALSE	NA	0	0	0	0	0	0	0	0	0	0	0	NA	NA	NA	DEL	1069	FALSE	FALSE	FALSE	TRUE
11_38722873:38722874	11	38722873	38722874	2	1	intronic/intergenic	LRRC4C	non-cancer	2	1414968	FALSE	FALSE	NA	NA	FALSE	FALSE	FALSE	1.05318	2	2706	0.034948	-0.512226	1	606	NA	0.034948	4.83863	FALSE	NA	0	0	0	0	0	0	0	0	0	0	0	NA	NA	NA	INS	1070	FALSE	FALSE	TRUE	TRUE
7_54239163:54239164	7	54239163	54239163	2	2	intronic/intergenic	VSTM2A	non-cancer	1	371261	FALSE	FALSE	NA	LINE	TRUE	FALSE	FALSE	1.00553	2	671	0.034987	-0.668566	0	498	NA	0.034987	4.83704	FALSE	NA	0	0	0	0	0	0	0	0	0	0	0	NA	NA	NA	DEL	1071	FALSE	FALSE	FALSE	TRUE
11_112742288:112742288	11	112742288	112742288	2	1	intronic/intergenic	NCAM1	non-cancer	2	89870	FALSE	FALSE	NA	NA	FALSE	FALSE	FALSE	0.860602	2	229	0.035	-0.54892	1	593	NA	0.035	4.83652	FALSE	NA	0	0	0	0	0	0	0	0	0	0	0	NA	NA	NA	DEL	1072	FALSE	FALSE	TRUE	TRUE
13_52383486:52383486	13	52383486	52383486	2	1	intronic/intergenic	DHRS12	non-cancer	1	5241	FALSE	FALSE	NA	LINE	TRUE	FALSE	FALSE	0.593244	2	51	0.116976	-0.962602	2	569	0.048506	0.035019	4.8357	FALSE	NA	1	0	1	0	0	0	0	0	0	0	0	NA	NA	NA	DEL	1073	FALSE	FALSE	FALSE	TRUE
15_49523206:49523207	15	49523206	49523207	2	1	intronic/intergenic	GALK2	non-cancer	2	75012	FALSE	FALSE	NA	NA	FALSE	FALSE	FALSE	1.22333	2	51	0.014987	0.812679	2	634	0.380549	0.035171	4.82949	FALSE	NA	0	0	0	0	0	0	0	0	0	0	0	NA	NA	NA	INS	1074	FALSE	FALSE	TRUE	TRUE
10_68043289:68043290	10	68043289	68043290	2	1	intronic/intergenic	LRRTM3	non-cancer	3	643052	FALSE	FALSE	NA	NA	FALSE	FALSE	FALSE	1.39013	2	1356	0.085837	-0.539148	2	591	0.066478	0.035186	4.82885	FALSE	NA	2	0	0	2	0	0	0	0	0	0	0	NA	NA	NA	INS	1075	FALSE	FALSE	TRUE	TRUE
6_143889235:143889235	6	143889235	143889235	2	1	intronic/intergenic	PHACTR2	non-cancer	1	31107	FALSE	FALSE	NA	NA	FALSE	FALSE	FALSE	1.2926	2	67	0.035437	-0.758679	2	550	0.161124	0.035204	4.8281	FALSE	NA	0	0	0	0	0	0	0	0	0	0	0	NA	NA	NA	DEL	1076	FALSE	FALSE	TRUE	TRUE
5_84026387:84026387	5	84026387	84026387	2	1	intronic/intergenic	EDIL3	non-cancer	0	346195	FALSE	FALSE	NA	NA	FALSE	FALSE	FALSE	0.948364	2	1119	0.035227	-0.796591	1	584	NA	0.035227	4.82716	FALSE	NA	0	0	0	0	0	0	0	0	0	0	0	NA	NA	NA	DEL	1077	FALSE	FALSE	TRUE	TRUE
12_46275603:46275603	12	46275603	46275603	2	1	intronic/intergenic	SCAF11	non-cancer	1	92396	FALSE	FALSE	NA	NA	FALSE	FALSE	FALSE	1.08031	2	117	0.035238	0.197696	0	550	NA	0.035238	4.82674	FALSE	NA	1	0	0	0	0	1	0	0	0	0	0	NA	NA	NA	DEL	1078	FALSE	FALSE	TRUE	TRUE
9_74366167:74366168	9	74366167	74366168	2	2	intronic/intergenic	TMEM2	non-cancer	1	878	FALSE	FALSE	NA	LINE	TRUE	FALSE	FALSE	0.880268	2	117	0.035238	-0.112775	1	618	NA	0.035238	4.82673	FALSE	NA	0	0	0	0	0	0	0	0	0	0	0	NA	NA	NA	DEL	1079	FALSE	FALSE	FALSE	TRUE
15_53645842:53645843	15	53645842	53645842	2	2	intronic/intergenic	WDR72	non-cancer	1	379504	FALSE	FALSE	NA	NA	FALSE	FALSE	FALSE	0.894661	2	304	0.035297	-1.41279	0	621	NA	0.035297	4.82429	FALSE	NA	0	0	0	0	0	0	0	0	0	0	0	NA	NA	NA	DEL	1080	FALSE	FALSE	TRUE	TRUE
5_165442331:165442331	5	165442331	165442331	2	1	intronic/intergenic	TENM2	non-cancer	3	1269512	FALSE	FALSE	NA	NA	FALSE	FALSE	FALSE	1.39918	2	1824	0.014243	-0.112369	2	553	0.402528	0.035326	4.82314	FALSE	NA	0	0	0	0	0	0	0	0	0	0	0	NA	NA	NA	DEL	1081	FALSE	FALSE	TRUE	TRUE
4_55617682:55617682	4	55617682	55617682	2	1	intronic/intergenic	KIT	oncogene	2	93500	FALSE	FALSE	NA	NA	FALSE	FALSE	FALSE	1.13553	2	227	0.035433	-0.241823	0	633	NA	0.035433	4.81877	FALSE	NA	0	0	0	0	0	0	0	0	0	0	0	NA	NA	NA	DEL	1082	FALSE	TRUE	TRUE	TRUE
11_47809712:47809712	11	47809712	47809712	2	1	intronic/intergenic	FNBP4	non-cancer	2	20872	FALSE	FALSE	NA	NA	FALSE	FALSE	FALSE	0.996935	2	28	0.036782	-0.817806	2	629	0.156751	0.035492	4.81637	FALSE	NA	0	0	0	0	0	0	0	0	0	0	0	NA	NA	NA	DEL	1083	FALSE	FALSE	TRUE	TRUE
6_65914216:65914235	6	65914216	65914235	2	20	intronic/intergenic	EYS	non-cancer	1	291068	FALSE	FALSE	NA	LINE	TRUE	FALSE	FALSE	0.980638	2	2299	0.053882	0.81391	2	535	0.107029	0.035499	4.81608	FALSE	NA	20	0	20	0	0	0	0	0	0	0	0	NA	NA	NA	DEL	1084	FALSE	FALSE	FALSE	TRUE
3_102669921:102669922	3	102669921	102669922	2	1	intronic/intergenic	ZPLD1	non-cancer	3	515962	FALSE	FALSE	NA	NA	FALSE	FALSE	FALSE	0.423917	2	1247	0.15173	0.99817	2	560	0.038037	0.035521	4.81517	FALSE	NA	0	0	0	0	0	0	0	0	0	0	0	NA	NA	NA	INS	1085	FALSE	FALSE	TRUE	TRUE
4_163700533:163700533	4	163700533	163700533	2	1	intronic/intergenic	NAF1	non-cancer	4	387346	FALSE	FALSE	NA	NA	FALSE	FALSE	FALSE	0.789693	2	367	0.035558	1.14152	1	647	NA	0.035558	4.81367	FALSE	NA	0	0	0	0	0	0	0	0	0	0	0	NA	NA	NA	DEL	1086	FALSE	FALSE	TRUE	TRUE
6_91765927:91765927	6	91765927	91765927	2	1	intronic/intergenic	MAP3K7	non-cancer	4	469325	FALSE	FALSE	NA	LINE	TRUE	FALSE	FALSE	0.789624	2	978	0.050581	0.983687	2	550	0.114345	0.035585	4.81258	FALSE	NA	1	0	0	1	0	0	0	0	0	0	0	NA	NA	NA	DEL	1087	FALSE	FALSE	FALSE	TRUE
11_16970728:16970728	11	16970728	16970728	2	1	intronic/intergenic	PLEKHA7	non-cancer	1	65220	FALSE	FALSE	NA	NA	FALSE	FALSE	FALSE	0.722619	2	77	0.065057	1.55543	2	627	0.088905	0.035586	4.81253	FALSE	NA	0	0	0	0	0	0	0	0	0	0	0	NA	NA	NA	DEL	1088	FALSE	FALSE	TRUE	TRUE
5_23213186:23213187	5	23213186	23213187	2	1	intronic/intergenic	PRDM9	non-cancer	1	295956	FALSE	FALSE	NA	DNA	TRUE	FALSE	FALSE	0.834791	2	845	0.0356	1.45234	0	480	NA	0.0356	4.812	FALSE	NA	0	0	0	0	0	0	0	0	0	0	0	NA	NA	NA	INS	1089	FALSE	FALSE	FALSE	TRUE
19_12078228:12078229	19	12078228	12078228	2	2	intronic/intergenic	ZNF700	non-cancer	0	42202	FALSE	FALSE	NA	SINE	TRUE	TRUE	FALSE	0.817672	2	32	0.035651	-1.1578	0	592	NA	0.035651	4.80993	FALSE	NA	0	0	0	0	0	0	0	0	0	0	0	NA	NA	NA	DEL	1090	FALSE	FALSE	FALSE	TRUE
3_28393805:28393805	3	28393805	28393805	2	1	intronic/intergenic	AZI2	non-cancer	1	11697	FALSE	FALSE	NA	DNA	TRUE	FALSE	FALSE	0.827265	2	32	0.035651	1.63488	1	552	NA	0.035651	4.80993	FALSE	NA	0	0	0	0	0	0	0	0	0	0	0	NA	NA	NA	DEL	1091	FALSE	FALSE	FALSE	TRUE
20_54068670:54068682	20	54068670	54068670	2	13	intronic/intergenic	CBLN4	non-cancer	3	510557	FALSE	FALSE	NA	LINE	TRUE	FALSE	FALSE	0.947589	2	552	0.035664	-0.203321	1	489	NA	0.035664	4.80938	FALSE	NA	0	0	0	0	0	0	0	0	0	0	0	NA	NA	NA	DEL	1092	FALSE	FALSE	FALSE	TRUE
6_80844358:80844358	6	80844358	80844358	2	1	intronic/intergenic	BCKDHB	non-cancer	0	27947	FALSE	FALSE	NA	NA	FALSE	FALSE	FALSE	0.551816	2	378	0.077334	1.85572	2	573	0.07506	0.035694	4.80819	FALSE	NA	0	0	0	0	0	0	0	0	0	0	0	NA	NA	NA	DEL	1093	FALSE	FALSE	TRUE	TRUE
6_106070073:106070074	6	106070073	106070074	2	1	intronic/intergenic	PREP	non-cancer	1	219307	FALSE	FALSE	NA	NA	FALSE	FALSE	FALSE	0.510496	2	186	0.146473	-1.16827	2	561	0.039631	0.035694	4.80817	FALSE	NA	2	0	2	0	0	0	0	0	0	0	0	NA	NA	NA	INS	1094	FALSE	FALSE	TRUE	TRUE
5_53087186:53087187	5	53087186	53087187	2	1	intronic/intergenic	NDUFS4	non-cancer	2	230693	FALSE	FALSE	NA	SINE	TRUE	FALSE	FALSE	0.353456	2	200	0.195711	1.79394	2	604	0.029674	0.035709	4.80759	FALSE	NA	0	0	0	0	0	0	0	0	0	0	0	NA	NA	NA	INS	1095	FALSE	FALSE	FALSE	TRUE
1_156790337:156790337	1	156790337	156790337	2	1	intronic/intergenic	SH2D2A	non-cancer	0	3837	FALSE	FALSE	NA	SINE	TRUE	FALSE	FALSE	0.874884	2	6	0.035714	NA	0	441	NA	0.035714	4.80736	FALSE	NA	0	0	0	0	0	0	0	0	0	0	0	NA	NA	NA	DEL	1096	FALSE	FALSE	FALSE	TRUE
7_139317524:139317525	7	139317524	139317525	2	1	intronic/intergenic	CLEC2L	non-cancer	0	108850	FALSE	FALSE	NA	NA	FALSE	FALSE	FALSE	1.02888	2	47	0.035714	-0.246731	0	495	NA	0.035714	4.80736	FALSE	NA	0	0	0	0	0	0	0	0	0	0	0	NA	NA	NA	INS	1097	FALSE	FALSE	TRUE	TRUE
4_60527724:60527725	4	60527724	60527724	2	2	intronic/intergenic	LPHN3	non-cancer	3	1835288	FALSE	FALSE	NA	LINE	TRUE	FALSE	FALSE	1.03024	2	2898	0.035743	-0.558062	0	614	NA	0.035743	4.80619	FALSE	NA	0	0	0	0	0	0	0	0	0	0	0	NA	NA	NA	DEL	1098	FALSE	FALSE	FALSE	TRUE
20_7343299:7343300	20	7343299	7343300	2	1	intronic/intergenic	HAO1	non-cancer	0	577769	FALSE	FALSE	NA	NA	FALSE	FALSE	FALSE	0.568559	2	396	0.103801	0.48491	2	536	0.056048	0.035761	4.80545	FALSE	NA	0	0	0	0	0	0	0	0	0	0	0	NA	NA	NA	INS	1099	FALSE	FALSE	TRUE	TRUE
8_116275747:116275747	8	116275747	116275747	2	1	intronic/intergenic	TRPS1	non-cancer	2	404363	FALSE	FALSE	NA	NA	FALSE	FALSE	FALSE	0.657964	2	1345	0.083261	-0.925582	2	417	0.07006	0.035841	4.80226	FALSE	NA	0	0	0	0	0	0	0	0	0	0	0	NA	NA	NA	DEL	1100	FALSE	FALSE	TRUE	TRUE
4_121703787:121703788	4	121703787	121703788	2	1	intronic/intergenic	PRDM5	non-cancer	0	139975	FALSE	FALSE	NA	NA	FALSE	FALSE	FALSE	0.789681	2	244	0.035853	NA	0	649	NA	0.035853	4.80177	FALSE	NA	0	0	0	0	0	0	0	0	0	0	0	NA	NA	NA	INS	1101	FALSE	FALSE	TRUE	TRUE
18_13659305:13659305	18	13659305	13659305	2	1	intronic/intergenic	FAM210A	non-cancer	1	22771	FALSE	FALSE	NA	SINE	TRUE	FALSE	FALSE	1.42921	2	68	0.02133	-0.678611	2	597	0.273602	0.035854	4.80172	FALSE	NA	2	1	0	1	0	0	0	0	0	0	0	NA	NA	NA	DEL	1102	FALSE	FALSE	FALSE	TRUE
1_80935041:80935041	1	80935041	80935041	2	1	intronic/intergenic	LPHN2	non-cancer	0	1367629	FALSE	FALSE	NA	LTR	TRUE	FALSE	FALSE	0.670177	2	1447	0.06223	-0.844762	2	581	0.093787	0.035856	4.80163	FALSE	NA	0	0	0	0	0	0	0	0	0	0	0	NA	NA	NA	DEL	1103	FALSE	FALSE	FALSE	TRUE
18_14311003:14311004	18	14311003	14311004	2	1	intronic/intergenic	ZNF519	non-cancer	0	178727	FALSE	FALSE	NA	LTR	TRUE	TRUE	FALSE	0.58392	2	170	0.052492	1.10483	2	599	0.111186	0.035857	4.80161	FALSE	NA	0	0	0	0	0	0	0	0	0	0	0	NA	NA	NA	INS	1104	FALSE	FALSE	FALSE	TRUE
9_105593030:105593030	9	105593030	105593030	2	1	intronic/intergenic	CYLC2	non-cancer	1	164633	FALSE	FALSE	NA	DNA	TRUE	FALSE	FALSE	1.4213	2	923	0.016091	0.25679	2	596	0.362847	0.035867	4.80118	FALSE	NA	0	0	0	0	0	0	0	0	0	0	0	NA	NA	NA	DEL	1105	FALSE	FALSE	FALSE	TRUE
19_53494653:53494654	19	53494653	53494654	2	1	intronic/intergenic	ERVV-1	non-cancer	1	22690	FALSE	FALSE	NA	SINE	TRUE	TRUE	FALSE	1.11663	2	21	0.035872	NA	0	118	NA	0.035872	4.80101	FALSE	NA	6	0	0	6	0	0	0	0	0	0	0	NA	NA	NA	INS	1106	FALSE	FALSE	FALSE	TRUE
12_99656394:99656395	12	99656394	99656395	2	1	intronic/intergenic	FAM71C	non-cancer	2	385558	FALSE	FALSE	NA	LINE	TRUE	FALSE	FALSE	0.904858	2	410	0.035877	-0.198549	1	561	NA	0.035877	4.80078	FALSE	NA	0	0	0	0	0	0	0	0	0	0	0	NA	NA	NA	INS	1107	FALSE	FALSE	FALSE	TRUE
7_153689134:153689135	7	153689134	153689135	2	1	intronic/intergenic	DPP6	non-cancer	2	104365	FALSE	FALSE	NA	LTR	TRUE	TRUE	FALSE	0.9193	2	712	0.035879	-0.103263	1	472	NA	0.035879	4.8007	FALSE	NA	0	0	0	0	0	0	0	0	0	0	0	NA	NA	NA	INS	1108	FALSE	FALSE	FALSE	TRUE
4_56179421:56179422	4	56179421	56179421	5	2	intronic/intergenic	SRD5A3	non-cancer	2	33083	FALSE	FALSE	NA	NA	FALSE	FALSE	FALSE	-0.928134	5	63	0.939525	1.27263	4	648	0.006221	0.035901	4.79984	FALSE	NA	1	0	0	0	0	1	0	0	0	0	0	NA	NA	NA	DEL	1109	FALSE	FALSE	TRUE	TRUE
2_113598638:113598638	2	113598638	113598638	2	1	intronic/intergenic	IL1B	non-cancer	0	4832	FALSE	FALSE	NA	SINE	TRUE	FALSE	FALSE	0.502217	2	28	0.165517	1.56927	2	580	0.035371	0.03595	4.79786	FALSE	NA	0	0	0	0	0	0	0	0	0	0	0	NA	NA	NA	DEL	1110	FALSE	FALSE	FALSE	TRUE
16_61731706:61731707	16	61731706	61731707	2	1	intronic/intergenic	CDH8	non-cancer	2	323600	FALSE	FALSE	NA	NA	FALSE	FALSE	FALSE	0.848461	2	2289	0.045802	-0.646545	2	535	0.127843	0.035955	4.79768	FALSE	NA	0	0	0	0	0	0	0	0	0	0	0	NA	NA	NA	INS	1111	FALSE	FALSE	TRUE	TRUE
11_30384885:30384885	11	30384885	30384885	2	1	intronic/intergenic	ARL14EP	non-cancer	2	32389	FALSE	FALSE	NA	NA	FALSE	FALSE	FALSE	0.904481	2	91	0.021379	0.401057	2	618	0.274272	0.035997	4.79597	FALSE	NA	0	0	0	0	0	0	0	0	0	0	0	NA	NA	NA	DEL	1112	FALSE	FALSE	TRUE	TRUE
17_61581429:61581430	17	61581429	61581430	2	1	intronic/intergenic	KCNH6	non-cancer	1	19345	FALSE	FALSE	NA	SINE	TRUE	FALSE	FALSE	0.313794	2	15	0.147059	2.49292	2	520	0.039883	0.036004	4.79569	FALSE	NA	0	0	0	0	0	0	0	0	0	0	0	NA	NA	NA	INS	1113	FALSE	FALSE	FALSE	TRUE
11_29070252:29070252	11	29070252	29070252	2	1	intronic/intergenic	METTL15	non-cancer	0	935370	FALSE	FALSE	NA	LINE	TRUE	FALSE	FALSE	0.642242	2	556	0.063951	0.992512	2	633	0.091966	0.036088	4.79234	FALSE	NA	0	0	0	0	0	0	0	0	0	0	0	NA	NA	NA	DEL	1114	FALSE	FALSE	FALSE	TRUE
13_48830432:48830433	13	48830432	48830433	2	3	protein-coding	ITM2B	non-cancer	0	NA	FALSE	FALSE	NA	NA	FALSE	FALSE	FALSE	-0.39911	2	0	NA	1.55284	2	559	0.036125	0.036125	4.79084	TRUE	510	4	0	0	4	0	0	0	0	0	0	0	NA	NA	NA	INS	1115	TRUE	FALSE	TRUE	TRUE
7_43675605:43675605	7	43675605	43675605	2	1	intronic/intergenic	COA1	non-cancer	0	12608	FALSE	FALSE	NA	NA	FALSE	FALSE	FALSE	0.986025	2	49	0.028235	-0.952218	2	508	0.208681	0.036143	4.79013	FALSE	NA	2	0	0	2	0	0	0	0	0	0	0	NA	NA	NA	DEL	1116	FALSE	FALSE	TRUE	TRUE
12_83958333:83958334	12	83958333	83958334	2	1	intronic/intergenic	TMTC2	non-cancer	3	876967	FALSE	FALSE	NA	LINE	TRUE	FALSE	FALSE	0.827224	2	678	0.036166	-0.616495	1	551	NA	0.036166	4.78921	FALSE	NA	0	0	0	0	0	0	0	0	0	0	0	NA	NA	NA	INS	1117	FALSE	FALSE	FALSE	TRUE
7_38810820:38810820	7	38810820	38810820	2	1	protein-coding	VPS41	non-cancer	1	NA	FALSE	FALSE	NA	NA	FALSE	FALSE	FALSE	0.058052	2	1	NA	-1.31114	2	496	0.036171	0.036171	4.78902	TRUE	566	0	0	0	0	0	0	0	0	0	0	0	NA	NA	NA	DEL	1118	TRUE	FALSE	TRUE	TRUE
4_130862733:130862733	4	130862733	130862733	3	1	intronic/intergenic	C4orf33	non-cancer	5	838967	FALSE	FALSE	NA	NA	FALSE	FALSE	FALSE	0.800126	3	1149	0.05913	0.49565	3	662	0.099745	0.036173	4.78896	FALSE	NA	0	0	0	0	0	0	0	0	0	0	0	NA	NA	NA	DEL	1119	FALSE	FALSE	TRUE	TRUE
4_28260770:28260770	4	28260770	28260770	2	1	intronic/intergenic	RP11-180C1.1	non-cancer	5	134156	FALSE	FALSE	NA	LTR	TRUE	FALSE	FALSE	0.950498	2	1611	0.036224	-0.130618	1	927	NA	0.036224	4.78692	FALSE	NA	0	0	0	0	0	0	0	0	0	0	0	NA	NA	NA	DEL	1120	FALSE	FALSE	FALSE	TRUE
10_129132722:129132722	10	129132722	129132722	3	1	intronic/intergenic	FAM196A	non-cancer	0	158063	FALSE	FALSE	NA	NA	FALSE	FALSE	FALSE	-0.111333	3	161	0.22339	-0.759662	3	581	0.026448	0.036225	4.78685	FALSE	NA	0	0	0	0	0	0	0	0	0	0	0	NA	NA	NA	DEL	1121	FALSE	FALSE	TRUE	TRUE
4_22111041:22111041	4	22111041	22111041	2	1	intronic/intergenic	KCNIP4	non-cancer	3	160787	FALSE	FALSE	NA	NA	FALSE	FALSE	FALSE	0.416608	2	531	0.167598	-1.03039	2	638	0.035311	0.036276	4.78484	FALSE	NA	0	0	0	0	0	0	0	0	0	0	0	NA	NA	NA	DEL	1122	FALSE	FALSE	TRUE	TRUE
6_97716971:97716971	6	97716971	97716971	2	1	intronic/intergenic	MMS22L	non-cancer	1	13382	FALSE	FALSE	NA	LINE	TRUE	FALSE	FALSE	0.503049	2	602	0.12577	1.42133	2	558	0.047097	0.036303	4.78375	FALSE	NA	0	0	0	0	0	0	0	0	0	0	0	NA	NA	NA	DEL	1123	FALSE	FALSE	FALSE	TRUE
7_113336391:113336391	7	113336391	113336391	2	1	intronic/intergenic	PPP1R3A	non-cancer	0	222660	FALSE	FALSE	NA	LINE	TRUE	FALSE	FALSE	0.51825	2	345	0.112682	-0.385825	2	488	0.052567	0.036303	4.78375	FALSE	NA	0	0	0	0	0	0	0	0	0	0	0	NA	NA	NA	DEL	1124	FALSE	FALSE	FALSE	TRUE
12_7920163:7920164	12	7920163	7920164	2	1	intronic/intergenic	NANOGNB	non-cancer	1	2281	FALSE	FALSE	NA	NA	FALSE	FALSE	FALSE	1.15628	2	9	0.036364	-0.599827	1	522	NA	0.036364	4.78136	FALSE	NA	0	0	0	0	0	0	0	0	0	0	0	NA	NA	NA	INS	1125	FALSE	FALSE	TRUE	TRUE
12_57921002:57921002	12	57921002	57921002	2	1	protein-coding	MBD6	non-cancer	0	NA	FALSE	FALSE	NA	NA	FALSE	FALSE	FALSE	2.42468	2	3	0.1	-0.972541	2	541	0.059417	0.036397	4.78003	FALSE	NA	1	0	1	0	0	0	0	0	0	0	0	NA	NA	NA	DEL	1126	TRUE	FALSE	TRUE	TRUE
3_166842497:166842497	3	166842497	166842497	2	1	intronic/intergenic	ZBBX	non-cancer	1	248192	FALSE	FALSE	NA	LINE	TRUE	FALSE	FALSE	0.305837	2	609	0.334578	-0.701714	2	490	0.017762	0.036403	4.7798	FALSE	NA	0	0	0	0	0	0	0	0	0	0	0	NA	NA	NA	DEL	1127	FALSE	FALSE	FALSE	TRUE
7_126024723:126024723	7	126024723	126024723	2	1	intronic/intergenic	GRM8	non-cancer	0	858535	FALSE	FALSE	NA	NA	FALSE	FALSE	FALSE	1.21392	2	940	0.036417	-0.462731	0	496	NA	0.036417	4.77923	FALSE	NA	3	0	0	3	0	0	0	0	0	0	0	NA	NA	NA	DEL	1128	FALSE	FALSE	TRUE	TRUE
9_21537233:21537234	9	21537233	21537234	3	1	intronic/intergenic	IFNE	non-cancer	0	55540	FALSE	FALSE	NA	LINE	TRUE	FALSE	FALSE	-2.32803	3	93	0.853799	-0.63038	3	549	0.006964	0.036418	4.77921	FALSE	NA	0	0	0	0	0	0	0	0	0	0	0	NA	NA	NA	INS	1129	FALSE	FALSE	FALSE	TRUE
5_165681001:165681001	5	165681001	165681001	2	1	intronic/intergenic	TENM2	non-cancer	5	1030842	FALSE	FALSE	NA	Low_complexity	TRUE	FALSE	FALSE	1.00558	2	1824	0.028496	0.052864	2	553	0.208835	0.036445	4.77814	FALSE	NA	0	0	0	0	0	0	0	0	0	0	0	NA	NA	NA	DEL	1130	FALSE	FALSE	FALSE	TRUE
11_25211093:25211093	11	25211093	25211093	2	1	intronic/intergenic	LUZP2	non-cancer	4	692303	FALSE	FALSE	NA	NA	FALSE	FALSE	FALSE	1.01518	2	1238	0.036455	NA	0	605	NA	0.036455	4.77775	FALSE	NA	0	0	0	0	0	0	0	0	0	0	0	NA	NA	NA	DEL	1131	FALSE	FALSE	TRUE	TRUE
13_27304937:27304937	13	27304937	27304937	2	1	intronic/intergenic	GPR12	non-cancer	3	29027	FALSE	FALSE	NA	LINE	TRUE	FALSE	FALSE	0.932589	2	103	0.036458	NA	0	567	NA	0.036458	4.77762	FALSE	NA	0	0	0	0	0	0	0	0	0	0	0	NA	NA	NA	DEL	1132	FALSE	FALSE	FALSE	TRUE
21_30025128:30025129	21	30025128	30025129	2	1	intronic/intergenic	N6AMT1	non-cancer	1	232538	FALSE	FALSE	NA	LTR	TRUE	FALSE	FALSE	1.0378	2	483	0.036546	1.66541	1	622	NA	0.036546	4.77414	FALSE	NA	2	0	2	0	0	0	0	0	0	0	0	NA	NA	NA	INS	1133	FALSE	FALSE	FALSE	TRUE
8_25985969:25985970	8	25985969	25985970	2	1	intronic/intergenic	EBF2	non-cancer	1	83594	FALSE	FALSE	NA	SINE	TRUE	FALSE	FALSE	1.39156	2	196	0.03655	NA	0	520	NA	0.03655	4.774	FALSE	NA	2	0	0	2	0	0	0	0	0	0	0	NA	NA	NA	INS	1134	FALSE	FALSE	FALSE	TRUE
14_29287947:29287948	14	29287947	29287948	2	1	intronic/intergenic	C14orf23	non-cancer	4	45933	FALSE	FALSE	NA	SINE	TRUE	FALSE	FALSE	0.407475	2	515	0.176922	1.14919	2	590	0.033765	0.036562	4.77352	FALSE	NA	0	0	0	0	0	0	0	0	0	0	0	NA	NA	NA	INS	1135	FALSE	FALSE	FALSE	TRUE
1_165699770:165699770	1	165699770	165699770	2	1	intronic/intergenic	ALDH9A1	non-cancer	0	31975	FALSE	TRUE	rs113015691	NA	FALSE	FALSE	FALSE	0.585474	2	44	0.078261	0.846	2	447	0.076349	0.036569	4.77324	FALSE	NA	0	0	0	0	0	0	0	0	0	0	0	NA	NA	NA	DEL	1136	FALSE	FALSE	TRUE	TRUE
3_40423329:40423342	3	40423329	40423342	2	14	intronic/intergenic	ENTPD3	non-cancer	1	6207	FALSE	FALSE	NA	NA	FALSE	FALSE	FALSE	0.689747	2	39	0.036585	-0.41224	1	561	NA	0.036585	4.77259	FALSE	NA	7	0	7	0	0	0	0	0	0	0	0	NA	NA	NA	DEL	1137	FALSE	FALSE	TRUE	TRUE
3_143937645:143937645	3	143937645	143937645	3	1	intronic/intergenic	C3orf58	non-cancer	4	246470	FALSE	FALSE	NA	LINE	TRUE	FALSE	FALSE	1.0366	3	746	0.036503	0.561904	3	527	0.16413	0.036652	4.76998	FALSE	NA	0	0	0	0	0	0	0	0	0	0	0	NA	NA	NA	DEL	1138	FALSE	FALSE	FALSE	TRUE
3_84156668:84156668	3	84156668	84156668	2	1	intronic/intergenic	CADM2	non-cancer	3	852091	FALSE	FALSE	NA	NA	FALSE	FALSE	FALSE	0.723686	2	2309	0.218708	2.43738	2	541	0.027395	0.036652	4.76995	FALSE	NA	0	0	0	0	0	0	0	0	0	0	0	NA	NA	NA	DEL	1139	FALSE	FALSE	TRUE	TRUE
12_119410530:119410530	12	119410530	119410530	2	1	intronic/intergenic	SRRM4	non-cancer	2	9158	FALSE	FALSE	NA	LINE	TRUE	FALSE	FALSE	0.290665	2	215	0.190281	-0.624012	2	523	0.0315	0.036665	4.76947	FALSE	NA	0	0	0	0	0	0	0	0	0	0	0	NA	NA	NA	DEL	1140	FALSE	FALSE	FALSE	TRUE
17_25460180:25460181	17	25460180	25460181	2	1	intronic/intergenic	WSB1	non-cancer	4	161241	FALSE	FALSE	NA	NA	FALSE	TRUE	FALSE	1.29142	2	214	0.036705	-0.218347	1	432	NA	0.036705	4.76789	FALSE	NA	0	0	0	0	0	0	0	0	0	0	0	NA	NA	NA	INS	1141	FALSE	FALSE	FALSE	TRUE
12_107078179:107078179	12	107078179	107078179	2	1	intronic/intergenic	RIC8B	non-cancer	0	90262	FALSE	FALSE	NA	LINE	TRUE	FALSE	FALSE	1.21468	2	28	0.036782	-0.14588	1	557	NA	0.036782	4.76487	FALSE	NA	0	0	0	0	0	0	0	0	0	0	0	NA	NA	NA	DEL	1142	FALSE	FALSE	FALSE	TRUE
13_101271427:101271427	13	101271427	101271427	2	1	intronic/intergenic	TMTC4	non-cancer	0	51189	FALSE	FALSE	NA	Other	TRUE	FALSE	FALSE	1.17237	2	191	0.018163	-0.585761	2	561	0.332589	0.036904	4.76007	FALSE	NA	0	0	0	0	0	0	0	0	0	0	0	NA	NA	NA	DEL	1143	FALSE	FALSE	FALSE	TRUE
2_73110281:73110282	2	73110281	73110282	2	1	intronic/intergenic	SPR	non-cancer	0	4280	FALSE	FALSE	NA	LINE	TRUE	FALSE	FALSE	0.789989	2	21	0.023715	-0.698024	2	589	0.254839	0.036919	4.7595	FALSE	NA	14	0	2	12	0	0	0	0	0	0	0	NA	NA	NA	INS	1144	FALSE	FALSE	FALSE	TRUE
20_57190542:57190542	20	57190542	57190542	2	1	intronic/intergenic	MGC4294	non-cancer	1	19591	FALSE	FALSE	NA	NA	FALSE	FALSE	FALSE	0.751931	2	24	0.036923	-0.132943	1	198	NA	0.036923	4.75933	FALSE	NA	1	0	0	1	0	0	0	0	0	0	0	NA	NA	NA	DEL	1145	FALSE	FALSE	TRUE	TRUE
4_45943436:45943443	4	45943436	45943443	2	8	intronic/intergenic	GABRG1	non-cancer	4	182487	FALSE	FALSE	NA	LTR	TRUE	FALSE	FALSE	0.832645	2	653	0.036963	NA	0	630	NA	0.036963	4.75777	FALSE	NA	0	0	0	0	0	0	0	0	0	0	0	NA	NA	NA	DEL	1146	FALSE	FALSE	FALSE	TRUE
8_146213427:146213427	8	146213427	146213427	2	1	intronic/intergenic	ZNF16	non-cancer	2	41835	FALSE	FALSE	NA	SINE	TRUE	FALSE	FALSE	0.034821	2	25	0.410256	3.16338	2	436	0.014756	0.036971	4.75745	FALSE	NA	0	0	0	0	0	0	0	0	0	0	0	NA	NA	NA	DEL	1147	FALSE	FALSE	FALSE	TRUE
11_127508841:127508842	11	127508841	127508842	2	1	intronic/intergenic	KIRREL3	non-cancer	0	638436	FALSE	FALSE	NA	NA	FALSE	FALSE	FALSE	1.38549	2	623	0.036999	0.159528	1	611	NA	0.036999	4.75636	FALSE	NA	0	0	0	0	0	0	0	0	0	0	0	NA	NA	NA	INS	1148	FALSE	FALSE	TRUE	TRUE
8_125029431:125029431	8	125029431	125029431	2	1	intronic/intergenic	FER1L6	non-cancer	0	61192	FALSE	FALSE	NA	NA	FALSE	FALSE	FALSE	2.37696	2	135	0.00914	0.439844	2	423	0.663072	0.037004	4.75617	FALSE	NA	0	0	0	0	0	0	0	0	0	0	0	NA	NA	NA	DEL	1149	FALSE	FALSE	TRUE	TRUE
13_66353301:66353301	13	66353301	66353301	2	1	intronic/intergenic	PCDH9	non-cancer	2	1449271	FALSE	FALSE	NA	LINE	TRUE	FALSE	FALSE	1.48543	2	2797	0.037048	-0.434187	1	545	NA	0.037048	4.75447	FALSE	NA	0	0	0	0	0	0	0	0	0	0	0	NA	NA	NA	DEL	1150	FALSE	FALSE	FALSE	TRUE
2_144790486:144790487	2	144790486	144790486	3	2	intronic/intergenic	GTDC1	non-cancer	3	175862	FALSE	FALSE	NA	LINE	TRUE	FALSE	FALSE	0.420707	3	381	0.037056	-0.542505	0	545	NA	0.037056	4.75416	FALSE	NA	0	0	0	0	0	0	0	0	0	0	0	NA	NA	NA	DEL	1151	FALSE	FALSE	FALSE	TRUE
7_84331011:84331012	7	84331011	84331012	2	1	intronic/intergenic	SEMA3D	non-cancer	1	420195	FALSE	FALSE	NA	NA	FALSE	FALSE	FALSE	0.728623	2	1013	0.045385	-0.544772	2	492	0.133877	0.037085	4.75303	FALSE	NA	52	8	0	44	0	0	0	0	0	0	0	NA	NA	NA	INS	1152	FALSE	FALSE	TRUE	TRUE
14_55176315:55176316	14	55176315	55176315	2	2	intronic/intergenic	SAMD4A	non-cancer	2	141680	FALSE	FALSE	NA	NA	FALSE	FALSE	FALSE	1.25299	2	67	0.038322	0.859297	2	597	0.158556	0.037086	4.753	FALSE	NA	7	2	1	4	0	0	0	0	0	0	0	NA	NA	NA	DEL	1153	FALSE	FALSE	TRUE	TRUE
6_74671815:74671815	6	74671815	74671815	6	1	intronic/intergenic	CD109	non-cancer	0	265876	FALSE	FALSE	NA	SINE	TRUE	FALSE	FALSE	0.619	6	424	0.013385	-0.333721	3	570	0.455361	0.037182	4.74926	FALSE	NA	0	0	0	0	0	0	0	0	0	0	0	NA	NA	NA	DEL	1154	FALSE	FALSE	FALSE	TRUE
16_62282507:62282508	16	62282507	62282508	2	1	intronic/intergenic	CDH8	non-cancer	2	227200	FALSE	FALSE	NA	NA	FALSE	FALSE	FALSE	0.950658	2	2289	0.037186	-0.301474	1	535	NA	0.037186	4.74909	FALSE	NA	0	0	0	0	0	0	0	0	0	0	0	NA	NA	NA	INS	1155	FALSE	FALSE	TRUE	TRUE
6_98669305:98669305	6	98669305	98669305	2	1	intronic/intergenic	POU3F2	non-cancer	1	613445	FALSE	FALSE	NA	LINE	TRUE	FALSE	FALSE	0.738814	2	553	0.072757	2.2386	2	555	0.083901	0.037229	4.74743	FALSE	NA	0	0	0	0	0	0	0	0	0	0	0	NA	NA	NA	DEL	1156	FALSE	FALSE	FALSE	TRUE
14_67673442:67673443	14	67673442	67673443	2	3	intronic/intergenic	FAM71D	non-cancer	0	8563	FALSE	FALSE	NA	Simple_repeat	TRUE	FALSE	FALSE	0.732473	2	169	0.188462	-0.886496	2	607	0.032392	0.037231	4.74737	FALSE	NA	0	0	0	0	0	0	0	0	0	0	0	NA	NA	NA	INS	1157	FALSE	FALSE	FALSE	TRUE
13_70160319:70160319	13	70160319	70160319	2	1	intronic/intergenic	KLHL1	non-cancer	0	521512	FALSE	FALSE	NA	SINE	TRUE	FALSE	FALSE	1.23455	2	1769	0.037322	-0.221677	1	547	NA	0.037322	4.74383	FALSE	NA	3	0	0	3	0	0	0	0	0	0	0	NA	NA	NA	DEL	1158	FALSE	FALSE	FALSE	TRUE
1_166105826:166105826	1	166105826	166105826	2	1	intronic/intergenic	FAM78B	non-cancer	1	29659	FALSE	FALSE	NA	NA	FALSE	FALSE	FALSE	0.467518	2	247	0.163346	2.27172	2	449	0.037547	0.037376	4.74176	FALSE	NA	2	0	0	2	0	0	0	0	0	0	0	NA	NA	NA	DEL	1159	FALSE	FALSE	TRUE	TRUE
4_18243829:18243830	4	18243829	18243830	2	1	intronic/intergenic	LCORL	non-cancer	1	220455	FALSE	FALSE	NA	LTR	TRUE	FALSE	FALSE	0.92446	2	710	0.037407	0.019507	1	648	NA	0.037407	4.74056	FALSE	NA	0	0	0	0	0	0	0	0	0	0	0	NA	NA	NA	INS	1160	FALSE	FALSE	FALSE	TRUE
4_27734951:27734951	4	27734951	27734951	2	1	intronic/intergenic	RP11-180C1.1	non-cancer	1	659975	FALSE	FALSE	NA	LINE	TRUE	FALSE	FALSE	1.15624	2	1611	0.020407	1.85304	2	927	0.302191	0.037546	4.73518	FALSE	NA	0	0	0	0	0	0	0	0	0	0	0	NA	NA	NA	DEL	1161	FALSE	FALSE	FALSE	TRUE
3_146712719:146712719	3	146712719	146712719	2	1	intronic/intergenic	PLSCR5	non-cancer	6	389720	FALSE	FALSE	NA	LINE	TRUE	FALSE	FALSE	0.929267	2	302	0.037568	3.34797	1	530	NA	0.037568	4.73436	FALSE	NA	0	0	0	0	0	0	0	0	0	0	0	NA	NA	NA	DEL	1162	FALSE	FALSE	FALSE	TRUE
4_74270610:74270613	4	74270610	74270613	2	4	intronic/intergenic	ALB	non-cancer	1	7779	FALSE	FALSE	NA	Low_complexity	TRUE	FALSE	FALSE	1.13791	2	192	0.037649	NA	0	638	NA	0.037649	4.73126	FALSE	NA	4	0	0	4	0	0	0	0	0	0	0	NA	NA	NA	DEL	1163	FALSE	FALSE	FALSE	TRUE
1_85922528:85922529	1	85922528	85922529	2	1	intronic/intergenic	DDAH1	non-cancer	1	8199	FALSE	FALSE	NA	NA	FALSE	FALSE	FALSE	0.340003	2	67	0.210474	1.79099	2	594	0.029405	0.03766	4.73083	FALSE	NA	0	0	0	0	0	0	0	0	0	0	0	NA	NA	NA	INS	1164	FALSE	FALSE	TRUE	TRUE
4_165123677:165123678	4	165123677	165123678	3	1	intronic/intergenic	2001-03-01	non-cancer	2	348394	FALSE	FALSE	NA	SINE	TRUE	FALSE	FALSE	0.393872	3	504	0.035587	0.1221	3	618	0.17393	0.037663	4.73069	FALSE	NA	2	0	0	2	0	0	0	0	0	0	0	NA	NA	NA	INS	1165	FALSE	FALSE	FALSE	TRUE
2_215634464:215634465	2	215634464	215634465	2	1	intronic/intergenic	BARD1	tsg	1	39828	FALSE	FALSE	NA	SINE	TRUE	FALSE	FALSE	0.980767	2	170	0.03768	-0.158638	1	589	NA	0.03768	4.73006	FALSE	NA	0	0	0	0	0	0	0	0	0	0	0	NA	NA	NA	INS	1166	FALSE	TRUE	FALSE	TRUE
6_126734750:126734751	6	126734750	126734751	2	1	intronic/intergenic	CENPW	non-cancer	0	73330	FALSE	FALSE	NA	LINE	TRUE	FALSE	FALSE	1.01231	2	294	0.037695	-1.07033	1	561	NA	0.037695	4.72947	FALSE	NA	0	0	0	0	0	0	0	0	0	0	0	NA	NA	NA	INS	1167	FALSE	FALSE	FALSE	TRUE
8_100982979:100982979	8	100982979	100982979	2	1	intronic/intergenic	COX6C	unclassified cancer	1	78730	FALSE	FALSE	NA	LINE	TRUE	FALSE	FALSE	0.60575	2	287	0.058615	0.976553	2	446	0.105772	0.037715	4.72872	FALSE	NA	0	0	0	0	0	0	0	0	0	0	0	NA	NA	NA	DEL	1168	FALSE	TRUE	FALSE	TRUE
19_27802562:27802563	19	27802562	27802562	2	2	intronic/intergenic	UQCRFS1	non-cancer	7	1901463	FALSE	FALSE	NA	Satellite	TRUE	FALSE	FALSE	1.21049	2	1507	0.037764	-1.19786	1	562	NA	0.037764	4.72683	FALSE	NA	0	0	0	0	0	0	0	0	0	0	0	NA	NA	NA	DEL	1169	FALSE	FALSE	FALSE	TRUE
5_160383398:160383398	5	160383398	160383398	2	1	intronic/intergenic	ATP10B	non-cancer	3	268317	FALSE	FALSE	NA	NA	FALSE	FALSE	FALSE	0.903057	2	268	0.03779	-0.148639	1	572	NA	0.03779	4.72586	FALSE	NA	0	0	0	0	0	0	0	0	0	0	0	NA	NA	NA	DEL	1170	FALSE	FALSE	TRUE	TRUE
2_168420795:168420795	2	168420795	168420795	2	1	intronic/intergenic	B3GALT1	non-cancer	3	304755	FALSE	FALSE	NA	Other	TRUE	FALSE	FALSE	0.990727	2	315	0.026268	-0.4078	2	573	0.236724	0.037809	4.72514	FALSE	NA	0	0	0	0	0	0	0	0	0	0	0	NA	NA	NA	DEL	1171	FALSE	FALSE	FALSE	TRUE
8_33811822:33811823	8	33811822	33811823	2	1	intronic/intergenic	DUSP26	non-cancer	2	356789	FALSE	FALSE	NA	LINE	TRUE	FALSE	FALSE	1.01251	2	508	0.037831	-0.391211	1	526	NA	0.037831	4.72429	FALSE	NA	0	0	0	0	0	0	0	0	0	0	0	NA	NA	NA	INS	1172	FALSE	FALSE	FALSE	TRUE
20_24386269:24386269	20	24386269	24386269	2	1	intronic/intergenic	SYNDIG1	non-cancer	3	137465	FALSE	FALSE	NA	Low_complexity	TRUE	TRUE	FALSE	0.823138	2	195	0.037834	-0.284411	0	533	NA	0.037834	4.72419	FALSE	NA	0	0	0	0	0	0	0	0	0	0	0	NA	NA	NA	DEL	1173	FALSE	FALSE	FALSE	TRUE
13_55800768:55800768	13	55800768	55800768	2	1	intronic/intergenic	PRR20A	non-cancer	5	1914671	FALSE	FALSE	NA	NA	FALSE	FALSE	FALSE	0.967864	2	1909	0.037835	NA	0	79	NA	0.037835	4.72413	FALSE	NA	0	0	0	0	0	0	0	0	0	0	0	NA	NA	NA	DEL	1174	FALSE	FALSE	TRUE	TRUE
4_147025151:147025151	4	147025151	147025151	2	1	intronic/intergenic	LSM6	non-cancer	0	78923	FALSE	FALSE	NA	SINE	TRUE	FALSE	FALSE	0.985385	2	47	0.041667	0.660768	2	659	0.149649	0.037896	4.72182	FALSE	NA	0	0	0	0	0	0	0	0	0	0	0	NA	NA	NA	DEL	1175	FALSE	FALSE	FALSE	TRUE
3_97134984:97134984	3	97134984	97134984	2	1	intronic/intergenic	ARL6	non-cancer	4	351968	FALSE	FALSE	NA	NA	FALSE	FALSE	FALSE	0.871613	2	351	0.037911	NA	0	576	NA	0.037911	4.72125	FALSE	NA	0	0	0	0	0	0	0	0	0	0	0	NA	NA	NA	DEL	1176	FALSE	FALSE	TRUE	TRUE
15_48047527:48047527	15	48047527	48047527	2	1	intronic/intergenic	SEMA6D	non-cancer	2	4469	FALSE	FALSE	NA	LINE	TRUE	FALSE	FALSE	0.73688	2	264	0.081093	-0.680977	2	620	0.077118	0.037989	4.71828	FALSE	NA	0	0	0	0	0	0	0	0	0	0	0	NA	NA	NA	DEL	1177	FALSE	FALSE	FALSE	TRUE
6_76868334:76868334	6	76868334	76868334	2	1	intronic/intergenic	IMPG1	non-cancer	1	86129	FALSE	FALSE	NA	LINE	TRUE	FALSE	FALSE	1.15372	2	546	0.031837	-0.631139	2	576	0.196507	0.038001	4.71783	FALSE	NA	0	0	0	0	0	0	0	0	0	0	0	NA	NA	NA	DEL	1178	FALSE	FALSE	FALSE	TRUE
18_23117143:23117144	18	23117143	23117144	2	2	intronic/intergenic	ZNF521	oncogene	1	186233	FALSE	FALSE	NA	LINE	TRUE	FALSE	FALSE	0.971788	2	499	0.038022	-0.266725	1	580	NA	0.038022	4.71702	FALSE	NA	0	0	0	0	0	0	0	0	0	0	0	NA	NA	NA	DEL	1179	FALSE	TRUE	FALSE	TRUE
11_86318901:86318902	11	86318901	86318902	2	1	intronic/intergenic	ME3	non-cancer	1	64084	FALSE	FALSE	NA	LINE	TRUE	TRUE	FALSE	1.13743	2	100	0.038035	-0.438576	1	600	NA	0.038035	4.71654	FALSE	NA	12	2	0	10	0	0	0	0	0	0	0	NA	NA	NA	INS	1180	FALSE	FALSE	FALSE	TRUE
5_171752796:171752797	5	171752796	171752797	2	1	intronic/intergenic	UBTD2	non-cancer	0	42127	FALSE	FALSE	NA	SINE	TRUE	FALSE	FALSE	1.04883	2	42	0.038055	0.154433	1	573	NA	0.038055	4.71577	FALSE	NA	0	0	0	0	0	0	0	0	0	0	0	NA	NA	NA	INS	1181	FALSE	FALSE	FALSE	TRUE
20_60288371:60288372	20	60288371	60288372	2	1	intronic/intergenic	RP11-429E11.3	non-cancer	1	5854	FALSE	FALSE	NA	NA	FALSE	FALSE	FALSE	0.788217	2	159	0.057094	-0.625663	2	970	0.109835	0.038076	4.71498	FALSE	NA	0	0	0	0	0	0	0	0	0	0	0	NA	NA	NA	INS	1182	FALSE	FALSE	TRUE	TRUE
9_8880942:8880942	9	8880942	8880942	2	1	intronic/intergenic	PTPRD	non-cancer	2	147099	FALSE	FALSE	NA	SINE	TRUE	FALSE	FALSE	1.16588	2	1523	0.03811	-0.608986	1	507	NA	0.03811	4.71368	FALSE	NA	0	0	0	0	0	0	0	0	0	0	0	NA	NA	NA	DEL	1183	FALSE	FALSE	FALSE	TRUE
3_164549001:164549001	3	164549001	164549001	2	1	intronic/intergenic	SI	non-cancer	4	244799	FALSE	FALSE	NA	Low_complexity	TRUE	FALSE	FALSE	0.55546	2	1751	0.28496	1.63669	2	453	0.022048	0.038135	4.71272	FALSE	NA	0	0	0	0	0	0	0	0	0	0	0	NA	NA	NA	DEL	1184	FALSE	FALSE	FALSE	TRUE
6_51087372:51087373	6	51087372	51087373	2	1	intronic/intergenic	TFAP2B	non-cancer	1	300767	FALSE	FALSE	NA	SINE	TRUE	FALSE	FALSE	1.25268	2	402	0.038906	-0.438491	2	553	0.161829	0.038204	4.71014	FALSE	NA	0	0	0	0	0	0	0	0	0	0	0	NA	NA	NA	INS	1185	FALSE	FALSE	FALSE	TRUE
4_61952456:61952457	4	61952456	61952457	2	2	intronic/intergenic	LPHN3	non-cancer	1	410555	FALSE	FALSE	NA	Low_complexity	TRUE	FALSE	FALSE	0.447868	2	2898	0.126079	1.08378	2	614	0.049996	0.038241	4.70873	FALSE	NA	0	0	0	0	0	0	0	0	0	0	0	NA	NA	NA	INS	1186	FALSE	FALSE	FALSE	TRUE
17_77405935:77405935	17	77405935	77405935	3	1	intronic/intergenic	RBFOX3	non-cancer	0	226485	FALSE	FALSE	NA	NA	FALSE	FALSE	FALSE	0.941725	3	109	0.124385	-0.455004	3	521	0.050683	0.038245	4.70859	FALSE	NA	0	0	0	0	0	0	0	0	0	0	0	NA	NA	NA	DEL	1187	FALSE	FALSE	TRUE	TRUE
1_171544033:171544033	1	171544033	171544033	2	1	intronic/intergenic	PRRC2C	non-cancer	1	62805	FALSE	FALSE	NA	NA	FALSE	FALSE	FALSE	0.574859	2	96	0.038249	-1.04024	1	447	NA	0.038249	4.70844	FALSE	NA	0	0	0	0	0	0	0	0	0	0	0	NA	NA	NA	DEL	1188	FALSE	FALSE	TRUE	TRUE
5_126505331:126505331	5	126505331	126505331	2	1	intronic/intergenic	C5orf63	non-cancer	1	110644	FALSE	FALSE	NA	LINE	TRUE	FALSE	FALSE	0.011819	2	76	0.334775	2.74246	2	582	0.018837	0.038254	4.70824	FALSE	NA	0	0	0	0	0	0	0	0	0	0	0	NA	NA	NA	DEL	1189	FALSE	FALSE	FALSE	TRUE
15_45003693:45003791	15	45003693	45003791	5	99	protein-coding	B2M	tsg	12	NA	FALSE	FALSE	NA	NA	FALSE	FALSE	FALSE	-0.658722	5	1	NA	-1.12399	2	641	0.038259	0.038259	4.70804	TRUE	274	13100	0	0	13100	0	0	0	0	0	0	0	NA	none	none	DEL	1190	TRUE	TRUE	TRUE	TRUE
2_174399668:174399669	2	174399668	174399669	2	1	intronic/intergenic	CDCA7	non-cancer	2	179976	FALSE	FALSE	NA	NA	FALSE	FALSE	FALSE	0.316627	2	165	0.370313	-1.2499	2	577	0.017033	0.038262	4.70793	FALSE	NA	0	0	0	0	0	0	0	0	0	0	0	NA	NA	NA	INS	1191	FALSE	FALSE	TRUE	TRUE
14_106170592:106170592	14	106170592	106170592	2	1	intronic/intergenic	TMEM121	non-cancer	1	175420	FALSE	FALSE	NA	NA	FALSE	TRUE	FALSE	2.63433	2	55	0.011397	0.973599	2	590	0.555113	0.038358	4.70434	FALSE	NA	1	0	0	1	0	0	0	0	0	0	0	NA	NA	NA	DEL	1192	FALSE	FALSE	FALSE	TRUE
3_35991156:35991156	3	35991156	35991156	3	1	intronic/intergenic	ARPP21	non-cancer	1	267912	FALSE	FALSE	NA	LTR	TRUE	FALSE	FALSE	0.54849	3	814	0.03065	0.353772	3	526	0.206451	0.038363	4.70413	FALSE	NA	0	0	0	0	0	0	0	0	0	0	0	NA	NA	NA	DEL	1193	FALSE	FALSE	FALSE	TRUE
3_85431331:85431332	3	85431331	85431332	2	1	intronic/intergenic	CADM2	non-cancer	1	422572	FALSE	FALSE	NA	NA	FALSE	FALSE	FALSE	0.936868	2	2309	0.038369	1.20484	1	541	NA	0.038369	4.70391	FALSE	NA	0	0	0	0	0	0	0	0	0	0	0	NA	NA	NA	INS	1194	FALSE	FALSE	TRUE	TRUE
17_75818589:75818590	17	75818589	75818590	2	1	intronic/intergenic	FLJ45079	non-cancer	0	59882	FALSE	FALSE	NA	NA	FALSE	FALSE	FALSE	0.751538	2	145	0.112705	0.358266	2	526	0.056207	0.038399	4.70277	FALSE	NA	4	0	2	2	0	0	0	0	0	0	0	NA	NA	NA	INS	1195	FALSE	FALSE	TRUE	TRUE
14_48618540:48618541	14	48618540	48618541	2	1	intronic/intergenic	MDGA2	non-cancer	1	474541	FALSE	FALSE	NA	LTR	TRUE	FALSE	FALSE	1.25105	2	1231	0.030251	1.35927	2	587	0.209406	0.038399	4.70277	FALSE	NA	0	0	0	0	0	0	0	0	0	0	0	NA	NA	NA	INS	1196	FALSE	FALSE	FALSE	TRUE
12_125972379:125972380	12	125972379	125972380	2	1	intronic/intergenic	TMEM132B	non-cancer	0	161209	FALSE	FALSE	NA	NA	FALSE	TRUE	FALSE	0.960704	2	833	0.038488	NA	0	508	NA	0.038488	4.69945	FALSE	NA	0	0	0	0	0	0	0	0	0	0	0	NA	NA	NA	INS	1197	FALSE	FALSE	FALSE	TRUE
5_109096442:109096442	5	109096442	109096442	2	1	intronic/intergenic	MAN2A1	non-cancer	0	70323	FALSE	FALSE	NA	LINE	TRUE	FALSE	FALSE	0.506309	2	120	0.052291	0.810461	2	583	0.121506	0.038495	4.69919	FALSE	NA	0	0	0	0	0	0	0	0	0	0	0	NA	NA	NA	DEL	1198	FALSE	FALSE	FALSE	TRUE
3_11912167:11912168	3	11912167	11912168	2	1	intronic/intergenic	TAMM41	non-cancer	3	24057	FALSE	FALSE	NA	Low_complexity	TRUE	TRUE	FALSE	0.958134	2	84	0.059189	1.2503	2	553	0.10736	0.038499	4.69902	FALSE	NA	0	0	0	0	0	0	0	0	0	0	0	NA	NA	NA	INS	1199	FALSE	FALSE	FALSE	TRUE
5_132233430:132233456	5	132233430	132233455	2	27	intronic/intergenic	LEAP2	non-cancer	0	24043	FALSE	FALSE	NA	NA	FALSE	FALSE	FALSE	0.869509	2	16	0.039216	-0.608386	2	585	0.162405	0.038572	4.69631	TRUE	247	0	0	0	0	0	0	0	0	0	0	0	NA	NA	NA	DEL	1200	FALSE	FALSE	TRUE	TRUE
4_22342864:22342864	4	22342864	22342864	2	1	intronic/intergenic	GPR125	non-cancer	0	174543	FALSE	FALSE	NA	LTR	TRUE	FALSE	FALSE	1.29525	2	464	0.020722	-0.731245	2	643	0.307508	0.038588	4.69569	FALSE	NA	0	0	0	0	0	0	0	0	0	0	0	NA	NA	NA	DEL	1201	FALSE	FALSE	FALSE	TRUE
1_176146746:176146747	1	176146746	176146747	2	1	intronic/intergenic	RFWD2	non-cancer	1	29367	FALSE	FALSE	NA	LINE	TRUE	FALSE	FALSE	0.694216	2	325	0.038631	0.973275	1	456	NA	0.038631	4.69411	FALSE	NA	0	0	0	0	0	0	0	0	0	0	0	NA	NA	NA	INS	1202	FALSE	FALSE	FALSE	TRUE
17_52257694:52257695	17	52257694	52257695	2	2	intronic/intergenic	KIF2B	non-cancer	1	357299	FALSE	FALSE	NA	NA	FALSE	FALSE	FALSE	1.00856	2	741	0.038647	-0.464995	1	452	NA	0.038647	4.69349	FALSE	NA	0	0	0	0	0	0	0	0	0	0	0	NA	NA	NA	INS	1203	FALSE	FALSE	TRUE	TRUE
3_67414791:67414792	3	67414791	67414791	2	2	intronic/intergenic	SUCLG2	non-cancer	1	290219	FALSE	FALSE	NA	LINE	TRUE	FALSE	FALSE	0.833756	2	228	0.03866	-0.444553	1	573	NA	0.03866	4.693	FALSE	NA	0	0	0	0	0	0	0	0	0	0	0	NA	NA	NA	DEL	1204	FALSE	FALSE	FALSE	TRUE
8_117241337:117241337	8	117241337	117241337	2	1	intronic/intergenic	EIF3H	non-cancer	0	526895	FALSE	FALSE	NA	SINE	TRUE	FALSE	FALSE	1.0616	2	314	0.038673	-0.685602	1	435	NA	0.038673	4.69251	FALSE	NA	0	0	0	0	0	0	0	0	0	0	0	NA	NA	NA	DEL	1205	FALSE	FALSE	FALSE	TRUE
6_7139018:7139025	6	7139018	7139025	2	8	intronic/intergenic	RREB1	non-cancer	0	43120	FALSE	FALSE	NA	NA	FALSE	FALSE	FALSE	1.1669	2	150	0.045546	0.83839	2	516	0.140365	0.038694	4.69174	TRUE	268	24	16	0	8	0	0	0	0	0	0	0	NA	NA	NA	DEL	1206	FALSE	FALSE	TRUE	TRUE
20_41068146:41068146	20	41068146	41068146	2	1	intronic/intergenic	PTPRT	tsg	4	750227	FALSE	FALSE	NA	NA	FALSE	FALSE	FALSE	0.688035	2	542	0.147353	-0.609346	2	483	0.043396	0.038702	4.69145	FALSE	NA	0	0	0	0	0	0	0	0	0	0	0	NA	NA	NA	DEL	1207	FALSE	TRUE	TRUE	TRUE
20_59822875:59822875	20	59822875	59822875	2	1	intronic/intergenic	CDH4	non-cancer	3	4695	FALSE	FALSE	NA	NA	FALSE	FALSE	FALSE	0.712084	2	492	0.058096	-0.591876	2	470	0.110132	0.038721	4.69075	FALSE	NA	1	0	1	0	0	0	0	0	0	0	0	NA	NA	NA	DEL	1208	FALSE	FALSE	TRUE	TRUE
4_131819790:131819790	4	131819790	131819790	4	1	intronic/intergenic	RP11-62N21.1	non-cancer	2	1548489	FALSE	FALSE	NA	NA	FALSE	FALSE	FALSE	1.01569	4	1802	0.006899	2.02309	2	531	0.927575	0.038724	4.69062	FALSE	NA	0	0	0	0	0	0	0	0	0	0	0	NA	NA	NA	DEL	1209	FALSE	FALSE	TRUE	TRUE
8_78139134:78139135	8	78139134	78139135	2	1	intronic/intergenic	PEX2	non-cancer	1	242720	FALSE	FALSE	NA	NA	FALSE	FALSE	FALSE	1.03821	2	804	0.038759	-0.120724	1	466	NA	0.038759	4.68934	FALSE	NA	0	0	0	0	0	0	0	0	0	0	0	NA	NA	NA	INS	1210	FALSE	FALSE	TRUE	TRUE
13_95944448:95944449	13	95944448	95944449	2	1	intronic/intergenic	ABCC4	non-cancer	0	9119	FALSE	FALSE	NA	SINE	TRUE	FALSE	FALSE	0.908215	2	138	0.0388	-0.913847	1	563	NA	0.0388	4.68781	FALSE	NA	0	0	0	0	0	0	0	0	0	0	0	NA	NA	NA	INS	1211	FALSE	FALSE	FALSE	TRUE
8_72606711:72606718	8	72606711	72606718	2	8	enhancer	RP11-383H13.1	non-cancer	3	148919	FALSE	FALSE	NA	NA	FALSE	FALSE	FALSE	-0.710997	2	0	NA	-0.961948	2	919	0.0388	0.0388	4.6878	FALSE	NA	8	8	0	0	0	0	0	0	0	0	0	0	NA	NA	DEL	1212	TRUE	FALSE	TRUE	TRUE
17_7579345:7579365	17	7579345	7579357	3	21	protein-coding	TP53	tsg	27	NA	FALSE	FALSE	NA	NA	FALSE	FALSE	FALSE	0.589722	5	68	0.733183	-1.06295	3	349	0.008764	0.038859	4.68562	TRUE	255	13	0	13	0	0	0	0	0	0	0	0	NA	NA	NA	DEL	1213	TRUE	TRUE	TRUE	TRUE
12_78794552:78794552	12	78794552	78794552	2	1	intronic/intergenic	NAV3	non-cancer	0	569310	FALSE	FALSE	NA	NA	FALSE	FALSE	FALSE	1.22859	2	556	0.038859	0.095379	1	525	NA	0.038859	4.68559	FALSE	NA	0	0	0	0	0	0	0	0	0	0	0	NA	NA	NA	DEL	1214	FALSE	FALSE	TRUE	TRUE
2_61273943:61273943	2	61273943	61273943	2	1	intronic/intergenic	KIAA1841	non-cancer	0	23543	FALSE	FALSE	NA	NA	FALSE	FALSE	FALSE	1.4235	2	30	0.012097	-0.531507	2	568	0.531436	0.038874	4.68505	FALSE	NA	0	0	0	0	0	0	0	0	0	0	0	NA	NA	NA	DEL	1215	FALSE	FALSE	TRUE	TRUE
8_70631826:70631827	8	70631826	70631827	2	1	intronic/intergenic	SLCO5A1	non-cancer	1	113081	FALSE	FALSE	NA	LTR	TRUE	FALSE	FALSE	0.212219	2	101	0.247888	-0.807747	2	471	0.025975	0.038926	4.68314	FALSE	NA	0	0	0	0	0	0	0	0	0	0	0	NA	NA	NA	INS	1216	FALSE	FALSE	FALSE	TRUE
16_60663941:60663942	16	60663941	60663942	2	1	intronic/intergenic	RP11-105C20.2	non-cancer	3	878070	FALSE	FALSE	NA	LTR	TRUE	FALSE	FALSE	1.01878	2	1287	0.038932	-0.256242	1	950	NA	0.038932	4.6829	FALSE	NA	0	0	0	0	0	0	0	0	0	0	0	NA	NA	NA	INS	1217	FALSE	FALSE	FALSE	TRUE
4_121385522:121385523	4	121385522	121385523	2	1	intronic/intergenic	MAD2L1	non-cancer	0	397633	FALSE	FALSE	NA	LINE	TRUE	FALSE	FALSE	1.23962	2	331	0.016473	1.01103	2	651	0.391007	0.038937	4.68272	FALSE	NA	0	0	0	0	0	0	0	0	0	0	0	NA	NA	NA	INS	1218	FALSE	FALSE	FALSE	TRUE
4_108056091:108056092	4	108056091	108056092	2	1	intronic/intergenic	DKK2	non-cancer	1	53507	FALSE	FALSE	NA	NA	FALSE	FALSE	FALSE	0.947092	2	398	0.038968	-0.563011	1	642	NA	0.038968	4.68156	FALSE	NA	0	0	0	0	0	0	0	0	0	0	0	NA	NA	NA	INS	1219	FALSE	FALSE	TRUE	TRUE
9_26699304:26699305	9	26699304	26699305	2	2	intronic/intergenic	CAAP1	non-cancer	0	193408	FALSE	FALSE	NA	LINE	TRUE	FALSE	FALSE	-0.452828	1	335	NA	3.69674	2	571	0.038978	0.038978	4.68121	FALSE	NA	0	0	0	0	0	0	0	0	0	0	0	NA	NA	NA	DEL	1220	FALSE	FALSE	FALSE	TRUE
2_193716804:193716805	2	193716804	193716805	2	1	intronic/intergenic	TMEFF2	non-cancer	3	657554	FALSE	FALSE	NA	DNA	TRUE	FALSE	FALSE	0.598937	2	1369	0.128764	-0.628595	2	562	0.05012	0.039	4.68038	FALSE	NA	0	0	0	0	0	0	0	0	0	0	0	NA	NA	NA	INS	1221	FALSE	FALSE	FALSE	TRUE
5_120146083:120146084	5	120146083	120146084	2	2	intronic/intergenic	PRR16	non-cancer	1	345901	FALSE	FALSE	NA	LINE	TRUE	FALSE	FALSE	0.995325	2	778	0.10813	1.26737	2	565	0.059692	0.039004	4.68023	FALSE	NA	0	0	0	0	0	0	0	0	0	0	0	NA	NA	NA	INS	1222	FALSE	FALSE	FALSE	TRUE
15_48878227:48878227	15	48878227	48878227	2	1	intronic/intergenic	FBN1	non-cancer	1	58739	FALSE	FALSE	NA	NA	FALSE	FALSE	FALSE	0.745566	2	84	0.039019	-0.247549	1	609	NA	0.039019	4.67968	FALSE	NA	1	0	1	0	0	0	0	0	0	0	0	NA	NA	NA	DEL	1223	FALSE	FALSE	TRUE	TRUE
15_45539028:45539028	15	45539028	45539028	2	1	intronic/intergenic	SLC28A2	non-cancer	1	5404	FALSE	FALSE	NA	LINE	TRUE	FALSE	FALSE	0.649461	2	23	0.013333	-0.308791	2	652	0.484519	0.039033	4.67915	FALSE	NA	0	0	0	0	0	0	0	0	0	0	0	NA	NA	NA	DEL	1224	FALSE	FALSE	FALSE	TRUE
11_24660463:24660464	11	24660463	24660464	2	1	intronic/intergenic	LUZP2	non-cancer	2	141673	FALSE	FALSE	NA	LINE	TRUE	FALSE	FALSE	1.13656	2	1238	0.039054	-0.054424	1	605	NA	0.039054	4.6784	FALSE	NA	0	0	0	0	0	0	0	0	0	0	0	NA	NA	NA	INS	1225	FALSE	FALSE	FALSE	TRUE
8_132449027:132449027	8	132449027	132449027	2	1	intronic/intergenic	ADCY8	non-cancer	0	396448	FALSE	FALSE	NA	LINE	TRUE	FALSE	FALSE	0.914157	2	568	0.039092	-0.417985	1	421	NA	0.039092	4.67697	FALSE	NA	0	0	0	0	0	0	0	0	0	0	0	NA	NA	NA	DEL	1226	FALSE	FALSE	FALSE	TRUE
13_55520949:55520949	13	55520949	55520949	2	1	intronic/intergenic	OLFM4	non-cancer	2	1917977	FALSE	FALSE	NA	NA	FALSE	FALSE	FALSE	1.28116	2	1518	0.039106	-0.2561	1	559	NA	0.039106	4.67645	FALSE	NA	0	0	0	0	0	0	0	0	0	0	0	NA	NA	NA	DEL	1227	FALSE	FALSE	TRUE	TRUE
11_31812317:31812317	11	31812317	31812317	2	1	protein-coding	PAX6	non-cancer	2	NA	FALSE	FALSE	NA	NA	FALSE	FALSE	FALSE	0.192261	2	0	NA	1.34559	2	600	0.039148	0.039148	4.67492	TRUE	434	0	0	0	0	0	0	0	0	0	0	0	NA	NA	NA	DEL	1228	TRUE	FALSE	TRUE	TRUE
4_71704422:71704423	4	71704422	71704423	5	1	intronic/intergenic	GRSF1	non-cancer	1	1121	FALSE	FALSE	NA	NA	FALSE	FALSE	FALSE	0.074092	5	35	0.59399	1.06652	4	662	0.010918	0.039159	4.67451	FALSE	NA	96	0	0	96	0	0	0	0	0	0	0	NA	NA	NA	INS	1229	FALSE	FALSE	TRUE	TRUE
3_34562777:34562777	3	34562777	34562777	2	1	intronic/intergenic	PDCD6IP	non-cancer	1	722556	FALSE	FALSE	NA	LTR	TRUE	FALSE	FALSE	0.922725	2	446	0.035219	-0.664402	2	553	0.184358	0.039198	4.67307	FALSE	NA	0	0	0	0	0	0	0	0	0	0	0	NA	NA	NA	DEL	1230	FALSE	FALSE	FALSE	TRUE
8_110083900:110083900	8	110083900	110083900	2	1	intronic/intergenic	TRHR	non-cancer	1	15842	FALSE	FALSE	NA	DNA	TRUE	FALSE	FALSE	0.428824	2	179	0.10969	-0.620457	2	447	0.059219	0.039212	4.67255	FALSE	NA	0	0	0	0	0	0	0	0	0	0	0	NA	NA	NA	DEL	1231	FALSE	FALSE	FALSE	TRUE
12_95563163:95563164	12	95563163	95563164	2	1	intronic/intergenic	FGD6	non-cancer	0	47852	FALSE	FALSE	NA	LINE	TRUE	FALSE	FALSE	0.715494	2	16	0.039216	-0.115865	1	544	NA	0.039216	4.67242	FALSE	NA	14	4	0	10	0	0	0	0	0	0	0	NA	NA	NA	INS	1232	FALSE	FALSE	FALSE	TRUE
22_41928919:41928920	22	41928919	41928920	2	1	intronic/intergenic	POLR3H	non-cancer	1	11185	FALSE	FALSE	NA	NA	FALSE	FALSE	FALSE	0.722436	2	16	0.039216	0.051977	1	616	NA	0.039216	4.67242	FALSE	NA	98	2	2	94	0	0	0	0	0	0	0	NA	NA	NA	INS	1233	FALSE	FALSE	TRUE	TRUE
8_93291875:93291875	8	93291875	93291875	2	1	intronic/intergenic	RUNX1T1	oncogene	1	184180	FALSE	FALSE	NA	NA	FALSE	FALSE	FALSE	0.883291	2	719	0.039259	0.548981	1	443	NA	0.039259	4.67084	TRUE	567	0	0	0	0	0	0	0	0	0	0	0	NA	NA	NA	DEL	1234	FALSE	TRUE	TRUE	TRUE
1_105746766:105746766	1	105746766	105746766	2	1	intronic/intergenic	AMY1C	non-cancer	2	1453674	FALSE	FALSE	NA	LINE	TRUE	FALSE	FALSE	1.38688	2	1531	0.039289	NA	0	461	NA	0.039289	4.66974	FALSE	NA	0	0	0	0	0	0	0	0	0	0	0	NA	NA	NA	DEL	1235	FALSE	FALSE	FALSE	TRUE
14_26608836:26608836	14	26608836	26608836	2	1	intronic/intergenic	NOVA1	non-cancer	3	457806	FALSE	FALSE	NA	NA	FALSE	FALSE	FALSE	1.23063	2	1474	0.039298	-0.423127	0	590	NA	0.039298	4.66939	FALSE	NA	1	1	0	0	0	0	0	0	0	0	0	NA	NA	NA	DEL	1236	FALSE	FALSE	TRUE	TRUE
2_1342986:1342987	2	1342986	1342987	2	1	intronic/intergenic	TPO	non-cancer	5	75194	FALSE	FALSE	NA	LINE	TRUE	TRUE	FALSE	1.05388	2	190	0.039303	-0.566885	1	548	NA	0.039303	4.6692	FALSE	NA	0	0	0	0	0	0	0	0	0	0	0	NA	NA	NA	INS	1237	FALSE	FALSE	FALSE	TRUE
4_61297455:61297456	4	61297455	61297456	3	1	intronic/intergenic	LPHN3	non-cancer	1	1065556	FALSE	FALSE	NA	LINE	TRUE	FALSE	FALSE	0.056318	3	2898	0.141844	-0.740366	2	614	0.045954	0.039326	4.66837	FALSE	NA	0	0	0	0	0	0	0	0	0	0	0	NA	NA	NA	INS	1238	FALSE	FALSE	FALSE	TRUE
18_66774535:66774536	18	66774535	66774536	2	1	intronic/intergenic	RP11-861L17.3	non-cancer	2	205058	FALSE	FALSE	NA	Simple_repeat	TRUE	FALSE	FALSE	0.934833	2	184	0.058813	0.65993	2	891	0.110869	0.039337	4.66797	FALSE	NA	0	0	0	0	0	0	0	0	0	0	0	NA	NA	NA	INS	1239	FALSE	FALSE	FALSE	TRUE
7_69189081:69189081	7	69189081	69189081	2	1	intronic/intergenic	AUTS2	non-cancer	2	124441	FALSE	FALSE	NA	SINE	TRUE	TRUE	FALSE	1.48231	2	1263	0.039379	-1.09224	0	493	NA	0.039379	4.66643	FALSE	NA	0	0	0	0	0	0	0	0	0	0	0	NA	NA	NA	DEL	1240	FALSE	FALSE	FALSE	TRUE
14_86545743:86545744	14	86545743	86545744	2	1	intronic/intergenic	FLRT2	non-cancer	0	457884	FALSE	FALSE	NA	LINE	TRUE	FALSE	FALSE	0.709236	2	460	0.162416	1.44496	2	565	0.040199	0.039379	4.66641	FALSE	NA	0	0	0	0	0	0	0	0	0	0	0	NA	NA	NA	INS	1241	FALSE	FALSE	FALSE	TRUE
9_29134420:29134421	9	29134420	29134421	2	1	intronic/intergenic	LINGO2	non-cancer	4	1183751	FALSE	FALSE	NA	NA	FALSE	FALSE	FALSE	0.957004	2	1652	0.039401	3.46669	1	561	NA	0.039401	4.66563	FALSE	NA	0	0	0	0	0	0	0	0	0	0	0	NA	NA	NA	INS	1242	FALSE	FALSE	TRUE	TRUE
8_25354615:25354615	8	25354615	25354615	3	1	intronic/intergenic	CDCA2	non-cancer	0	36859	FALSE	FALSE	NA	NA	FALSE	FALSE	FALSE	0.21023	3	109	0.627174	1.17726	3	520	0.010427	0.039434	4.66441	FALSE	NA	0	0	0	0	0	0	0	0	0	0	0	NA	NA	NA	DEL	1243	FALSE	FALSE	TRUE	TRUE
9_135301119:135301119	9	135301119	135301119	2	1	intronic/intergenic	C9orf171	non-cancer	0	15460	FALSE	FALSE	NA	NA	FALSE	FALSE	FALSE	0.141729	2	38	0.307692	-0.726848	2	583	0.021258	0.03944	4.6642	TRUE	601	0	0	0	0	0	0	0	0	0	0	0	NA	NA	NA	DEL	1244	FALSE	FALSE	TRUE	TRUE
1_51226537:51226538	1	51226537	51226538	2	1	intronic/intergenic	FAF1	non-cancer	0	198945	FALSE	FALSE	NA	LINE	TRUE	FALSE	FALSE	0.65577	2	94	0.039444	NA	0	589	NA	0.039444	4.66407	FALSE	NA	0	0	0	0	0	0	0	0	0	0	0	NA	NA	NA	INS	1245	FALSE	FALSE	FALSE	TRUE
3_74934105:74934105	3	74934105	74934105	2	1	intronic/intergenic	CNTN3	non-cancer	0	363842	FALSE	FALSE	NA	LINE	TRUE	FALSE	FALSE	1.04224	2	628	0.027657	-0.576744	2	561	0.237088	0.039521	4.66124	FALSE	NA	0	0	0	0	0	0	0	0	0	0	0	NA	NA	NA	DEL	1246	FALSE	FALSE	FALSE	TRUE
8_110525616:110525617	8	110525616	110525617	2	2	intronic/intergenic	EBAG9	non-cancer	1	37437	FALSE	FALSE	NA	DNA	TRUE	FALSE	FALSE	0.56277	2	82	0.193374	1.4154	2	446	0.033915	0.039527	4.66101	FALSE	NA	0	0	0	0	0	0	0	0	0	0	0	NA	NA	NA	INS	1247	FALSE	FALSE	FALSE	TRUE
4_157895904:157895905	4	157895904	157895905	2	2	intronic/intergenic	PDGFC	non-cancer	1	3849	FALSE	FALSE	NA	Simple_repeat	TRUE	FALSE	FALSE	0.897109	2	108	0.039528	-0.170252	1	642	NA	0.039528	4.661	FALSE	NA	0	0	0	0	0	0	0	0	0	0	0	NA	NA	NA	INS	1248	FALSE	FALSE	FALSE	TRUE
14_92229487:92229487	14	92229487	92229487	2	1	intronic/intergenic	CATSPERB	non-cancer	1	33664	FALSE	FALSE	NA	LTR	TRUE	FALSE	FALSE	0.933061	2	49	0.019608	-0.527096	2	599	0.334692	0.039549	4.66023	FALSE	NA	0	0	0	0	0	0	0	0	0	0	0	NA	NA	NA	DEL	1249	FALSE	FALSE	FALSE	TRUE
15_59020582:59020586	15	59020582	59020582	2	5	intronic/intergenic	ADAM10	non-cancer	0	21151	FALSE	FALSE	NA	LINE	TRUE	FALSE	FALSE	0.753727	2	62	0.039575	-0.617469	1	636	NA	0.039575	4.65926	TRUE	330	0	0	0	0	0	0	0	0	0	0	0	NA	NA	NA	DEL	1250	FALSE	FALSE	FALSE	TRUE
9_106260414:106260415	9	106260414	106260415	2	2	intronic/intergenic	CYLC2	non-cancer	3	502751	FALSE	FALSE	NA	NA	FALSE	FALSE	FALSE	0.248315	2	923	0.298548	2.94597	2	596	0.022005	0.039583	4.65898	FALSE	NA	0	0	0	0	0	0	0	0	0	0	0	NA	NA	NA	DEL	1251	FALSE	FALSE	TRUE	TRUE
10_82912330:82912331	10	82912330	82912331	2	1	intronic/intergenic	SH2D4B	non-cancer	0	614242	FALSE	FALSE	NA	LINE	TRUE	FALSE	FALSE	0.68146	2	347	0.086905	0.932497	2	581	0.075618	0.039594	4.65857	FALSE	NA	0	0	0	0	0	0	0	0	0	0	0	NA	NA	NA	INS	1252	FALSE	FALSE	FALSE	TRUE
7_132686281:132686282	7	132686281	132686281	2	2	intronic/intergenic	CHCHD3	non-cancer	1	80416	FALSE	FALSE	NA	NA	FALSE	FALSE	FALSE	0.850655	2	129	0.03962	0.10976	0	509	NA	0.03962	4.65763	FALSE	NA	0	0	0	0	0	0	0	0	0	0	0	NA	NA	NA	DEL	1253	FALSE	FALSE	TRUE	TRUE
2_70404563:70404563	2	70404563	70404563	2	1	intronic/intergenic	C2orf42	non-cancer	3	4554	FALSE	FALSE	NA	SINE	TRUE	FALSE	FALSE	0.806296	2	18	0.084211	-1.36636	2	579	0.07812	0.039629	4.65731	FALSE	NA	0	0	0	0	0	0	0	0	0	0	0	NA	NA	NA	DEL	1254	FALSE	FALSE	FALSE	TRUE
13_87232456:87232457	13	87232456	87232456	2	2	intronic/intergenic	SLITRK6	non-cancer	3	861813	FALSE	FALSE	NA	SINE	TRUE	FALSE	FALSE	0.918579	2	1327	0.039683	-0.256732	1	566	NA	0.039683	4.65534	FALSE	NA	0	0	0	0	0	0	0	0	0	0	0	NA	NA	NA	DEL	1255	FALSE	FALSE	FALSE	TRUE
5_57084451:57084467	5	57084451	57084467	2	17	intronic/intergenic	ACTBL2	non-cancer	2	305917	FALSE	FALSE	NA	LINE	TRUE	FALSE	FALSE	0.885894	2	287	0.039775	-0.334683	1	596	NA	0.039775	4.65198	FALSE	NA	0	0	0	0	0	0	0	0	0	0	0	NA	NA	NA	DEL	1256	FALSE	FALSE	FALSE	TRUE
9_128945318:128945319	9	128945318	128945319	3	1	intronic/intergenic	MVB12B	non-cancer	1	143890	FALSE	FALSE	NA	Low_complexity	TRUE	FALSE	FALSE	0.650752	3	172	0.024339	0.441139	2	581	0.271486	0.039776	4.65197	FALSE	NA	0	0	0	0	0	0	0	0	0	0	0	NA	NA	NA	INS	1257	FALSE	FALSE	FALSE	TRUE
18_50912696:50912696	18	50912696	50912696	2	1	intronic/intergenic	MBD2	non-cancer	2	838233	FALSE	FALSE	NA	NA	FALSE	FALSE	FALSE	0.874507	2	484	0.039779	0.876914	1	589	NA	0.039779	4.65183	FALSE	NA	0	0	0	0	0	0	0	0	0	0	0	NA	NA	NA	DEL	1258	FALSE	FALSE	TRUE	TRUE
13_110096792:110096792	13	110096792	110096792	2	1	intronic/intergenic	IRS2	non-cancer	5	341608	FALSE	FALSE	NA	LINE	TRUE	FALSE	FALSE	1.82717	2	329	0.039816	-0.316511	1	561	NA	0.039816	4.65052	FALSE	NA	0	0	0	0	0	0	0	0	0	0	0	NA	NA	NA	DEL	1259	FALSE	FALSE	FALSE	TRUE
12_48181527:48181527	12	48181527	48181527	2	1	protein-coding	HDAC7	non-cancer	0	NA	FALSE	FALSE	NA	NA	FALSE	FALSE	FALSE	-0.894017	2	1	NA	-1.45199	2	552	0.039818	0.039818	4.65043	TRUE	447	0	0	0	0	0	0	0	0	0	0	0	NA	NA	NA	DEL	1260	TRUE	FALSE	TRUE	TRUE
5_61384492:61384492	5	61384492	61384492	2	1	intronic/intergenic	KIF2A	non-cancer	1	217808	FALSE	FALSE	NA	NA	FALSE	FALSE	FALSE	0.391022	2	140	0.128412	1.17967	2	603	0.05153	0.039823	4.65027	FALSE	NA	0	0	0	0	0	0	0	0	0	0	0	NA	NA	NA	DEL	1261	FALSE	FALSE	TRUE	TRUE
11_65209797:65209798	11	65209797	65209798	2	1	intronic/intergenic	AP000769.1	non-cancer	1	12930	FALSE	FALSE	NA	NA	FALSE	TRUE	FALSE	1.18658	2	118	0.039827	-0.323258	1	973	NA	0.039827	4.65012	FALSE	NA	30	6	2	20	2	0	0	0	0	0	0	NA	NA	NA	INS	1262	FALSE	FALSE	FALSE	TRUE
11_13289071:13289072	11	13289071	13289072	2	1	intronic/intergenic	ARNTL	non-cancer	0	86784	FALSE	FALSE	NA	NA	FALSE	FALSE	FALSE	0.971708	2	125	0.039842	-0.687626	1	619	NA	0.039842	4.64957	FALSE	NA	0	0	0	0	0	0	0	0	0	0	0	NA	NA	NA	INS	1263	FALSE	FALSE	TRUE	TRUE
15_93461972:93461972	15	93461972	93461972	2	1	intronic/intergenic	CHD2	tsg	3	17504	FALSE	FALSE	NA	NA	FALSE	FALSE	FALSE	1.30223	2	107	0.025409	-0.753892	2	586	0.261165	0.039917	4.64684	FALSE	NA	0	0	0	0	0	0	0	0	0	0	0	NA	NA	NA	DEL	1264	FALSE	TRUE	TRUE	TRUE
4_92634321:92634322	4	92634321	92634322	2	1	intronic/intergenic	RP11-763F8.1	non-cancer	1	387919	FALSE	FALSE	NA	LINE	TRUE	FALSE	FALSE	0.725535	2	539	0.039923	1.22265	1	848	NA	0.039923	4.64665	FALSE	NA	0	0	0	0	0	0	0	0	0	0	0	NA	NA	NA	INS	1265	FALSE	FALSE	FALSE	TRUE
19_38297589:38297589	19	38297589	38297589	2	1	intronic/intergenic	ZNF573	non-cancer	0	33220	FALSE	FALSE	NA	SINE	TRUE	TRUE	FALSE	2.05628	2	52	0.013161	-0.428002	2	541	0.505416	0.039995	4.64403	FALSE	NA	0	0	0	0	0	0	0	0	0	0	0	NA	NA	NA	DEL	1266	FALSE	FALSE	FALSE	TRUE
15_36334549:36334550	15	36334549	36334550	2	1	intronic/intergenic	DPH6	non-cancer	2	496207	FALSE	FALSE	NA	NA	FALSE	FALSE	FALSE	0.753847	2	359	0.098941	-1.02172	2	655	0.067231	0.039997	4.64396	FALSE	NA	0	0	0	0	0	0	0	0	0	0	0	NA	NA	NA	INS	1267	FALSE	FALSE	TRUE	TRUE
6_9458527:9458527	6	9458527	9458527	2	1	intronic/intergenic	OFCC1	non-cancer	1	701104	FALSE	FALSE	NA	NA	FALSE	FALSE	FALSE	0.281153	2	545	0.222372	-0.608973	2	927	0.029925	0.04001	4.64348	FALSE	NA	0	0	0	0	0	0	0	0	0	0	0	NA	NA	NA	DEL	1268	FALSE	FALSE	TRUE	TRUE
6_64684258:64684258	6	64684258	64684258	2	1	intronic/intergenic	PHF3	non-cancer	1	327801	FALSE	FALSE	NA	NA	FALSE	FALSE	FALSE	0.997067	2	629	0.040042	-0.631439	1	558	NA	0.040042	4.64233	FALSE	NA	0	0	0	0	0	0	0	0	0	0	0	NA	NA	NA	DEL	1269	FALSE	FALSE	TRUE	TRUE
12_110710258:110710259	12	110710258	110710259	2	1	intronic/intergenic	ATP2A2	non-cancer	1	9336	FALSE	FALSE	NA	SINE	TRUE	FALSE	FALSE	1.15259	2	58	0.040043	-0.784816	1	543	NA	0.040043	4.64232	FALSE	NA	0	0	0	0	0	0	0	0	0	0	0	NA	NA	NA	INS	1270	FALSE	FALSE	FALSE	TRUE
2_198742124:198742124	2	198742124	198742124	2	1	intronic/intergenic	PLCL1	non-cancer	1	72300	FALSE	FALSE	NA	NA	FALSE	FALSE	FALSE	0.890156	2	464	0.04009	-0.996094	1	568	NA	0.04009	4.64062	FALSE	NA	0	0	0	0	0	0	0	0	0	0	0	NA	NA	NA	DEL	1271	FALSE	FALSE	TRUE	TRUE
1_190588133:190588134	1	190588133	190588134	2	1	intronic/intergenic	BRINP3	non-cancer	1	164113	FALSE	FALSE	NA	NA	FALSE	FALSE	FALSE	0.813756	2	2759	0.040112	NA	0	449	NA	0.040112	4.63981	FALSE	NA	2	0	2	0	0	0	0	0	0	0	0	NA	NA	NA	INS	1272	FALSE	FALSE	TRUE	TRUE
16_26735917:26735917	16	26735917	26735917	2	1	intronic/intergenic	KDM8	non-cancer	3	479497	FALSE	FALSE	NA	NA	FALSE	TRUE	FALSE	0.66458	2	417	0.073719	-0.990183	2	606	0.090748	0.040187	4.63711	FALSE	NA	1	0	1	0	0	0	0	0	0	0	0	NA	NA	NA	DEL	1273	FALSE	FALSE	FALSE	TRUE
8_35919817:35919817	8	35919817	35919817	2	1	intronic/intergenic	AC012215.1	non-cancer	2	269418	FALSE	FALSE	NA	LTR	TRUE	FALSE	FALSE	0.899644	2	498	0.040211	NA	0	0	NA	0.040211	4.63627	FALSE	NA	0	0	0	0	0	0	0	0	0	0	0	NA	NA	NA	DEL	1274	FALSE	FALSE	FALSE	TRUE
3_163007081:163007082	3	163007081	163007082	2	2	intronic/intergenic	SI	non-cancer	1	1786718	FALSE	FALSE	NA	NA	FALSE	FALSE	FALSE	0.586641	2	1751	0.340819	2.34802	2	453	0.019659	0.040238	4.63529	FALSE	NA	0	0	0	0	0	0	0	0	0	0	0	NA	NA	NA	INS	1275	FALSE	FALSE	TRUE	TRUE
5_23488406:23488406	5	23488406	23488406	2	1	intronic/intergenic	PRDM9	non-cancer	1	20737	FALSE	FALSE	NA	LINE	TRUE	FALSE	FALSE	0.101897	2	845	0.373482	3.20255	2	480	0.017944	0.040246	4.635	FALSE	NA	0	0	0	0	0	0	0	0	0	0	0	NA	NA	NA	DEL	1276	FALSE	FALSE	FALSE	TRUE
9_94142763:94142763	9	94142763	94142763	2	1	intronic/intergenic	AUH	non-cancer	2	18592	FALSE	FALSE	NA	LINE	TRUE	FALSE	FALSE	0.600693	2	105	0.09298	1.14095	2	615	0.072195	0.040301	4.63303	FALSE	NA	0	0	0	0	0	0	0	0	0	0	0	NA	NA	NA	DEL	1277	FALSE	FALSE	FALSE	TRUE
5_165983969:165983970	5	165983969	165983970	2	1	intronic/intergenic	TENM2	non-cancer	4	727873	FALSE	FALSE	NA	SINE	TRUE	FALSE	FALSE	1.60357	2	1824	0.013437	-0.354089	2	553	0.500523	0.040367	4.6307	FALSE	NA	0	0	0	0	0	0	0	0	0	0	0	NA	NA	NA	INS	1278	FALSE	FALSE	FALSE	TRUE
6_87479681:87479682	6	87479681	87479682	2	1	intronic/intergenic	HTR1E	non-cancer	1	245371	FALSE	FALSE	NA	LINE	TRUE	FALSE	FALSE	0.798404	2	427	0.040372	NA	0	567	NA	0.040372	4.63049	FALSE	NA	0	0	0	0	0	0	0	0	0	0	0	NA	NA	NA	INS	1279	FALSE	FALSE	FALSE	TRUE
20_21828367:21828368	20	21828367	21828368	2	1	intronic/intergenic	PAX1	non-cancer	2	142016	FALSE	FALSE	NA	LINE	TRUE	FALSE	FALSE	1.119	2	319	0.040373	-0.397798	1	526	NA	0.040373	4.63048	FALSE	NA	0	0	0	0	0	0	0	0	0	0	0	NA	NA	NA	INS	1280	FALSE	FALSE	FALSE	TRUE
2_42033569:42033569	2	42033569	42033569	2	1	intronic/intergenic	C2orf91	non-cancer	5	146866	FALSE	FALSE	NA	NA	FALSE	FALSE	FALSE	0.456212	2	426	0.229039	2.24322	2	572	0.029379	0.040382	4.63014	FALSE	NA	22	1	1	20	0	0	0	0	0	0	0	NA	NA	NA	DEL	1281	FALSE	FALSE	TRUE	TRUE
5_12353499:12353499	5	12353499	12353499	2	1	intronic/intergenic	CTNND2	oncogene	3	449534	FALSE	FALSE	NA	SINE	TRUE	FALSE	FALSE	1.14124	2	1292	0.040161	-0.431777	2	500	0.167638	0.0404	4.62949	FALSE	NA	0	0	0	0	0	0	0	0	0	0	0	NA	NA	NA	DEL	1282	FALSE	TRUE	FALSE	TRUE
2_92261272:92261272	2	92261272	92261272	2	1	intronic/intergenic	RP11-685N3.1	non-cancer	8	1722900	FALSE	FALSE	NA	NA	FALSE	TRUE	FALSE	2.24819	2	376	0.008399	-0.301654	2	952	0.802035	0.040418	4.62884	FALSE	NA	1	0	0	1	0	0	0	0	0	0	0	NA	NA	NA	DEL	1283	FALSE	FALSE	FALSE	TRUE
13_24389872:24389872	13	24389872	24389872	2	1	intronic/intergenic	AL139080.1	non-cancer	1	67629	FALSE	FALSE	NA	NA	FALSE	FALSE	FALSE	0.085563	2	63	0.417252	-0.664034	2	969	0.016146	0.040422	4.62871	FALSE	NA	0	0	0	0	0	0	0	0	0	0	0	NA	NA	NA	DEL	1284	FALSE	FALSE	TRUE	TRUE
6_106728868:106728869	6	106728868	106728869	2	1	intronic/intergenic	ATG5	non-cancer	0	35214	FALSE	FALSE	NA	NA	FALSE	FALSE	FALSE	0.780144	2	82	0.040429	-0.240169	1	561	NA	0.040429	4.62846	FALSE	NA	0	0	0	0	0	0	0	0	0	0	0	NA	NA	NA	INS	1285	FALSE	FALSE	TRUE	TRUE
5_146115141:146115141	5	146115141	146115141	2	1	intronic/intergenic	GPR151	non-cancer	4	219465	FALSE	FALSE	NA	NA	FALSE	FALSE	FALSE	0.848868	2	155	0.040469	-0.456283	0	560	NA	0.040469	4.62704	FALSE	NA	0	0	0	0	0	0	0	0	0	0	0	NA	NA	NA	DEL	1286	FALSE	FALSE	TRUE	TRUE
3_111928475:111928476	3	111928475	111928476	2	1	intronic/intergenic	GCSAM	non-cancer	2	76508	FALSE	FALSE	NA	LINE	TRUE	FALSE	FALSE	1.05574	2	37	0.040486	3.83495	1	560	NA	0.040486	4.62644	FALSE	NA	0	0	0	0	0	0	0	0	0	0	0	NA	NA	NA	INS	1287	FALSE	FALSE	FALSE	TRUE
7_91749028:91749029	7	91749028	91749029	2	1	intronic/intergenic	CYP51A1	non-cancer	1	22771	FALSE	FALSE	NA	LINE	TRUE	TRUE	FALSE	1.18131	2	37	0.040486	0.901724	1	492	NA	0.040486	4.62644	FALSE	NA	0	0	0	0	0	0	0	0	0	0	0	NA	NA	NA	INS	1288	FALSE	FALSE	FALSE	TRUE
14_85789642:85789642	14	85789642	85789642	6	1	intronic/intergenic	RP11-497E19.2	non-cancer	1	205385	FALSE	FALSE	NA	LTR	TRUE	FALSE	FALSE	0.134018	6	1388	0.330496	2.3965	4	969	0.020436	0.040508	4.62565	FALSE	NA	0	0	0	0	0	0	0	0	0	0	0	NA	NA	NA	DEL	1289	FALSE	FALSE	FALSE	TRUE
11_90746904:90746905	11	90746904	90746905	2	1	intronic/intergenic	CHORDC1	non-cancer	4	790782	FALSE	FALSE	NA	LINE	TRUE	FALSE	FALSE	0.736906	2	784	0.040515	0.513271	1	593	NA	0.040515	4.6254	FALSE	NA	0	0	0	0	0	0	0	0	0	0	0	NA	NA	NA	INS	1290	FALSE	FALSE	FALSE	TRUE
5_105638941:105638942	5	105638941	105638942	2	2	intronic/intergenic	EFNA5	non-cancer	2	1367372	FALSE	FALSE	NA	NA	FALSE	FALSE	FALSE	0.891913	2	1552	0.04052	NA	0	571	NA	0.04052	4.62522	FALSE	NA	0	0	0	0	0	0	0	0	0	0	0	NA	NA	NA	INS	1291	FALSE	FALSE	TRUE	TRUE
15_96920105:96920105	15	96920105	96920105	2	1	intronic/intergenic	AC087477.1	non-cancer	2	15618	FALSE	FALSE	NA	NA	FALSE	FALSE	FALSE	2.01525	2	134	0.040529	-0.510425	1	975	NA	0.040529	4.62489	FALSE	NA	0	0	0	0	0	0	0	0	0	0	0	NA	NA	NA	DEL	1292	FALSE	FALSE	TRUE	TRUE
2_79858851:79858851	2	79858851	79858851	2	1	intronic/intergenic	CTNNA2	oncogene	3	108512	FALSE	FALSE	NA	NA	FALSE	FALSE	FALSE	0.715805	2	436	0.040575	NA	0	539	NA	0.040575	4.62325	FALSE	NA	1	0	0	1	0	0	0	0	0	0	0	NA	NA	NA	DEL	1293	FALSE	TRUE	TRUE	TRUE
6_46145917:46145917	6	46145917	46145917	2	1	intronic/intergenic	ENPP5	non-cancer	2	9918	FALSE	FALSE	NA	NA	FALSE	FALSE	FALSE	0.651929	2	79	0.08782	-0.867337	2	561	0.077062	0.040576	4.62323	FALSE	NA	0	0	0	0	0	0	0	0	0	0	0	NA	NA	NA	DEL	1294	FALSE	FALSE	TRUE	TRUE
9_108254759:108254759	9	108254759	108254759	2	1	intronic/intergenic	FSD1L	non-cancer	0	44257	FALSE	FALSE	NA	LINE	TRUE	FALSE	FALSE	0.850142	2	50	0.066954	-0.971152	2	600	0.101191	0.040614	4.62189	FALSE	NA	0	0	0	0	0	0	0	0	0	0	0	NA	NA	NA	DEL	1295	FALSE	FALSE	FALSE	TRUE
12_85854116:85854116	12	85854116	85854116	2	1	intronic/intergenic	ALX1	non-cancer	1	180076	FALSE	FALSE	NA	NA	FALSE	FALSE	FALSE	1.03777	2	237	0.039085	-0.406166	2	554	0.173505	0.040645	4.62079	FALSE	NA	0	0	0	0	0	0	0	0	0	0	0	NA	NA	NA	DEL	1296	FALSE	FALSE	TRUE	TRUE
4_135665572:135665573	4	135665572	135665573	2	1	intronic/intergenic	PABPC4L	non-cancer	1	543224	FALSE	FALSE	NA	SINE	TRUE	FALSE	FALSE	0.954983	2	2046	0.032234	2.47585	2	645	0.210491	0.040662	4.62017	FALSE	NA	0	0	0	0	0	0	0	0	0	0	0	NA	NA	NA	INS	1297	FALSE	FALSE	FALSE	TRUE
6_145898034:145898034	6	145898034	145898034	2	1	intronic/intergenic	EPM2A	non-cancer	2	158600	FALSE	FALSE	NA	LINE	TRUE	FALSE	FALSE	1.0091	2	371	0.034515	-0.632965	2	561	0.196649	0.040674	4.61975	FALSE	NA	1	0	0	1	0	0	0	0	0	0	0	NA	NA	NA	DEL	1298	FALSE	FALSE	FALSE	TRUE
9_106535678:106535679	9	106535678	106535679	2	1	intronic/intergenic	SMC2	non-cancer	0	321987	FALSE	FALSE	NA	LINE	TRUE	FALSE	FALSE	0.851898	2	442	0.040707	2.2543	1	602	NA	0.040707	4.6186	FALSE	NA	0	0	0	0	0	0	0	0	0	0	0	NA	NA	NA	INS	1299	FALSE	FALSE	FALSE	TRUE
9_24137451:24137451	9	24137451	24137451	2	1	intronic/intergenic	ELAVL2	non-cancer	3	372373	FALSE	FALSE	NA	NA	FALSE	FALSE	FALSE	1.10633	2	681	0.040714	-0.476086	1	548	NA	0.040714	4.61834	TRUE	395	0	0	0	0	0	0	0	0	0	0	0	NA	NA	NA	DEL	1300	FALSE	FALSE	TRUE	TRUE
4_131470912:131470913	4	131470912	131470913	2	1	intronic/intergenic	C4orf33	non-cancer	2	1447146	FALSE	FALSE	NA	NA	FALSE	FALSE	FALSE	0.615634	2	1149	0.099415	-0.944432	2	662	0.068471	0.040773	4.61625	FALSE	NA	0	0	0	0	0	0	0	0	0	0	0	NA	NA	NA	INS	1301	FALSE	FALSE	TRUE	TRUE
14_54242622:54242622	14	54242622	54242622	2	1	intronic/intergenic	BMP4	non-cancer	1	176318	FALSE	FALSE	NA	LINE	TRUE	FALSE	FALSE	1.02036	2	274	0.034513	-0.725132	2	615	0.197289	0.040783	4.6159	FALSE	NA	0	0	0	0	0	0	0	0	0	0	0	NA	NA	NA	DEL	1302	FALSE	FALSE	FALSE	TRUE
2_22837703:22837704	2	22837703	22837704	2	1	intronic/intergenic	AC011239.1	non-cancer	2	909257	FALSE	FALSE	NA	NA	FALSE	FALSE	FALSE	0.884658	2	701	0.040783	-0.392703	0	969	NA	0.040783	4.61588	FALSE	NA	0	0	0	0	0	0	0	0	0	0	0	NA	NA	NA	INS	1303	FALSE	FALSE	TRUE	TRUE
7_125607011:125607011	7	125607011	125607011	2	1	intronic/intergenic	POT1	tsg	0	1069784	FALSE	FALSE	NA	LINE	TRUE	FALSE	FALSE	0.906208	2	957	0.040789	-0.343429	1	493	NA	0.040789	4.61569	FALSE	NA	1	0	0	1	0	0	0	0	0	0	0	NA	NA	NA	DEL	1304	FALSE	TRUE	FALSE	TRUE
14_64016449:64016450	14	64016449	64016449	4	2	intronic/intergenic	PPP2R5E	non-cancer	1	10046	FALSE	FALSE	NA	NA	FALSE	FALSE	FALSE	0.615557	4	82	0.063288	1.11904	3	601	0.107697	0.040817	4.61468	FALSE	NA	0	0	0	0	0	0	0	0	0	0	0	NA	NA	NA	DEL	1305	FALSE	FALSE	TRUE	TRUE
16_35107782:35107783	16	35107782	35107783	2	1	intronic/intergenic	CTD-2144E22.5	non-cancer	1	851025	FALSE	FALSE	NA	DNA	TRUE	FALSE	FALSE	1.50545	2	1032	0.027518	0.436587	2	814	0.247712	0.04082	4.61457	FALSE	NA	0	0	0	0	0	0	0	0	0	0	0	NA	NA	NA	INS	1306	FALSE	FALSE	FALSE	TRUE
7_53554972:53554996	7	53554972	53554996	2	25	intronic/intergenic	POM121L12	non-cancer	6	451607	FALSE	FALSE	NA	LINE	TRUE	FALSE	FALSE	0.831882	2	1409	0.040846	-0.124314	1	290	NA	0.040846	4.61367	FALSE	NA	0	0	0	0	0	0	0	0	0	0	0	NA	NA	NA	DEL	1307	FALSE	FALSE	FALSE	TRUE
5_22941324:22941325	5	22941324	22941324	2	2	intronic/intergenic	PRDM9	non-cancer	5	567819	FALSE	FALSE	NA	LINE	TRUE	FALSE	FALSE	0.89182	2	845	0.040882	-0.332059	1	480	NA	0.040882	4.6124	FALSE	NA	0	0	0	0	0	0	0	0	0	0	0	NA	NA	NA	DEL	1308	FALSE	FALSE	FALSE	TRUE
7_114162339:114162339	7	114162339	114162339	2	1	intronic/intergenic	FOXP2	non-cancer	2	95772	FALSE	FALSE	NA	NA	FALSE	FALSE	FALSE	0.745119	2	348	0.061125	0.70609	2	460	0.111912	0.04094	4.61034	FALSE	NA	0	0	0	0	0	0	0	0	0	0	0	NA	NA	NA	DEL	1309	FALSE	FALSE	TRUE	TRUE
11_86851711:86851712	11	86851711	86851712	2	1	intronic/intergenic	TMEM135	non-cancer	0	102623	FALSE	FALSE	NA	LINE	TRUE	TRUE	FALSE	0.770027	2	271	0.040983	-0.267166	1	596	NA	0.040983	4.60883	FALSE	NA	0	0	0	0	0	0	0	0	0	0	0	NA	NA	NA	INS	1310	FALSE	FALSE	FALSE	TRUE
5_32892124:32892125	5	32892124	32892125	2	1	intronic/intergenic	AC026703.1	non-cancer	4	102616	FALSE	FALSE	NA	NA	FALSE	TRUE	FALSE	0.847659	2	202	0.040985	NA	0	0	NA	0.040985	4.60875	FALSE	NA	4	0	0	4	0	0	0	0	0	0	0	NA	NA	NA	INS	1311	FALSE	FALSE	FALSE	TRUE
8_105013952:105013952	8	105013952	105013952	2	1	intronic/intergenic	DCSTAMP	non-cancer	3	346829	FALSE	FALSE	NA	NA	FALSE	FALSE	FALSE	0.67849	2	344	0.116117	1.95741	2	448	0.058996	0.040989	4.60862	FALSE	NA	0	0	0	0	0	0	0	0	0	0	0	NA	NA	NA	DEL	1312	FALSE	FALSE	TRUE	TRUE
13_79956848:79956849	13	79956848	79956849	2	1	intronic/intergenic	RBM26	non-cancer	0	23060	FALSE	FALSE	NA	LINE	TRUE	FALSE	FALSE	1.30199	2	228	0.022113	0.899659	2	569	0.309898	0.041001	4.60818	FALSE	NA	14	2	2	10	0	0	0	0	0	0	0	NA	NA	NA	INS	1313	FALSE	FALSE	FALSE	TRUE
4_163377709:163377709	4	163377709	163377709	2	1	intronic/intergenic	FSTL5	non-cancer	2	345161	FALSE	FALSE	NA	NA	FALSE	FALSE	FALSE	0.92834	2	1518	0.041054	-0.561984	1	615	NA	0.041054	4.60634	FALSE	NA	0	0	0	0	0	0	0	0	0	0	0	NA	NA	NA	DEL	1314	FALSE	FALSE	TRUE	TRUE
3_79435342:79435343	3	79435342	79435343	2	1	intronic/intergenic	ROBO1	non-cancer	2	203718	FALSE	FALSE	NA	NA	FALSE	FALSE	FALSE	0.685705	2	1953	0.065101	0.867656	2	550	0.105461	0.041065	4.60595	FALSE	NA	0	0	0	0	0	0	0	0	0	0	0	NA	NA	NA	INS	1315	FALSE	FALSE	TRUE	TRUE
8_112973792:112973793	8	112973792	112973793	2	1	intronic/intergenic	CSMD3	tsg	3	1475290	FALSE	FALSE	NA	NA	FALSE	FALSE	FALSE	0.3348	2	1915	0.202511	-0.668518	2	408	0.033922	0.041085	4.60526	FALSE	NA	0	0	0	0	0	0	0	0	0	0	0	NA	NA	NA	INS	1316	FALSE	TRUE	TRUE	TRUE
7_132726884:132726884	7	132726884	132726884	3	1	intronic/intergenic	CHCHD3	non-cancer	0	39813	FALSE	FALSE	NA	NA	FALSE	FALSE	FALSE	0.088894	3	129	0.409421	0.783778	3	509	0.016784	0.041095	4.60489	TRUE	442	0	0	0	0	0	0	0	0	0	0	0	NA	NA	NA	DEL	1317	FALSE	FALSE	TRUE	TRUE
5_24125330:24125330	5	24125330	24125330	2	1	intronic/intergenic	C5orf17	non-cancer	0	173657	FALSE	FALSE	NA	LINE	TRUE	FALSE	FALSE	1.14554	2	555	0.026525	-0.434856	2	966	0.259301	0.041127	4.60378	FALSE	NA	0	0	0	0	0	0	0	0	0	0	0	NA	NA	NA	DEL	1318	FALSE	FALSE	FALSE	TRUE
8_111458810:111458811	8	111458810	111458811	2	1	intronic/intergenic	KCNV1	non-cancer	2	472193	FALSE	FALSE	NA	NA	FALSE	FALSE	FALSE	0.793474	2	1960	0.041133	-0.139349	1	430	NA	0.041133	4.60355	FALSE	NA	0	0	0	0	0	0	0	0	0	0	0	NA	NA	NA	INS	1319	FALSE	FALSE	TRUE	TRUE
8_111978993:111978993	8	111978993	111978993	2	1	intronic/intergenic	KCNV1	non-cancer	1	992376	FALSE	FALSE	NA	NA	FALSE	FALSE	FALSE	1.00308	2	1960	0.041133	-0.38766	1	430	NA	0.041133	4.60355	FALSE	NA	0	0	0	0	0	0	0	0	0	0	0	NA	NA	NA	DEL	1320	FALSE	FALSE	TRUE	TRUE
3_191814027:191814027	3	191814027	191814027	2	1	intronic/intergenic	FGF12	non-cancer	1	630955	FALSE	FALSE	NA	LINE	TRUE	FALSE	FALSE	1.01319	2	431	0.025187	-0.449088	2	476	0.273419	0.04117	4.60228	FALSE	NA	0	0	0	0	0	0	0	0	0	0	0	NA	NA	NA	DEL	1321	FALSE	FALSE	FALSE	TRUE
5_20600830:20600831	5	20600830	20600831	2	1	intronic/intergenic	CDH18	non-cancer	3	761735	FALSE	FALSE	NA	NA	FALSE	FALSE	FALSE	0.656247	2	2368	0.113335	-0.509035	2	501	0.06077	0.041173	4.60215	FALSE	NA	2	0	2	0	0	0	0	0	0	0	0	NA	NA	NA	INS	1322	FALSE	FALSE	TRUE	TRUE
11_129031863:129031863	11	129031863	129031863	2	1	intronic/intergenic	ARHGAP32	non-cancer	2	30230	FALSE	FALSE	NA	LINE	TRUE	FALSE	FALSE	1.29861	2	81	0.041176	0.766624	1	581	NA	0.041176	4.60205	FALSE	NA	0	0	0	0	0	0	0	0	0	0	0	NA	NA	NA	DEL	1323	FALSE	FALSE	FALSE	TRUE
13_49695913:49695914	13	49695913	49695914	2	1	intronic/intergenic	MLNR	non-cancer	0	98560	FALSE	FALSE	NA	LINE	TRUE	FALSE	FALSE	0.743042	2	50	0.041209	-0.466125	1	559	NA	0.041209	4.60088	FALSE	NA	0	0	0	0	0	0	0	0	0	0	0	NA	NA	NA	INS	1324	FALSE	FALSE	FALSE	TRUE
18_70296676:70296676	18	70296676	70296676	3	1	intronic/intergenic	CBLN2	non-cancer	0	8898	FALSE	FALSE	NA	NA	FALSE	FALSE	FALSE	0.35747	3	373	0.42387	-0.792483	2	569	0.016268	0.041214	4.60072	FALSE	NA	0	0	0	0	0	0	0	0	0	0	0	NA	NA	NA	DEL	1325	FALSE	FALSE	TRUE	TRUE
9_89831395:89831395	9	89831395	89831395	2	1	intronic/intergenic	C9orf170	non-cancer	0	67749	FALSE	FALSE	NA	NA	FALSE	FALSE	FALSE	0.104386	2	119	0.361008	3.03203	2	617	0.019145	0.041293	4.59795	FALSE	NA	1	1	0	0	0	0	0	0	0	0	0	NA	NA	NA	DEL	1326	FALSE	FALSE	TRUE	TRUE
8_40450439:40450440	8	40450439	40450440	3	1	intronic/intergenic	ZMAT4	non-cancer	0	232755	FALSE	FALSE	NA	NA	FALSE	FALSE	FALSE	0.66759	3	312	0.025078	-0.163604	3	521	0.275737	0.04131	4.59738	FALSE	NA	0	0	0	0	0	0	0	0	0	0	0	NA	NA	NA	INS	1327	FALSE	FALSE	TRUE	TRUE
11_82830487:82830488	11	82830487	82830488	2	2	intronic/intergenic	PCF11	non-cancer	0	37994	FALSE	FALSE	NA	Simple_repeat	TRUE	TRUE	FALSE	1.50771	2	63	0.025212	-0.635926	2	580	0.274345	0.04132	4.59702	FALSE	NA	4	2	2	0	0	0	0	0	0	0	0	NA	NA	NA	INS	1328	FALSE	FALSE	FALSE	TRUE
2_107461758:107461758	2	107461758	107461758	2	1	intronic/intergenic	ST6GAL2	non-cancer	4	1325	FALSE	FALSE	NA	NA	FALSE	TRUE	FALSE	0.324643	2	447	0.160777	1.93536	2	562	0.043022	0.04132	4.59701	FALSE	NA	1	0	1	0	0	0	0	0	0	0	0	NA	NA	NA	DEL	1329	FALSE	FALSE	FALSE	TRUE
18_31680275:31680276	18	31680275	31680276	2	1	intronic/intergenic	NOL4	non-cancer	3	122941	FALSE	FALSE	NA	LINE	TRUE	FALSE	FALSE	0.128532	2	368	0.332066	4.20351	2	599	0.020839	0.041335	4.5965	FALSE	NA	0	0	0	0	0	0	0	0	0	0	0	NA	NA	NA	INS	1330	FALSE	FALSE	FALSE	TRUE
10_44491160:44491160	10	44491160	44491160	3	1	intronic/intergenic	ZNF32	non-cancer	0	349579	FALSE	FALSE	NA	LINE	TRUE	FALSE	FALSE	0.563064	3	167	0.039921	0.368376	3	599	0.173491	0.041365	4.59544	FALSE	NA	0	0	0	0	0	0	0	0	0	0	0	NA	NA	NA	DEL	1331	FALSE	FALSE	FALSE	TRUE
10_77761769:77761769	10	77761769	77761769	3	1	intronic/intergenic	C10orf11	non-cancer	0	219035	FALSE	FALSE	NA	LTR	TRUE	TRUE	FALSE	1.02469	3	470	0.075738	-0.854713	3	558	0.091505	0.041387	4.59466	FALSE	NA	0	0	0	0	0	0	0	0	0	0	0	NA	NA	NA	DEL	1332	FALSE	FALSE	FALSE	TRUE
11_23593245:23593245	11	23593245	23593245	2	1	intronic/intergenic	CCDC179	non-cancer	2	711278	FALSE	FALSE	NA	LINE	TRUE	FALSE	FALSE	0.876449	2	492	0.041392	-0.25999	1	629	NA	0.041392	4.5945	FALSE	NA	0	0	0	0	0	0	0	0	0	0	0	NA	NA	NA	DEL	1333	FALSE	FALSE	FALSE	TRUE
6_135641396:135641396	6	135641396	135641396	2	1	intronic/intergenic	MYB	oncogene	1	138744	FALSE	FALSE	NA	NA	FALSE	FALSE	FALSE	0.580407	2	78	0.05625	1.72168	2	551	0.123406	0.041443	4.59274	FALSE	NA	0	0	0	0	0	0	0	0	0	0	0	NA	NA	NA	DEL	1334	FALSE	TRUE	TRUE	TRUE
7_142895760:142895760	7	142895760	142895760	2	1	intronic/intergenic	TAS2R39	non-cancer	1	15248	FALSE	FALSE	NA	NA	FALSE	TRUE	FALSE	0.211901	2	21	0.395257	-0.418674	2	470	0.017575	0.041469	4.59183	FALSE	NA	1	0	0	1	0	0	0	0	0	0	0	NA	NA	NA	DEL	1335	FALSE	FALSE	FALSE	TRUE
6_98936697:98936697	6	98936697	98936697	2	1	intronic/intergenic	POU3F2	non-cancer	1	346053	FALSE	FALSE	NA	LINE	TRUE	FALSE	FALSE	1.06171	2	553	0.041471	NA	0	555	NA	0.041471	4.59176	FALSE	NA	0	0	0	0	0	0	0	0	0	0	0	NA	NA	NA	DEL	1336	FALSE	FALSE	FALSE	TRUE
2_143089036:143089037	2	143089036	143089037	2	1	intronic/intergenic	LRP1B	tsg	0	200738	FALSE	TRUE	rs201536989	NA	FALSE	FALSE	FALSE	0.890432	2	1549	0.041473	-0.071318	1	514	NA	0.041473	4.59167	FALSE	NA	0	0	0	0	0	0	0	0	0	0	0	NA	NA	NA	INS	1337	FALSE	TRUE	TRUE	TRUE
7_6899577:6899577	7	6899577	6899577	4	1	intronic/intergenic	CCZ1B	non-cancer	0	33749	FALSE	FALSE	NA	NA	FALSE	TRUE	FALSE	0.635312	4	88	0.048847	-0.939848	3	490	0.142242	0.041475	4.5916	FALSE	NA	0	0	0	0	0	0	0	0	0	0	0	NA	NA	NA	DEL	1338	FALSE	FALSE	FALSE	TRUE
6_72230349:72230350	6	72230349	72230350	2	1	intronic/intergenic	OGFRL1	non-cancer	4	231709	FALSE	FALSE	NA	LINE	TRUE	FALSE	FALSE	0.992238	2	238	0.041495	NA	0	572	NA	0.041495	4.59093	FALSE	NA	0	0	0	0	0	0	0	0	0	0	0	NA	NA	NA	INS	1339	FALSE	FALSE	FALSE	TRUE
2_202702987:202702987	2	202702987	202702987	2	1	intronic/intergenic	CDK15	non-cancer	1	31599	FALSE	FALSE	NA	DNA	TRUE	FALSE	FALSE	0.53909	2	75	0.141666	1.65351	2	588	0.049119	0.041526	4.58983	FALSE	NA	1	0	1	0	0	0	0	0	0	0	0	NA	NA	NA	DEL	1340	FALSE	FALSE	FALSE	TRUE
12_32750822:32750823	12	32750822	32750823	2	1	intronic/intergenic	DNM1L	non-cancer	2	81475	FALSE	FALSE	NA	SINE	TRUE	FALSE	FALSE	0.41229	2	65	0.146848	1.74694	2	544	0.047423	0.041554	4.58886	FALSE	NA	0	0	0	0	0	0	0	0	0	0	0	NA	NA	NA	INS	1341	FALSE	FALSE	FALSE	TRUE
7_32316542:32316542	7	32316542	32316542	2	1	intronic/intergenic	PDE1C	non-cancer	3	21805	FALSE	FALSE	NA	NA	FALSE	TRUE	FALSE	0.895794	2	265	0.041584	-0.304741	0	467	NA	0.041584	4.58783	FALSE	NA	1	0	1	0	0	0	0	0	0	0	0	NA	NA	NA	DEL	1342	FALSE	FALSE	FALSE	TRUE
10_118930294:118930294	10	118930294	118930294	2	1	intronic/intergenic	KCNK18	non-cancer	2	26706	FALSE	FALSE	NA	NA	FALSE	FALSE	FALSE	0.651446	2	21	0.252964	1.17171	2	425	0.027576	0.041613	4.58682	FALSE	NA	0	0	0	0	0	0	0	0	0	0	0	NA	NA	NA	DEL	1343	FALSE	FALSE	TRUE	TRUE
9_71042063:71042063	9	71042063	71042063	2	1	intronic/intergenic	PGM5	non-cancer	0	70019	FALSE	FALSE	NA	LINE	TRUE	FALSE	FALSE	1.19607	2	47	0.041667	-0.829902	1	626	NA	0.041667	4.58496	FALSE	NA	0	0	0	0	0	0	0	0	0	0	0	NA	NA	NA	DEL	1344	FALSE	FALSE	FALSE	TRUE
19_28662465:28662466	19	28662465	28662466	2	1	intronic/intergenic	UQCRFS1	non-cancer	1	1041559	FALSE	FALSE	NA	LINE	TRUE	FALSE	FALSE	0.543124	2	1507	0.111796	0.6741	2	562	0.06251	0.041675	4.58467	FALSE	NA	0	0	0	0	0	0	0	0	0	0	0	NA	NA	NA	INS	1345	FALSE	FALSE	FALSE	TRUE
7_126051152:126051152	7	126051152	126051152	2	1	intronic/intergenic	GRM8	non-cancer	2	832106	FALSE	FALSE	NA	LINE	TRUE	FALSE	FALSE	1.482	2	940	0.041688	-1.04996	1	496	NA	0.041688	4.58423	FALSE	NA	0	0	0	0	0	0	0	0	0	0	0	NA	NA	NA	DEL	1346	FALSE	FALSE	FALSE	TRUE
1_218099940:218099940	1	218099940	218099940	2	1	intronic/intergenic	SPATA17	non-cancer	0	295219	FALSE	FALSE	NA	NA	FALSE	FALSE	FALSE	0.680891	2	230	0.166478	-0.87061	2	446	0.042002	0.041695	4.58397	FALSE	NA	0	0	0	0	0	0	0	0	0	0	0	NA	NA	NA	DEL	1347	FALSE	FALSE	TRUE	TRUE
2_193002529:193002530	2	193002529	193002530	2	2	intronic/intergenic	TMEFF2	non-cancer	0	56720	FALSE	FALSE	NA	Simple_repeat	TRUE	FALSE	FALSE	0.853397	2	1369	0.041726	-0.155961	1	562	NA	0.041726	4.58291	FALSE	NA	0	0	0	0	0	0	0	0	0	0	0	NA	NA	NA	INS	1348	FALSE	FALSE	FALSE	TRUE
9_91135615:91135616	9	91135615	91135616	3	1	intronic/intergenic	NXNL2	non-cancer	3	14734	FALSE	FALSE	NA	SINE	TRUE	FALSE	FALSE	1.10292	3	128	0.041728	-0.704234	1	617	NA	0.041728	4.58283	FALSE	NA	0	0	0	0	0	0	0	0	0	0	0	NA	NA	NA	INS	1349	FALSE	FALSE	FALSE	TRUE
10_130616118:130616118	10	130616118	130616118	2	1	intronic/intergenic	MGMT	non-cancer	1	649362	FALSE	FALSE	NA	NA	FALSE	FALSE	FALSE	0.275864	2	379	0.202234	-1.25349	2	566	0.034616	0.041735	4.5826	FALSE	NA	0	0	0	0	0	0	0	0	0	0	0	NA	NA	NA	DEL	1350	FALSE	FALSE	TRUE	TRUE
13_107678159:107678160	13	107678159	107678160	2	1	intronic/intergenic	ARGLU1	non-cancer	3	457892	FALSE	FALSE	NA	NA	FALSE	FALSE	FALSE	0.951096	2	353	0.041735	-1.05116	1	565	NA	0.041735	4.58259	FALSE	NA	0	0	0	0	0	0	0	0	0	0	0	NA	NA	NA	INS	1351	FALSE	FALSE	TRUE	TRUE
5_8968775:8968775	5	8968775	8968775	3	1	intronic/intergenic	SEMA5A	non-cancer	1	411283	FALSE	FALSE	NA	LINE	TRUE	FALSE	FALSE	0.37549	3	533	0.041739	-0.749856	1	490	NA	0.041739	4.58246	FALSE	NA	0	0	0	0	0	0	0	0	0	0	0	NA	NA	NA	DEL	1352	FALSE	FALSE	FALSE	TRUE
9_23627910:23627910	9	23627910	23627910	3	1	intronic/intergenic	ELAVL2	non-cancer	2	137168	FALSE	FALSE	NA	NA	FALSE	FALSE	FALSE	0.523274	3	681	0.041761	-0.474002	0	548	NA	0.041761	4.58171	FALSE	NA	0	0	0	0	0	0	0	0	0	0	0	NA	NA	NA	DEL	1353	FALSE	FALSE	TRUE	TRUE
18_8315212:8315212	18	8315212	8315212	2	1	intronic/intergenic	AP001094.1	non-cancer	1	21826	FALSE	FALSE	NA	NA	FALSE	FALSE	FALSE	0.441703	2	251	0.217419	1.4794	2	970	0.032225	0.041765	4.58157	TRUE	467	0	0	0	0	0	0	0	0	0	0	0	NA	NA	NA	DEL	1354	FALSE	FALSE	TRUE	TRUE
17_58799047:58799047	17	58799047	58799047	2	1	intronic/intergenic	BCAS3	non-cancer	0	42228	FALSE	FALSE	NA	NA	FALSE	FALSE	FALSE	0.613151	2	162	0.041775	-0.870163	1	524	NA	0.041775	4.58121	FALSE	NA	0	0	0	0	0	0	0	0	0	0	0	NA	NA	NA	DEL	1355	FALSE	FALSE	TRUE	TRUE
8_64556835:64556835	8	64556835	64556835	2	1	intronic/intergenic	YTHDF3	non-cancer	2	475398	FALSE	FALSE	NA	NA	FALSE	FALSE	FALSE	0.865271	2	557	0.041796	-0.283546	1	496	NA	0.041796	4.58051	FALSE	NA	0	0	0	0	0	0	0	0	0	0	0	NA	NA	NA	DEL	1356	FALSE	FALSE	TRUE	TRUE
7_135651711:135651711	7	135651711	135651711	2	1	intronic/intergenic	MTPN	non-cancer	1	10137	FALSE	FALSE	NA	NA	FALSE	FALSE	FALSE	1.3441	2	368	0.031011	-0.757586	2	964	0.226218	0.041809	4.58005	FALSE	NA	1	1	0	0	0	0	0	0	0	0	0	NA	NA	NA	DEL	1357	FALSE	FALSE	TRUE	TRUE
10_58497105:58497105	10	58497105	58497105	2	1	intronic/intergenic	ZWINT	non-cancer	4	376108	FALSE	FALSE	NA	NA	FALSE	FALSE	FALSE	0.872184	2	1143	0.037571	0.902759	2	584	0.18686	0.041834	4.57917	FALSE	NA	0	0	0	0	0	0	0	0	0	0	0	NA	NA	NA	DEL	1358	FALSE	FALSE	TRUE	TRUE
4_185461537:185461537	4	185461537	185461537	2	1	intronic/intergenic	CASP3	non-cancer	0	98070	FALSE	FALSE	NA	NA	FALSE	FALSE	FALSE	0.403839	2	42	0.2537	1.89039	2	631	0.027691	0.041857	4.57837	FALSE	NA	0	0	0	0	0	0	0	0	0	0	0	NA	NA	NA	DEL	1359	FALSE	FALSE	TRUE	TRUE
13_57828944:57828944	13	57828944	57828944	2	1	intronic/intergenic	PRR20E	non-cancer	2	87226	FALSE	FALSE	NA	NA	FALSE	FALSE	FALSE	-0.846985	2	197	0.84568	-0.185695	2	161	0.008312	0.041879	4.57762	FALSE	NA	0	0	0	0	0	0	0	0	0	0	0	NA	NA	NA	DEL	1360	FALSE	FALSE	TRUE	TRUE
4_98075625:98075626	4	98075625	98075626	2	1	intronic/intergenic	STPG2	non-cancer	0	988675	FALSE	FALSE	NA	NA	FALSE	FALSE	FALSE	0.442104	2	718	0.126687	1.01884	2	640	0.055501	0.041888	4.57732	FALSE	NA	0	0	0	0	0	0	0	0	0	0	0	NA	NA	NA	INS	1361	FALSE	FALSE	TRUE	TRUE
18_33686964:33686965	18	33686964	33686965	2	1	intronic/intergenic	SLC39A6	non-cancer	0	20005	FALSE	FALSE	NA	NA	FALSE	FALSE	FALSE	0.528413	2	8	0.088889	-1.01159	2	602	0.079184	0.041924	4.57607	FALSE	NA	0	0	0	0	0	0	0	0	0	0	0	NA	NA	NA	INS	1362	FALSE	FALSE	TRUE	TRUE
8_72680463:72680464	8	72680463	72680464	2	1	intronic/intergenic	RP11-383H13.1	non-cancer	0	75173	FALSE	FALSE	NA	NA	FALSE	FALSE	FALSE	0.659411	2	97	0.041947	0.13484	1	919	NA	0.041947	4.57527	FALSE	NA	0	0	0	0	0	0	0	0	0	0	0	NA	NA	NA	INS	1363	FALSE	FALSE	TRUE	TRUE
7_71052386:71052386	7	71052386	71052386	4	1	intronic/intergenic	WBSCR17	non-cancer	3	454597	FALSE	FALSE	NA	LINE	TRUE	TRUE	FALSE	-0.327508	4	796	0.760597	-0.839172	3	488	0.009266	0.04197	4.5745	FALSE	NA	0	0	0	0	0	0	0	0	0	0	0	NA	NA	NA	DEL	1364	FALSE	FALSE	FALSE	TRUE
9_130087196:130087196	9	130087196	130087196	2	1	intronic/intergenic	SLC2A8	non-cancer	0	72314	FALSE	FALSE	NA	NA	FALSE	FALSE	FALSE	1.08892	2	33	0.042017	-0.264061	1	597	NA	0.042017	4.57289	FALSE	NA	0	0	0	0	0	0	0	0	0	0	0	NA	NA	NA	DEL	1365	FALSE	FALSE	TRUE	TRUE
7_40866526:40866553	7	40866526	40866553	2	28	intronic/intergenic	C7orf10	non-cancer	2	691927	FALSE	FALSE	NA	NA	FALSE	FALSE	FALSE	0.911489	2	466	0.033144	0.274123	2	958	0.213304	0.042079	4.57077	FALSE	NA	112	84	28	0	0	0	0	0	0	0	0	NA	NA	NA	DEL	1366	FALSE	FALSE	TRUE	TRUE
1_15155188:15155188	1	15155188	15155188	5	1	intronic/intergenic	KAZN	non-cancer	0	229694	FALSE	FALSE	NA	LTR	TRUE	FALSE	FALSE	-0.115595	5	301	0.588713	-0.914526	4	544	0.012014	0.042093	4.57027	FALSE	NA	0	0	0	0	0	0	0	0	0	0	0	NA	NA	NA	DEL	1367	FALSE	FALSE	FALSE	TRUE
2_42433303:42433303	2	42433303	42433303	2	1	intronic/intergenic	EML4	unclassified cancer	0	36551	FALSE	FALSE	NA	LINE	TRUE	FALSE	FALSE	0.875597	2	73	0.042129	-1.31436	1	572	NA	0.042129	4.56905	FALSE	NA	0	0	0	0	0	0	0	0	0	0	0	NA	NA	NA	DEL	1368	FALSE	TRUE	FALSE	TRUE
4_54829521:54829521	4	54829521	54829521	2	1	intronic/intergenic	AC110792.1	non-cancer	1	97692	FALSE	FALSE	NA	NA	FALSE	FALSE	FALSE	-0.024467	2	100	0.495186	-0.643454	2	970	0.014298	0.042131	4.56899	FALSE	NA	0	0	0	0	0	0	0	0	0	0	0	NA	NA	NA	DEL	1369	FALSE	FALSE	TRUE	TRUE
3_181513007:181513008	3	181513007	181513008	2	1	intronic/intergenic	SOX2	oncogene	1	82858	FALSE	FALSE	NA	SINE	TRUE	FALSE	FALSE	0.956287	2	521	0.032198	-0.497912	2	495	0.220075	0.042159	4.56802	FALSE	NA	0	0	0	0	0	0	0	0	0	0	0	NA	NA	NA	INS	1370	FALSE	TRUE	FALSE	TRUE
3_39059103:39059104	3	39059103	39059104	2	2	intronic/intergenic	WDR48	non-cancer	2	34413	FALSE	FALSE	NA	LINE	TRUE	FALSE	FALSE	0.693847	2	26	0.05291	0.765374	2	555	0.133939	0.042163	4.56789	FALSE	NA	0	0	0	0	0	0	0	0	0	0	0	NA	NA	NA	INS	1371	FALSE	FALSE	FALSE	TRUE
1_24719245:24719245	1	24719245	24719245	2	1	intronic/intergenic	STPG1	non-cancer	1	8633	FALSE	FALSE	NA	LTR	TRUE	FALSE	FALSE	1.54068	2	19	0.07619	0.944393	2	560	0.093049	0.042176	4.56743	FALSE	NA	40	0	0	40	0	0	0	0	0	0	0	NA	NA	NA	DEL	1372	FALSE	FALSE	FALSE	TRUE
10_76709526:76709527	10	76709526	76709527	2	1	intronic/intergenic	KAT6B	tsg	1	106910	FALSE	FALSE	NA	NA	FALSE	TRUE	FALSE	0.644411	2	205	0.042177	0.076943	1	561	NA	0.042177	4.56739	FALSE	NA	4	2	2	0	0	0	0	0	0	0	0	NA	NA	NA	INS	1373	FALSE	TRUE	FALSE	TRUE
3_21597467:21597467	3	21597467	21597467	2	1	intronic/intergenic	ZNF385D	non-cancer	1	194941	FALSE	FALSE	NA	LINE	TRUE	FALSE	FALSE	0.865194	2	1017	0.043304	0.341286	2	542	0.163731	0.04218	4.56729	FALSE	NA	0	0	0	0	0	0	0	0	0	0	0	NA	NA	NA	DEL	1374	FALSE	FALSE	FALSE	TRUE
5_6825357:6825357	5	6825357	6825357	2	1	intronic/intergenic	PAPD7	non-cancer	0	87700	FALSE	FALSE	NA	LINE	TRUE	FALSE	FALSE	0.715851	2	171	0.042231	-1.0836	1	519	NA	0.042231	4.56555	FALSE	NA	0	0	0	0	0	0	0	0	0	0	0	NA	NA	NA	DEL	1375	FALSE	FALSE	FALSE	TRUE
13_81180065:81180066	13	81180065	81180066	2	1	intronic/intergenic	SPRY2	non-cancer	1	268225	FALSE	FALSE	NA	NA	FALSE	FALSE	FALSE	0.831161	2	1338	0.042233	-0.016245	1	573	NA	0.042233	4.56549	TRUE	426	2	2	0	0	0	0	0	0	0	0	0	NA	NA	NA	INS	1376	FALSE	FALSE	TRUE	TRUE
18_43477834:43477834	18	43477834	43477834	2	1	intronic/intergenic	EPG5	non-cancer	1	69371	FALSE	FALSE	NA	NA	FALSE	FALSE	FALSE	1.63663	2	42	0.016913	0.579333	2	580	0.419856	0.042234	4.56545	FALSE	NA	0	0	0	0	0	0	0	0	0	0	0	NA	NA	NA	DEL	1377	FALSE	FALSE	TRUE	TRUE
8_126072959:126072959	8	126072959	126072959	2	1	intronic/intergenic	KIAA0196	non-cancer	0	23181	FALSE	FALSE	NA	NA	FALSE	FALSE	FALSE	0.3538	2	24	0.221538	1.03652	2	431	0.032059	0.04224	4.56524	FALSE	NA	1	0	0	1	0	0	0	0	0	0	0	NA	NA	NA	DEL	1378	FALSE	FALSE	TRUE	TRUE
10_107389634:107389634	10	107389634	107389634	2	1	intronic/intergenic	SORCS3	non-cancer	2	988548	FALSE	FALSE	NA	DNA	TRUE	FALSE	FALSE	1.37083	2	783	0.042254	-0.569822	1	545	NA	0.042254	4.56476	FALSE	NA	0	0	0	0	0	0	0	0	0	0	0	NA	NA	NA	DEL	1379	FALSE	FALSE	FALSE	TRUE
3_31542886:31542887	3	31542886	31542887	2	1	intronic/intergenic	STT3B	non-cancer	0	31604	FALSE	FALSE	NA	NA	FALSE	FALSE	FALSE	0.204879	2	180	0.330464	2.35342	2	552	0.021503	0.042258	4.56463	FALSE	NA	0	0	0	0	0	0	0	0	0	0	0	NA	NA	NA	INS	1380	FALSE	FALSE	TRUE	TRUE
5_2317306:2317307	5	2317306	2317307	2	1	intronic/intergenic	IRX2	non-cancer	2	434220	FALSE	FALSE	NA	LINE	TRUE	FALSE	FALSE	1.37302	2	279	0.04229	-0.309157	1	499	NA	0.04229	4.56354	FALSE	NA	0	0	0	0	0	0	0	0	0	0	0	NA	NA	NA	INS	1381	FALSE	FALSE	FALSE	TRUE
8_116440649:116440649	8	116440649	116440649	2	1	intronic/intergenic	TRPS1	non-cancer	0	239461	FALSE	FALSE	NA	NA	FALSE	FALSE	FALSE	1.15462	2	1345	0.12532	1.95041	2	417	0.056758	0.042292	4.56346	FALSE	NA	3	0	0	3	0	0	0	0	0	0	0	NA	NA	NA	DEL	1382	FALSE	FALSE	TRUE	TRUE
4_80409105:80409106	4	80409105	80409106	2	1	intronic/intergenic	GK2	non-cancer	3	79751	FALSE	FALSE	NA	LINE	TRUE	FALSE	FALSE	0.689373	2	218	0.042339	NA	0	588	NA	0.042339	4.56188	FALSE	NA	0	0	0	0	0	0	0	0	0	0	0	NA	NA	NA	INS	1383	FALSE	FALSE	FALSE	TRUE
2_147189107:147189107	2	147189107	147189107	2	1	intronic/intergenic	ACVR2A	tsg	2	1413615	FALSE	FALSE	NA	NA	FALSE	FALSE	FALSE	0.135713	2	1000	0.384103	2.61765	2	564	0.018562	0.042376	4.5606	TRUE	590	0	0	0	0	0	0	0	0	0	0	0	NA	NA	NA	DEL	1384	FALSE	TRUE	TRUE	TRUE
5_14613432:14613432	5	14613432	14613432	3	1	intronic/intergenic	FAM105A	non-cancer	0	31428	FALSE	FALSE	NA	NA	FALSE	FALSE	FALSE	-0.468436	3	105	0.65269	1.80835	3	510	0.01093	0.042395	4.55997	FALSE	NA	0	0	0	0	0	0	0	0	0	0	0	NA	NA	NA	DEL	1385	FALSE	FALSE	TRUE	TRUE
11_76806380:76806380	11	76806380	76806380	2	1	intronic/intergenic	OMP	non-cancer	1	7506	FALSE	FALSE	NA	NA	FALSE	TRUE	FALSE	1.15722	2	7	0.055556	-0.836105	2	602	0.128466	0.042411	4.5594	FALSE	NA	0	0	0	0	0	0	0	0	0	0	0	NA	NA	NA	DEL	1386	FALSE	FALSE	FALSE	TRUE
8_79153711:79153712	8	79153711	79153712	2	1	intronic/intergenic	PKIA	non-cancer	0	356908	FALSE	FALSE	NA	NA	FALSE	FALSE	FALSE	0.888971	2	727	0.042424	-0.029704	1	471	NA	0.042424	4.55896	FALSE	NA	0	0	0	0	0	0	0	0	0	0	0	NA	NA	NA	INS	1387	FALSE	FALSE	TRUE	TRUE
10_28241944:28241944	10	28241944	28241944	2	1	intronic/intergenic	ARMC4	non-cancer	0	42127	FALSE	FALSE	NA	LINE	TRUE	TRUE	FALSE	0.930377	2	130	0.042432	0.312432	1	572	NA	0.042432	4.55871	FALSE	NA	0	0	0	0	0	0	0	0	0	0	0	NA	NA	NA	DEL	1388	FALSE	FALSE	FALSE	TRUE
1_68573317:68573318	1	68573317	68573317	7	2	intronic/intergenic	DIRAS3	non-cancer	0	60337	FALSE	FALSE	NA	NA	FALSE	FALSE	FALSE	0.56591	7	96	0.042434	-0.448834	0	595	NA	0.042434	4.55865	FALSE	NA	0	0	0	0	0	0	0	0	0	0	0	NA	NA	NA	DEL	1389	FALSE	FALSE	TRUE	TRUE
15_48508255:48508255	15	48508255	48508255	3	1	intronic/intergenic	SLC12A1	non-cancer	2	8338	FALSE	FALSE	NA	NA	FALSE	FALSE	FALSE	0.837885	3	35	0.042437	-0.548473	0	626	NA	0.042437	4.55853	FALSE	NA	0	0	0	0	0	0	0	0	0	0	0	NA	NA	NA	DEL	1390	FALSE	FALSE	TRUE	TRUE
8_82163965:82163965	8	82163965	82163965	2	1	intronic/intergenic	FABP5	non-cancer	2	28866	FALSE	FALSE	NA	LINE	TRUE	FALSE	FALSE	0.815608	2	131	0.210634	1.70869	2	475	0.033964	0.042495	4.55657	FALSE	NA	0	0	0	0	0	0	0	0	0	0	0	NA	NA	NA	DEL	1391	FALSE	FALSE	FALSE	TRUE
4_176103045:176103046	4	176103045	176103046	2	1	intronic/intergenic	ADAM29	non-cancer	3	206368	FALSE	FALSE	NA	LINE	TRUE	FALSE	FALSE	0.842828	2	416	0.042536	-0.679833	1	626	NA	0.042536	4.55518	FALSE	NA	0	0	0	0	0	0	0	0	0	0	0	NA	NA	NA	INS	1392	FALSE	FALSE	FALSE	TRUE
3_2683350:2683351	3	2683350	2683351	2	1	intronic/intergenic	CNTN4	non-cancer	3	70162	FALSE	FALSE	NA	NA	FALSE	FALSE	FALSE	0.415997	2	677	0.23792	-0.886963	2	513	0.030113	0.042547	4.5548	FALSE	NA	0	0	0	0	0	0	0	0	0	0	0	NA	NA	NA	INS	1393	FALSE	FALSE	TRUE	TRUE
8_138639362:138639363	8	138639362	138639363	2	1	intronic/intergenic	FAM135B	unclassified cancer	4	740863	FALSE	FALSE	NA	NA	FALSE	FALSE	FALSE	0.856834	2	1402	0.042561	NA	0	418	NA	0.042561	4.55433	FALSE	NA	0	0	0	0	0	0	0	0	0	0	0	NA	NA	NA	INS	1394	FALSE	TRUE	TRUE	TRUE
10_133493977:133493978	10	133493977	133493978	2	1	intronic/intergenic	AL450307.1	non-cancer	1	114397	FALSE	FALSE	NA	LINE	TRUE	FALSE	FALSE	1.42399	2	123	0.042566	-0.309145	1	943	NA	0.042566	4.55415	FALSE	NA	0	0	0	0	0	0	0	0	0	0	0	NA	NA	NA	INS	1395	FALSE	FALSE	FALSE	TRUE
11_127294095:127294095	11	127294095	127294095	3	1	intronic/intergenic	KIRREL3	non-cancer	1	423690	FALSE	FALSE	NA	LINE	TRUE	FALSE	FALSE	0.582177	3	623	0.04257	-0.510602	0	611	NA	0.04257	4.55401	FALSE	NA	0	0	0	0	0	0	0	0	0	0	0	NA	NA	NA	DEL	1396	FALSE	FALSE	FALSE	TRUE
4_42261125:42261126	4	42261125	42261126	2	1	intronic/intergenic	BEND4	non-cancer	0	106965	FALSE	FALSE	NA	NA	FALSE	FALSE	FALSE	0.304484	2	76	0.159677	-0.596316	2	644	0.044902	0.042573	4.55391	TRUE	432	0	0	0	0	0	0	0	0	0	0	0	NA	NA	NA	INS	1397	FALSE	FALSE	TRUE	TRUE
16_18628414:18628415	16	18628414	18628415	2	1	intronic/intergenic	NOMO2	non-cancer	3	55052	FALSE	FALSE	NA	LINE	TRUE	TRUE	FALSE	0.907804	2	46	0.01773	0.175425	2	614	0.404425	0.042578	4.55376	FALSE	NA	2	2	0	0	0	0	0	0	0	0	0	NA	NA	NA	INS	1398	FALSE	FALSE	FALSE	TRUE
2_138663815:138663815	2	138663815	138663815	2	1	intronic/intergenic	HNMT	non-cancer	1	58247	FALSE	FALSE	NA	LINE	TRUE	TRUE	FALSE	0.812803	2	481	0.066131	-0.832841	2	578	0.108689	0.042662	4.55091	FALSE	NA	0	0	0	0	0	0	0	0	0	0	0	NA	NA	NA	DEL	1399	FALSE	FALSE	FALSE	TRUE
14_57606235:57606236	14	57606235	57606236	2	1	intronic/intergenic	AL391152.1	non-cancer	0	66344	FALSE	FALSE	NA	LINE	TRUE	FALSE	FALSE	0.845273	2	106	0.04267	NA	0	100	NA	0.04267	4.55063	FALSE	NA	6	0	0	6	0	0	0	0	0	0	0	NA	NA	NA	INS	1400	FALSE	FALSE	FALSE	TRUE
1_147334996:147334997	1	147334996	147334997	2	1	intronic/intergenic	GJA8	non-cancer	3	45086	FALSE	FALSE	NA	LINE	TRUE	TRUE	FALSE	0.673596	2	36	0.042674	NA	0	419	NA	0.042674	4.55049	FALSE	NA	0	0	0	0	0	0	0	0	0	0	0	NA	NA	NA	INS	1401	FALSE	FALSE	FALSE	TRUE
22_25162293:25162294	22	25162293	25162294	2	1	intronic/intergenic	PIWIL3	non-cancer	0	3827	FALSE	FALSE	NA	SINE	TRUE	TRUE	FALSE	0.749606	2	36	0.042674	1.53705	1	607	NA	0.042674	4.55049	FALSE	NA	0	0	0	0	0	0	0	0	0	0	0	NA	NA	NA	INS	1402	FALSE	FALSE	FALSE	TRUE
7_78551506:78551507	7	78551506	78551506	2	2	intronic/intergenic	MAGI2	non-cancer	0	531130	FALSE	FALSE	NA	NA	FALSE	FALSE	FALSE	0.884684	2	791	0.042711	-0.003495	0	495	NA	0.042711	4.54924	FALSE	NA	0	0	0	0	0	0	0	0	0	0	0	NA	NA	NA	DEL	1403	FALSE	FALSE	TRUE	TRUE
13_88382570:88382571	13	88382570	88382571	2	2	intronic/intergenic	SLITRK5	non-cancer	2	56835	FALSE	FALSE	NA	Simple_repeat	TRUE	FALSE	FALSE	1.18401	2	2332	0.042721	NA	0	555	NA	0.042721	4.54891	FALSE	NA	0	0	0	0	0	0	0	0	0	0	0	NA	NA	NA	INS	1404	FALSE	FALSE	FALSE	TRUE
3_156894231:156894232	3	156894231	156894232	2	1	intronic/intergenic	CCNL1	non-cancer	0	16348	FALSE	FALSE	NA	SINE	TRUE	FALSE	FALSE	0.914932	2	126	0.042756	NA	0	510	NA	0.042756	4.54774	FALSE	NA	2	0	0	2	0	0	0	0	0	0	0	NA	NA	NA	INS	1405	FALSE	FALSE	FALSE	TRUE
3_26824284:26824285	3	26824284	26824285	2	1	intronic/intergenic	LRRC3B	non-cancer	2	73120	FALSE	FALSE	NA	LINE	TRUE	FALSE	FALSE	0.927582	2	438	0.04277	NA	0	546	NA	0.04277	4.54725	FALSE	NA	0	0	0	0	0	0	0	0	0	0	0	NA	NA	NA	INS	1406	FALSE	FALSE	FALSE	TRUE
3_71649094:71649095	3	71649094	71649095	3	1	intronic/intergenic	EIF4E3	non-cancer	1	125423	FALSE	TRUE	rs59883165	NA	FALSE	FALSE	FALSE	1.39975	3	119	0.042782	0.359237	0	550	NA	0.042782	4.54684	FALSE	NA	2	0	2	0	0	0	0	0	0	0	0	NA	NA	NA	INS	1407	FALSE	FALSE	TRUE	TRUE
5_29210729:29210729	5	29210729	29210729	2	1	intronic/intergenic	CDH6	non-cancer	0	2056852	FALSE	FALSE	NA	LTR	TRUE	FALSE	FALSE	1.00985	2	1977	0.042804	-0.451984	1	508	NA	0.042804	4.54612	FALSE	NA	0	0	0	0	0	0	0	0	0	0	0	NA	NA	NA	DEL	1408	FALSE	FALSE	FALSE	TRUE
2_16607722:16607723	2	16607722	16607723	2	1	intronic/intergenic	FAM49A	non-cancer	0	161664	FALSE	FALSE	NA	NA	FALSE	FALSE	FALSE	0.523159	2	395	0.082733	-0.894014	2	565	0.087246	0.042812	4.54585	FALSE	NA	4	0	0	4	0	0	0	0	0	0	0	NA	NA	NA	INS	1409	FALSE	FALSE	TRUE	TRUE
11_123127657:123127657	11	123127657	123127657	2	1	intronic/intergenic	CLMP	non-cancer	1	62009	FALSE	FALSE	NA	NA	FALSE	FALSE	FALSE	0.995645	2	89	0.042812	-0.192054	1	605	NA	0.042812	4.54584	FALSE	NA	0	0	0	0	0	0	0	0	0	0	0	NA	NA	NA	DEL	1410	FALSE	FALSE	TRUE	TRUE
21_42376583:42376583	21	42376583	42376583	2	1	intronic/intergenic	DSCAM	non-cancer	2	157996	FALSE	FALSE	NA	NA	FALSE	FALSE	FALSE	0.895268	2	317	0.042817	-0.545113	0	575	NA	0.042817	4.54567	FALSE	NA	0	0	0	0	0	0	0	0	0	0	0	NA	NA	NA	DEL	1411	FALSE	FALSE	TRUE	TRUE
7_61571941:61571944	7	61571941	61571944	2	4	intronic/intergenic	AC006455.1	non-cancer	1	1238066	FALSE	FALSE	NA	Satellite	TRUE	TRUE	FALSE	1.02254	2	1185	0.042837	-0.325126	1	942	NA	0.042837	4.54499	FALSE	NA	0	0	0	0	0	0	0	0	0	0	0	NA	NA	NA	DEL	1412	FALSE	FALSE	FALSE	TRUE
8_129691432:129691433	8	129691432	129691433	2	2	intronic/intergenic	TMEM75	non-cancer	0	731152	FALSE	FALSE	NA	LTR	TRUE	FALSE	FALSE	0.588318	2	486	0.243243	2.14209	2	431	0.029708	0.042852	4.54449	FALSE	NA	2	0	2	0	0	0	0	0	0	0	0	NA	NA	NA	DEL	1413	FALSE	FALSE	FALSE	TRUE
12_4838783:4838783	12	4838783	4838783	2	1	intronic/intergenic	GALNT8	non-cancer	0	8939	FALSE	FALSE	NA	LINE	TRUE	FALSE	FALSE	1.0742	2	19	0.042857	1.24884	1	517	NA	0.042857	4.54432	FALSE	NA	0	0	0	0	0	0	0	0	0	0	0	NA	NA	NA	DEL	1414	FALSE	FALSE	FALSE	TRUE
18_32896063:32896063	18	32896063	32896063	2	1	intronic/intergenic	ZNF24	non-cancer	0	24551	FALSE	FALSE	NA	SINE	TRUE	FALSE	FALSE	1.36934	2	19	0.042857	NA	0	597	NA	0.042857	4.54432	FALSE	NA	0	0	0	0	0	0	0	0	0	0	0	NA	NA	NA	DEL	1415	FALSE	FALSE	FALSE	TRUE
9_135543773:135543773	9	135543773	135543773	2	1	intronic/intergenic	DDX31	non-cancer	1	1863	FALSE	FALSE	NA	NA	FALSE	FALSE	FALSE	0.79314	2	19	0.042857	0.602667	1	576	NA	0.042857	4.54432	FALSE	NA	1	0	1	0	0	0	0	0	0	0	0	NA	NA	NA	DEL	1416	FALSE	FALSE	TRUE	TRUE
11_29396902:29396903	11	29396902	29396903	3	1	intronic/intergenic	KCNA4	non-cancer	2	637322	FALSE	FALSE	NA	Simple_repeat	TRUE	FALSE	FALSE	0.533631	3	708	0.055269	-0.463014	3	609	0.130826	0.042873	4.54378	FALSE	NA	0	0	0	0	0	0	0	0	0	0	0	NA	NA	NA	INS	1417	FALSE	FALSE	FALSE	TRUE
8_138101610:138101611	8	138101610	138101611	2	1	intronic/intergenic	FAM135B	unclassified cancer	1	1278615	FALSE	FALSE	NA	LTR	TRUE	FALSE	FALSE	0.928831	2	1402	0.042878	-0.028186	1	418	NA	0.042878	4.54361	FALSE	NA	0	0	0	0	0	0	0	0	0	0	0	NA	NA	NA	INS	1418	FALSE	TRUE	FALSE	TRUE
3_191663960:191663990	3	191663960	191663990	2	31	intronic/intergenic	PYDC2	non-cancer	5	485008	FALSE	FALSE	NA	SINE	TRUE	FALSE	FALSE	0.249306	2	477	0.361003	3.22274	2	395	0.020042	0.042897	4.54299	FALSE	NA	0	0	0	0	0	0	0	0	0	0	0	NA	NA	NA	DEL	1419	FALSE	FALSE	FALSE	TRUE
6_91952613:91952614	6	91952613	91952614	2	1	intronic/intergenic	MAP3K7	non-cancer	3	656011	FALSE	FALSE	NA	LTR	TRUE	FALSE	FALSE	0.655688	2	978	0.063416	0.839705	2	550	0.114345	0.042975	4.54034	FALSE	NA	0	0	0	0	0	0	0	0	0	0	0	NA	NA	NA	INS	1420	FALSE	FALSE	FALSE	TRUE
5_167573933:167573934	5	167573933	167573934	2	1	intronic/intergenic	WWC1	non-cancer	0	145224	FALSE	FALSE	NA	NA	FALSE	FALSE	FALSE	1.18463	2	246	0.042976	NA	0	577	NA	0.042976	4.54033	FALSE	NA	0	0	0	0	0	0	0	0	0	0	0	NA	NA	NA	INS	1421	FALSE	FALSE	TRUE	TRUE
16_76616780:76616781	16	76616780	76616781	2	1	intronic/intergenic	RP11-58C22.1	non-cancer	2	29466	FALSE	FALSE	NA	SINE	TRUE	FALSE	FALSE	0.813102	2	266	0.042993	-0.140028	1	477	NA	0.042993	4.53975	FALSE	NA	0	0	0	0	0	0	0	0	0	0	0	NA	NA	NA	INS	1422	FALSE	FALSE	FALSE	TRUE
17_36392916:36392936	17	36392916	36392936	2	21	intronic/intergenic	RP11-1407O15.2	non-cancer	3	28875	FALSE	FALSE	NA	NA	FALSE	TRUE	FALSE	0.37884	2	29	0.043011	-0.176811	1	976	NA	0.043011	4.53916	FALSE	NA	0	0	0	0	0	0	0	0	0	0	0	NA	NA	NA	DEL	1423	FALSE	FALSE	FALSE	TRUE
2_54106764:54106775	2	54106764	54106775	2	12	intronic/intergenic	GPR75-ASB3	non-cancer	0	19699	FALSE	FALSE	NA	NA	FALSE	FALSE	FALSE	0.828707	2	29	0.043011	NA	0	560	NA	0.043011	4.53916	FALSE	NA	7	0	7	0	0	0	0	0	0	0	0	NA	NA	NA	DEL	1424	FALSE	FALSE	TRUE	TRUE
17_71738252:71738253	17	71738252	71738253	2	1	intronic/intergenic	SDK2	non-cancer	1	98025	FALSE	FALSE	NA	LTR	TRUE	FALSE	FALSE	0.905406	2	141	0.083206	-0.544226	2	495	0.087364	0.043064	4.53739	FALSE	NA	2	0	2	0	0	0	0	0	0	0	0	NA	NA	NA	INS	1425	FALSE	FALSE	FALSE	TRUE
3_105861016:105861017	3	105861016	105861017	2	1	intronic/intergenic	CBLB	tsg	2	272784	FALSE	FALSE	NA	Low_complexity	TRUE	FALSE	FALSE	0.832667	2	563	0.043066	-0.106794	1	551	NA	0.043066	4.53732	FALSE	NA	0	0	0	0	0	0	0	0	0	0	0	NA	NA	NA	INS	1426	FALSE	TRUE	FALSE	TRUE
4_119330838:119330838	4	119330838	119330838	2	1	intronic/intergenic	PRSS12	non-cancer	0	56963	FALSE	FALSE	NA	LINE	TRUE	FALSE	FALSE	0.911606	2	122	0.043103	-0.496965	1	655	NA	0.043103	4.53608	FALSE	NA	0	0	0	0	0	0	0	0	0	0	0	NA	NA	NA	DEL	1427	FALSE	FALSE	FALSE	TRUE
7_145663299:145663300	7	145663299	145663300	2	2	intronic/intergenic	CNTNAP2	tsg	3	150669	FALSE	FALSE	NA	LINE	TRUE	FALSE	FALSE	0.926096	2	1767	0.043135	NA	0	470	NA	0.043135	4.53498	FALSE	NA	0	0	0	0	0	0	0	0	0	0	0	NA	NA	NA	INS	1428	FALSE	TRUE	FALSE	TRUE
8_59623341:59623342	8	59623341	59623342	2	2	intronic/intergenic	NSMAF	non-cancer	1	51151	FALSE	FALSE	NA	LTR	TRUE	FALSE	FALSE	0.359509	2	121	0.186765	1.10843	2	506	0.039077	0.043207	4.53261	FALSE	NA	0	0	0	0	0	0	0	0	0	0	0	NA	NA	NA	DEL	1429	FALSE	FALSE	FALSE	TRUE
13_94279258:94279258	13	94279258	94279258	2	1	intronic/intergenic	GPC6	non-cancer	3	399548	FALSE	FALSE	NA	LINE	TRUE	FALSE	FALSE	1.6535	2	1005	0.043216	-1.08979	1	555	NA	0.043216	4.53228	FALSE	NA	0	0	0	0	0	0	0	0	0	0	0	NA	NA	NA	DEL	1430	FALSE	FALSE	FALSE	TRUE
3_83214262:83214263	3	83214262	83214263	2	1	intronic/intergenic	GBE1	non-cancer	5	1403594	FALSE	FALSE	NA	Simple_repeat	TRUE	FALSE	FALSE	0.892875	2	1808	0.043224	-0.18424	1	577	NA	0.043224	4.53203	FALSE	NA	0	0	0	0	0	0	0	0	0	0	0	NA	NA	NA	INS	1431	FALSE	FALSE	FALSE	TRUE
7_41780734:41780734	7	41780734	41780734	3	1	intronic/intergenic	INHBA	non-cancer	3	40762	FALSE	FALSE	NA	NA	FALSE	FALSE	FALSE	0.406466	3	702	0.071142	0.615974	2	490	0.102644	0.043227	4.53194	FALSE	NA	0	0	0	0	0	0	0	0	0	0	0	NA	NA	NA	DEL	1432	FALSE	FALSE	TRUE	TRUE
2_174154821:174154821	2	174154821	174154821	2	1	intronic/intergenic	CDCA7	non-cancer	0	64871	FALSE	FALSE	NA	LINE	TRUE	FALSE	FALSE	0.981287	2	165	0.043266	-1.22754	1	577	NA	0.043266	4.53061	FALSE	NA	0	0	0	0	0	0	0	0	0	0	0	NA	NA	NA	DEL	1433	FALSE	FALSE	FALSE	TRUE
5_21271915:21271916	5	21271915	21271916	2	1	intronic/intergenic	CDH12	non-cancer	1	806869	FALSE	FALSE	NA	DNA	TRUE	TRUE	FALSE	0.896153	2	1527	0.043271	-0.194784	1	500	NA	0.043271	4.53044	FALSE	NA	0	0	0	0	0	0	0	0	0	0	0	NA	NA	NA	INS	1434	FALSE	FALSE	FALSE	TRUE
3_195433068:195433068	3	195433068	195433068	3	1	intronic/intergenic	MUC20	non-cancer	0	14811	FALSE	FALSE	NA	NA	FALSE	TRUE	FALSE	-0.529446	3	45	0.610661	-1.20997	3	488	0.011996	0.04334	4.52815	FALSE	NA	0	0	0	0	0	0	0	0	0	0	0	NA	NA	NA	DEL	1435	FALSE	FALSE	FALSE	TRUE
2_220830581:220830581	2	220830581	220830581	2	1	intronic/intergenic	SLC4A3	non-cancer	1	337866	FALSE	FALSE	NA	NA	FALSE	FALSE	FALSE	0.776707	2	484	0.043367	NA	0	594	NA	0.043367	4.52726	FALSE	NA	2	0	0	2	0	0	0	0	0	0	0	NA	NA	NA	DEL	1436	FALSE	FALSE	TRUE	TRUE
13_36621645:36621645	13	36621645	36621645	2	1	intronic/intergenic	DCLK1	non-cancer	1	78629	FALSE	FALSE	NA	LINE	TRUE	FALSE	FALSE	0.846419	2	246	0.036221	-0.554378	2	551	0.202442	0.043376	4.52696	FALSE	NA	0	0	0	0	0	0	0	0	0	0	0	NA	NA	NA	DEL	1437	FALSE	FALSE	FALSE	TRUE
17_51467358:51467358	17	51467358	51467358	2	1	intronic/intergenic	C17orf112	non-cancer	5	404319	FALSE	FALSE	NA	NA	FALSE	FALSE	FALSE	1.04201	2	374	0.043414	0.201702	1	463	NA	0.043414	4.5257	FALSE	NA	0	0	0	0	0	0	0	0	0	0	0	NA	NA	NA	DEL	1438	FALSE	FALSE	TRUE	TRUE
9_93187192:93187192	9	93187192	93187192	2	1	intronic/intergenic	DIRAS2	non-cancer	0	188917	FALSE	FALSE	NA	NA	FALSE	TRUE	FALSE	0.426006	2	299	0.134682	-0.736542	2	610	0.054511	0.04342	4.52549	FALSE	NA	0	0	0	0	0	0	0	0	0	0	0	NA	NA	NA	DEL	1439	FALSE	FALSE	FALSE	TRUE
12_80820045:80820046	12	80820045	80820046	2	1	intronic/intergenic	PTPRQ	non-cancer	1	3518	FALSE	FALSE	NA	SINE	TRUE	FALSE	FALSE	0.885135	2	138	0.043438	NA	0	523	NA	0.043438	4.52489	FALSE	NA	0	0	0	0	0	0	0	0	0	0	0	NA	NA	NA	INS	1440	FALSE	FALSE	FALSE	TRUE
21_46795613:46795613	21	46795613	46795613	2	1	intronic/intergenic	COL18A1	non-cancer	2	29533	FALSE	FALSE	NA	NA	FALSE	FALSE	FALSE	0.083506	2	32	0.301248	-1.2914	2	603	0.024389	0.043447	4.5246	FALSE	NA	1	0	1	0	0	0	0	0	0	0	0	NA	NA	NA	DEL	1441	FALSE	FALSE	TRUE	TRUE
5_123264423:123264423	5	123264423	123264423	2	1	intronic/intergenic	CSNK1G3	non-cancer	0	383065	FALSE	FALSE	NA	LTR	TRUE	FALSE	FALSE	0.10475	2	305	0.334483	2.16804	2	569	0.021985	0.043478	4.52357	FALSE	NA	0	0	0	0	0	0	0	0	0	0	0	NA	NA	NA	DEL	1442	FALSE	FALSE	FALSE	TRUE
3_99534897:99534898	3	99534897	99534898	2	1	intronic/intergenic	CMSS1	non-cancer	0	1926	FALSE	FALSE	NA	SINE	TRUE	FALSE	FALSE	0.625907	2	22	0.043478	-1.02618	1	565	NA	0.043478	4.52356	FALSE	NA	2	0	2	0	0	0	0	0	0	0	0	NA	NA	NA	INS	1443	FALSE	FALSE	FALSE	TRUE
4_7025032:7025032	4	7025032	7025032	2	1	intronic/intergenic	CCDC96	non-cancer	1	19633	FALSE	FALSE	NA	NA	FALSE	TRUE	FALSE	1.23802	2	22	0.043478	-0.377068	1	647	NA	0.043478	4.52356	FALSE	NA	0	0	0	0	0	0	0	0	0	0	0	NA	NA	NA	DEL	1444	FALSE	FALSE	FALSE	TRUE
1_66288098:66288098	1	66288098	66288098	2	1	intronic/intergenic	PDE4B	non-cancer	3	90900	FALSE	FALSE	NA	LINE	TRUE	FALSE	FALSE	0.840081	2	264	0.0435	-0.310857	1	579	NA	0.0435	4.52285	FALSE	NA	0	0	0	0	0	0	0	0	0	0	0	NA	NA	NA	DEL	1445	FALSE	FALSE	FALSE	TRUE
15_38200731:38200731	15	38200731	38200731	2	1	intronic/intergenic	TMCO5A	non-cancer	1	27794	FALSE	FALSE	NA	LINE	TRUE	FALSE	FALSE	0.401581	2	305	0.331578	-0.6103	2	596	0.022211	0.043533	4.52176	FALSE	NA	0	0	0	0	0	0	0	0	0	0	0	NA	NA	NA	DEL	1446	FALSE	FALSE	FALSE	TRUE
2_215189748:215189749	2	215189748	215189749	2	1	intronic/intergenic	VWC2L	non-cancer	3	89169	FALSE	FALSE	NA	DNA	TRUE	FALSE	FALSE	0.932113	2	489	0.043595	NA	0	584	NA	0.043595	4.51968	FALSE	NA	0	0	0	0	0	0	0	0	0	0	0	NA	NA	NA	INS	1447	FALSE	FALSE	FALSE	TRUE
8_31398740:31398740	8	31398740	31398740	2	1	intronic/intergenic	NRG1	tsg	3	98171	FALSE	FALSE	NA	NA	FALSE	FALSE	FALSE	0.740999	2	761	0.057918	-0.597352	2	512	0.127489	0.043627	4.51863	FALSE	NA	0	0	0	0	0	0	0	0	0	0	0	NA	NA	NA	DEL	1448	FALSE	TRUE	TRUE	TRUE
17_69840162:69840163	17	69840162	69840163	2	1	intronic/intergenic	AC007461.1	non-cancer	1	196302	FALSE	FALSE	NA	SINE	TRUE	FALSE	FALSE	1.50458	2	503	0.016827	-0.441385	2	972	0.439061	0.043648	4.51795	FALSE	NA	0	0	0	0	0	0	0	0	0	0	0	NA	NA	NA	INS	1449	FALSE	FALSE	FALSE	TRUE
2_225233875:225233875	2	225233875	225233875	2	1	intronic/intergenic	FAM124B	non-cancer	0	32610	FALSE	FALSE	NA	NA	FALSE	FALSE	FALSE	0.682035	2	121	0.043653	-0.556738	0	594	NA	0.043653	4.51778	FALSE	NA	80	0	1	79	0	0	0	0	0	0	0	NA	NA	NA	DEL	1450	FALSE	FALSE	TRUE	TRUE
13_68846404:68846405	13	68846404	68846405	2	1	intronic/intergenic	PCDH9	non-cancer	2	1043832	FALSE	FALSE	NA	LTR	TRUE	FALSE	FALSE	0.236549	2	2797	0.253095	2.29033	2	545	0.029215	0.043678	4.51694	FALSE	NA	0	0	0	0	0	0	0	0	0	0	0	NA	NA	NA	INS	1451	FALSE	FALSE	FALSE	TRUE
4_146624129:146624130	4	146624129	146624130	2	1	intronic/intergenic	C4orf51	non-cancer	0	22773	FALSE	FALSE	NA	LTR	TRUE	FALSE	FALSE	0.637693	2	58	0.043724	-0.401878	1	659	NA	0.043724	4.51541	FALSE	NA	0	0	0	0	0	0	0	0	0	0	0	NA	NA	NA	INS	1452	FALSE	FALSE	FALSE	TRUE
13_52782354:52782354	13	52782354	52782354	2	1	intronic/intergenic	NEK3	non-cancer	2	51965	FALSE	FALSE	NA	NA	FALSE	TRUE	FALSE	0.234954	2	45	0.33395	3.62143	2	557	0.022183	0.043746	4.51472	FALSE	NA	0	0	0	0	0	0	0	0	0	0	0	NA	NA	NA	DEL	1453	FALSE	FALSE	FALSE	TRUE
8_121657254:121657254	8	121657254	121657254	2	1	intronic/intergenic	SNTB1	non-cancer	0	166829	FALSE	FALSE	NA	LINE	TRUE	FALSE	FALSE	0.469666	2	325	0.15468	2.35017	2	435	0.047915	0.043763	4.51415	FALSE	NA	0	0	0	0	0	0	0	0	0	0	0	NA	NA	NA	DEL	1454	FALSE	FALSE	FALSE	TRUE
10_133523160:133523188	10	133523160	133523188	2	29	intronic/intergenic	AL450307.1	non-cancer	0	85187	FALSE	FALSE	NA	NA	FALSE	FALSE	FALSE	0.606993	2	123	0.046255	-0.375375	2	943	0.160367	0.043794	4.51313	FALSE	NA	29	0	29	0	0	0	0	0	0	0	0	NA	NA	NA	DEL	1455	FALSE	FALSE	TRUE	TRUE
1_64724768:64724768	1	64724768	64724768	2	1	intronic/intergenic	UBE2U	non-cancer	1	55034	FALSE	FALSE	NA	LINE	TRUE	FALSE	FALSE	0.796564	2	124	0.043824	-0.221716	1	589	NA	0.043824	4.51212	FALSE	NA	0	0	0	0	0	0	0	0	0	0	0	NA	NA	NA	DEL	1456	FALSE	FALSE	FALSE	TRUE
1_185906548:185906548	1	185906548	185906548	2	1	intronic/intergenic	HMCN1	non-cancer	1	202636	FALSE	FALSE	NA	LTR	TRUE	FALSE	FALSE	0.242999	2	267	0.23414	1.76209	2	437	0.031725	0.043845	4.51146	FALSE	NA	0	0	0	0	0	0	0	0	0	0	0	NA	NA	NA	DEL	1457	FALSE	FALSE	FALSE	TRUE
8_83053269:83053269	8	83053269	83053269	2	1	intronic/intergenic	SNX16	non-cancer	0	301048	FALSE	FALSE	NA	NA	FALSE	FALSE	FALSE	0.866023	2	979	0.043862	0.675985	1	468	NA	0.043862	4.51088	FALSE	NA	0	0	0	0	0	0	0	0	0	0	0	NA	NA	NA	DEL	1458	FALSE	FALSE	TRUE	TRUE
2_202909422:202909422	2	202909422	202909422	3	1	intronic/intergenic	FZD7	non-cancer	1	10051	FALSE	FALSE	NA	NA	FALSE	FALSE	FALSE	0.311952	3	40	0.172433	-0.816631	3	586	0.043164	0.043917	4.50908	FALSE	NA	1	0	1	0	0	0	0	0	0	0	0	NA	NA	NA	DEL	1459	FALSE	FALSE	TRUE	TRUE
19_24002606:24002606	19	24002606	24002606	2	1	intronic/intergenic	RPSAP58	non-cancer	2	7358	FALSE	FALSE	NA	LTR	TRUE	TRUE	FALSE	0.642212	2	49	0.043922	0.359147	0	600	NA	0.043922	4.50893	FALSE	NA	0	0	0	0	0	0	0	0	0	0	0	NA	NA	NA	DEL	1460	FALSE	FALSE	FALSE	TRUE
13_75883324:75883324	13	75883324	75883324	2	1	intronic/intergenic	TBC1D4	non-cancer	1	172579	FALSE	FALSE	NA	NA	FALSE	FALSE	FALSE	0.348535	2	238	0.241777	1.88461	2	565	0.030788	0.043922	4.50892	FALSE	NA	0	0	0	0	0	0	0	0	0	0	0	NA	NA	NA	DEL	1461	FALSE	FALSE	TRUE	TRUE
15_49277889:49277889	15	49277889	49277889	2	1	intronic/intergenic	SHC4	non-cancer	0	22677	FALSE	FALSE	NA	NA	FALSE	FALSE	FALSE	0.559727	2	30	0.145161	-0.735803	2	625	0.051291	0.043929	4.50868	FALSE	NA	1	1	0	0	0	0	0	0	0	0	0	NA	NA	NA	DEL	1462	FALSE	FALSE	TRUE	TRUE
11_7197282:7197282	11	7197282	7197282	2	1	intronic/intergenic	SYT9	non-cancer	1	62817	FALSE	FALSE	NA	NA	FALSE	FALSE	FALSE	0.945343	2	104	0.043936	-0.542367	0	619	NA	0.043936	4.50845	FALSE	NA	0	0	0	0	0	0	0	0	0	0	0	NA	NA	NA	DEL	1463	FALSE	FALSE	TRUE	TRUE
7_127192054:127192055	7	127192054	127192055	2	1	intronic/intergenic	GCC1	non-cancer	2	33181	FALSE	FALSE	NA	SINE	TRUE	FALSE	FALSE	0.855851	2	38	0.053846	0.507229	2	510	0.1383	0.043937	4.50844	FALSE	NA	0	0	0	0	0	0	0	0	0	0	0	NA	NA	NA	INS	1464	FALSE	FALSE	FALSE	TRUE
1_198013348:198013348	1	198013348	198013348	2	1	intronic/intergenic	LHX9	non-cancer	0	131686	FALSE	FALSE	NA	DNA	TRUE	FALSE	FALSE	0.96741	2	71	0.043952	-0.24842	1	456	NA	0.043952	4.50793	FALSE	NA	0	0	0	0	0	0	0	0	0	0	0	NA	NA	NA	DEL	1465	FALSE	FALSE	FALSE	TRUE
3_49458244:49458244	3	49458244	49458244	2	1	intronic/intergenic	AMT	non-cancer	1	1639	FALSE	FALSE	NA	NA	FALSE	FALSE	FALSE	1.93176	2	1	NA	-0.86395	2	556	0.043955	0.043955	4.50783	FALSE	NA	2	1	1	0	0	0	0	0	0	0	0	NA	NA	NA	DEL	1466	FALSE	FALSE	TRUE	TRUE
16_20747630:20747638	16	20747630	20747638	2	9	3' UTR	ACSM3	non-cancer	2	NA	FALSE	FALSE	NA	DNA	TRUE	TRUE	FALSE	0.488823	2	1	NA	-0.842097	2	601	0.043959	0.043959	4.5077	FALSE	NA	9	9	0	0	0	0	0	0	0	0	0	0	NA	NA	DEL	1467	TRUE	FALSE	FALSE	TRUE
1_241400929:241400930	1	241400929	241400930	2	1	intronic/intergenic	RGS7	unclassified cancer	2	118146	FALSE	FALSE	NA	NA	FALSE	FALSE	FALSE	1.05876	2	328	0.043994	3.30265	1	432	NA	0.043994	4.50656	FALSE	NA	0	0	0	0	0	0	0	0	0	0	0	NA	NA	NA	INS	1468	FALSE	TRUE	TRUE	TRUE
5_4078912:4078912	5	4078912	4078912	2	1	intronic/intergenic	IRX1	non-cancer	8	482692	FALSE	FALSE	NA	DNA	TRUE	FALSE	FALSE	0.871884	2	953	0.034911	-0.43208	2	502	0.213684	0.044	4.50634	FALSE	NA	1	0	1	0	0	0	0	0	0	0	0	NA	NA	NA	DEL	1469	FALSE	FALSE	FALSE	TRUE
16_5970110:5970111	16	5970110	5970111	2	1	intronic/intergenic	RBFOX1	non-cancer	3	99789	FALSE	FALSE	NA	SINE	TRUE	FALSE	FALSE	0.495534	2	1034	0.191043	-0.537417	2	569	0.03905	0.044002	4.50629	FALSE	NA	0	0	0	0	0	0	0	0	0	0	0	NA	NA	NA	INS	1470	FALSE	FALSE	FALSE	TRUE
3_2711255:2711256	3	2711255	2711256	2	1	intronic/intergenic	CNTN4	non-cancer	1	98067	FALSE	FALSE	NA	LINE	TRUE	FALSE	FALSE	1.38945	2	677	0.044022	-0.553569	1	513	NA	0.044022	4.50562	FALSE	NA	0	0	0	0	0	0	0	0	0	0	0	NA	NA	NA	INS	1471	FALSE	FALSE	FALSE	TRUE
9_14833943:14833943	9	14833943	14833943	2	1	intronic/intergenic	FREM1	non-cancer	2	35032	FALSE	FALSE	NA	LTR	TRUE	FALSE	FALSE	0.379569	2	114	0.132747	-0.779575	2	547	0.056244	0.044031	4.50534	FALSE	NA	0	0	0	0	0	0	0	0	0	0	0	NA	NA	NA	DEL	1472	FALSE	FALSE	FALSE	TRUE
14_36721251:36721251	14	36721251	36721251	2	1	intronic/intergenic	MBIP	non-cancer	0	68543	FALSE	FALSE	NA	NA	FALSE	FALSE	FALSE	0.301952	2	151	0.217973	2.21231	2	610	0.034258	0.044036	4.50516	FALSE	NA	0	0	0	0	0	0	0	0	0	0	0	NA	NA	NA	DEL	1473	FALSE	FALSE	TRUE	TRUE
2_67336292:67336292	2	67336292	67336292	2	1	intronic/intergenic	ETAA1	non-cancer	0	288289	FALSE	FALSE	NA	LINE	TRUE	FALSE	FALSE	1.2627	2	405	0.01683	0.23287	2	584	0.443915	0.044056	4.50453	FALSE	NA	0	0	0	0	0	0	0	0	0	0	0	NA	NA	NA	DEL	1474	FALSE	FALSE	FALSE	TRUE
20_42972448:42972449	20	42972448	42972449	2	1	intronic/intergenic	R3HDML	non-cancer	3	6650	FALSE	FALSE	NA	NA	FALSE	FALSE	FALSE	-0.236894	2	6	0.321429	-0.71045	2	515	0.023258	0.044078	4.50378	FALSE	NA	0	0	0	0	0	0	0	0	0	0	0	NA	NA	NA	INS	1475	FALSE	FALSE	TRUE	TRUE
1_186284040:186284040	1	186284040	186284040	2	1	intronic/intergenic	PRG4	non-cancer	0	18032	FALSE	FALSE	NA	NA	FALSE	FALSE	FALSE	0.250822	2	175	0.273015	3.82589	2	461	0.027393	0.044092	4.50335	FALSE	NA	0	0	0	0	0	0	0	0	0	0	0	NA	NA	NA	DEL	1476	FALSE	FALSE	TRUE	TRUE
12_89119077:89119077	12	89119077	89119077	2	1	intronic/intergenic	KITLG	non-cancer	1	145022	FALSE	FALSE	NA	NA	FALSE	FALSE	FALSE	0.798216	2	278	0.044135	-0.19054	1	557	NA	0.044135	4.50192	FALSE	NA	0	0	0	0	0	0	0	0	0	0	0	NA	NA	NA	DEL	1477	FALSE	FALSE	TRUE	TRUE
20_54179292:54179292	20	54179292	54179292	4	1	intronic/intergenic	CBLN4	non-cancer	0	399935	FALSE	FALSE	NA	NA	FALSE	FALSE	FALSE	0.908713	4	552	0.044195	-0.295286	0	489	NA	0.044195	4.49998	FALSE	NA	0	0	0	0	0	0	0	0	0	0	0	NA	NA	NA	DEL	1478	FALSE	FALSE	TRUE	TRUE
1_193961498:193961500	1	193961498	193961500	2	3	intronic/intergenic	B3GALT2	non-cancer	1	810806	FALSE	FALSE	NA	LINE	TRUE	FALSE	FALSE	0.826823	2	1155	0.044195	-0.329103	1	485	NA	0.044195	4.49996	FALSE	NA	0	0	0	0	0	0	0	0	0	0	0	NA	NA	NA	DEL	1479	FALSE	FALSE	FALSE	TRUE
12_43831874:43831874	12	43831874	43831874	2	1	intronic/intergenic	ADAMTS20	non-cancer	1	113850	FALSE	FALSE	NA	LINE	TRUE	FALSE	FALSE	0.927459	2	373	0.044203	-0.263756	1	530	NA	0.044203	4.4997	FALSE	NA	0	0	0	0	0	0	0	0	0	0	0	NA	NA	NA	DEL	1480	FALSE	FALSE	FALSE	TRUE
7_157359943:157359943	7	157359943	157359943	2	1	intronic/intergenic	AC006372.1	non-cancer	0	41396	FALSE	FALSE	NA	NA	FALSE	FALSE	FALSE	0.014622	2	53	0.473115	-0.850721	2	961	0.015869	0.044235	4.49867	FALSE	NA	0	0	0	0	0	0	0	0	0	0	0	NA	NA	NA	DEL	1481	FALSE	FALSE	TRUE	TRUE
1_216970896:216970896	1	216970896	216970896	6	1	intronic/intergenic	ESRRG	non-cancer	0	74255	FALSE	FALSE	NA	NA	FALSE	FALSE	FALSE	0.384669	6	393	0.044267	-0.391059	0	443	NA	0.044267	4.49764	FALSE	NA	0	0	0	0	0	0	0	0	0	0	0	NA	NA	NA	DEL	1482	FALSE	FALSE	TRUE	TRUE
4_90299740:90299741	4	90299740	90299741	2	1	intronic/intergenic	GPRIN3	non-cancer	2	128479	FALSE	FALSE	NA	DNA	TRUE	FALSE	FALSE	0.880183	2	133	0.044292	0.50684	1	628	NA	0.044292	4.49682	FALSE	NA	2	0	0	2	0	0	0	0	0	0	0	NA	NA	NA	INS	1483	FALSE	FALSE	FALSE	TRUE
16_25412175:25412175	16	25412175	25412175	2	1	intronic/intergenic	ZKSCAN2	non-cancer	3	143727	FALSE	FALSE	NA	NA	FALSE	TRUE	FALSE	0.987478	2	133	0.044292	-0.272859	1	604	NA	0.044292	4.4968	FALSE	NA	0	0	0	0	0	0	0	0	0	0	0	NA	NA	NA	DEL	1484	FALSE	FALSE	FALSE	TRUE
3_698584:698585	3	698584	698585	2	1	intronic/intergenic	CHL1	non-cancer	0	337124	FALSE	FALSE	NA	NA	FALSE	FALSE	FALSE	0.790781	2	510	0.044337	3.86578	1	508	NA	0.044337	4.49536	FALSE	NA	0	0	0	0	0	0	0	0	0	0	0	NA	NA	NA	INS	1485	FALSE	FALSE	TRUE	TRUE
3_191447951:191447951	3	191447951	191447951	2	1	intronic/intergenic	PYDC2	non-cancer	0	268999	FALSE	FALSE	NA	NA	FALSE	FALSE	FALSE	0.807061	2	477	0.097195	-0.277684	2	395	0.077533	0.044372	4.49421	FALSE	NA	0	0	0	0	0	0	0	0	0	0	0	NA	NA	NA	DEL	1486	FALSE	FALSE	TRUE	TRUE
12_91006637:91006637	12	91006637	91006637	2	1	intronic/intergenic	CCER1	non-cancer	2	341882	FALSE	FALSE	NA	NA	FALSE	FALSE	FALSE	0.798308	2	395	0.044378	-0.247785	1	477	NA	0.044378	4.494	FALSE	NA	0	0	0	0	0	0	0	0	0	0	0	NA	NA	NA	DEL	1487	FALSE	FALSE	TRUE	TRUE
3_95483706:95483707	3	95483706	95483707	2	2	intronic/intergenic	MTRNR2L12	non-cancer	3	852410	FALSE	FALSE	NA	Low_complexity	TRUE	FALSE	FALSE	0.276896	2	1207	0.22756	-0.859561	2	974	0.033123	0.044379	4.49397	FALSE	NA	2	0	2	0	0	0	0	0	0	0	0	NA	NA	NA	INS	1488	FALSE	FALSE	FALSE	TRUE
1_49332328:49332328	1	49332328	49332328	2	1	intronic/intergenic	BEND5	non-cancer	2	89825	FALSE	FALSE	NA	NA	FALSE	FALSE	FALSE	1.01104	2	398	0.044427	-0.526251	0	601	NA	0.044427	4.49241	FALSE	NA	0	0	0	0	0	0	0	0	0	0	0	NA	NA	NA	DEL	1489	FALSE	FALSE	TRUE	TRUE
18_29016106:29016107	18	29016106	29016107	2	1	intronic/intergenic	DSG3	non-cancer	3	11734	FALSE	FALSE	NA	Low_complexity	TRUE	FALSE	FALSE	0.926581	2	32	0.044563	1.0664	1	596	NA	0.044563	4.488	FALSE	NA	0	0	0	0	0	0	0	0	0	0	0	NA	NA	NA	INS	1490	FALSE	FALSE	FALSE	TRUE
5_21698136:21698136	5	21698136	21698136	2	1	intronic/intergenic	CDH12	non-cancer	4	380649	FALSE	FALSE	NA	NA	FALSE	TRUE	FALSE	0.957887	2	1527	0.044613	-0.5714	1	500	NA	0.044613	4.48641	FALSE	NA	0	0	0	0	0	0	0	0	0	0	0	NA	NA	NA	DEL	1491	FALSE	FALSE	FALSE	TRUE
8_26149253:26149253	8	26149253	26149253	2	1	5' UTR	PPP2R2A	non-cancer	0	NA	FALSE	FALSE	NA	NA	FALSE	FALSE	FALSE	0.119974	2	0	NA	2.20828	2	520	0.044645	0.044645	4.48534	TRUE	628	127	0	1	126	0	0	0	0	0	0	0	1	none	none	DEL	1492	TRUE	FALSE	TRUE	TRUE
9_35314530:35314545	9	35314530	35314544	2	16	intronic/intergenic	AL160274.1	non-cancer	1	46718	FALSE	FALSE	NA	NA	FALSE	FALSE	FALSE	0.985055	2	67	0.044663	0.367865	0	825	NA	0.044663	4.48476	TRUE	262	0	0	0	0	0	0	0	0	0	0	0	NA	NA	NA	DEL	1493	FALSE	FALSE	TRUE	TRUE
12_18045044:18045054	12	18045044	18045054	2	11	intronic/intergenic	RERGL	non-cancer	2	198020	FALSE	FALSE	NA	NA	FALSE	FALSE	FALSE	2.21446	2	591	0.007837	-0.255674	2	552	0.969993	0.044693	4.48379	FALSE	NA	0	0	0	0	0	0	0	0	0	0	0	NA	NA	NA	DEL	1494	FALSE	FALSE	TRUE	TRUE
4_131814919:131814919	4	131814919	131814919	2	1	intronic/intergenic	RP11-62N21.1	non-cancer	1	1553360	FALSE	FALSE	NA	NA	FALSE	FALSE	FALSE	0.751397	2	1802	0.044715	NA	0	531	NA	0.044715	4.4831	FALSE	NA	0	0	0	0	0	0	0	0	0	0	0	NA	NA	NA	DEL	1495	FALSE	FALSE	TRUE	TRUE
3_83597208:83597208	3	83597208	83597208	2	1	intronic/intergenic	CADM2	non-cancer	2	1411551	FALSE	FALSE	NA	LINE	TRUE	FALSE	FALSE	1.83403	2	2309	0.044769	NA	0	541	NA	0.044769	4.48137	FALSE	NA	0	0	0	0	0	0	0	0	0	0	0	NA	NA	NA	DEL	1496	FALSE	FALSE	FALSE	TRUE
14_26914042:26914043	14	26914042	26914043	2	1	intronic/intergenic	NOVA1	non-cancer	2	152599	FALSE	FALSE	NA	Simple_repeat	TRUE	FALSE	FALSE	0.812825	2	1474	0.044805	-0.654494	1	590	NA	0.044805	4.48021	FALSE	NA	18	0	0	18	0	0	0	0	0	0	0	NA	NA	NA	INS	1497	FALSE	FALSE	FALSE	TRUE
8_122710929:122710929	8	122710929	122710929	2	1	intronic/intergenic	HAS2	non-cancer	1	69349	FALSE	TRUE	rs200527656	LINE	TRUE	FALSE	FALSE	0.877173	2	656	0.044853	NA	0	436	NA	0.044853	4.47865	FALSE	NA	0	0	0	0	0	0	0	0	0	0	0	NA	NA	NA	DEL	1498	FALSE	FALSE	FALSE	TRUE
3_72637468:72637469	3	72637468	72637469	2	1	intronic/intergenic	RYBP	non-cancer	1	141399	FALSE	FALSE	NA	NA	FALSE	FALSE	FALSE	1.15102	2	197	0.044867	-0.917195	1	566	NA	0.044867	4.47821	FALSE	NA	0	0	0	0	0	0	0	0	0	0	0	NA	NA	NA	INS	1499	FALSE	FALSE	TRUE	TRUE
4_137994266:137994267	4	137994266	137994267	2	2	intronic/intergenic	PCDH18	non-cancer	3	459171	FALSE	FALSE	NA	NA	FALSE	FALSE	FALSE	0.486293	2	1661	0.120289	-0.837172	2	646	0.063516	0.044881	4.47775	TRUE	295	0	0	0	0	0	0	0	0	0	0	0	NA	NA	NA	INS	1500	FALSE	FALSE	TRUE	TRUE
10_8388615:8388615	10	8388615	8388615	2	1	intronic/intergenic	GATA3	tsg	2	290996	FALSE	FALSE	NA	NA	FALSE	FALSE	FALSE	0.864993	2	955	0.044887	0.544507	0	552	NA	0.044887	4.47756	FALSE	NA	0	0	0	0	0	0	0	0	0	0	0	NA	NA	NA	DEL	1501	FALSE	TRUE	TRUE	TRUE
7_116256294:116256294	7	116256294	116256294	2	1	intronic/intergenic	MET	oncogene	1	79517	FALSE	FALSE	NA	NA	FALSE	FALSE	FALSE	1.96246	2	70	0.010362	-0.42294	2	485	0.737758	0.044904	4.47702	FALSE	NA	1	1	0	0	0	0	0	0	0	0	0	NA	NA	NA	DEL	1502	FALSE	TRUE	TRUE	TRUE
8_25604571:25604571	8	25604571	25604571	2	1	intronic/intergenic	CDCA2	non-cancer	2	286815	FALSE	FALSE	NA	LINE	TRUE	FALSE	FALSE	1.13041	2	109	0.044947	-0.792627	1	520	NA	0.044947	4.47564	FALSE	NA	0	0	0	0	0	0	0	0	0	0	0	NA	NA	NA	DEL	1503	FALSE	FALSE	FALSE	TRUE
13_62628703:62628703	13	62628703	62628703	2	1	intronic/intergenic	PCDH20	non-cancer	2	639412	FALSE	FALSE	NA	NA	FALSE	FALSE	FALSE	1.06602	2	1393	0.044949	-0.75719	1	542	NA	0.044949	4.47558	FALSE	NA	0	0	0	0	0	0	0	0	0	0	0	NA	NA	NA	DEL	1504	FALSE	FALSE	TRUE	TRUE
1_4200007:4200007	1	4200007	4200007	2	1	intronic/intergenic	C1orf174	non-cancer	2	383257	FALSE	FALSE	NA	NA	FALSE	FALSE	FALSE	1.23555	2	122	0.044949	0.292762	1	554	NA	0.044949	4.47557	FALSE	NA	0	0	0	0	0	0	0	0	0	0	0	NA	NA	NA	DEL	1505	FALSE	FALSE	TRUE	TRUE
12_9182249:9182249	12	9182249	9182249	3	1	intronic/intergenic	KLRG1	non-cancer	0	40017	FALSE	FALSE	NA	NA	FALSE	FALSE	FALSE	0.303905	3	57	0.044953	1.08798	1	542	NA	0.044953	4.47543	FALSE	NA	0	0	0	0	0	0	0	0	0	0	0	NA	NA	NA	DEL	1506	FALSE	FALSE	TRUE	TRUE
3_80644421:80644421	3	80644421	80644421	3	1	intronic/intergenic	ROBO1	non-cancer	3	1005360	FALSE	FALSE	NA	LINE	TRUE	FALSE	FALSE	0.613915	3	1953	0.04873	0.698697	3	550	0.157108	0.044958	4.47529	FALSE	NA	0	0	0	0	0	0	0	0	0	0	0	NA	NA	NA	DEL	1507	FALSE	FALSE	FALSE	TRUE
14_41261943:41261943	14	41261943	41261943	2	1	intronic/intergenic	LRFN5	non-cancer	3	1093886	FALSE	FALSE	NA	NA	FALSE	FALSE	FALSE	0.256054	2	2178	0.39823	4.05529	2	582	0.019252	0.045011	4.47359	FALSE	NA	0	0	0	0	0	0	0	0	0	0	0	NA	NA	NA	DEL	1508	FALSE	FALSE	TRUE	TRUE
5_14273960:14273960	5	14273960	14273960	2	1	intronic/intergenic	TRIO	non-cancer	0	130125	FALSE	FALSE	NA	NA	FALSE	FALSE	FALSE	0.865107	2	126	0.058691	-0.764574	2	492	0.130688	0.045027	4.47306	FALSE	NA	0	0	0	0	0	0	0	0	0	0	0	NA	NA	NA	DEL	1509	FALSE	FALSE	TRUE	TRUE
20_36196043:36196044	20	36196043	36196044	2	2	intronic/intergenic	NNAT	non-cancer	0	46309	FALSE	FALSE	NA	NA	FALSE	FALSE	FALSE	1.22977	2	35	0.045045	-0.25635	1	521	NA	0.045045	4.47249	TRUE	638	10	2	2	6	0	0	0	0	0	0	0	NA	NA	NA	INS	1510	FALSE	FALSE	TRUE	TRUE
4_160123765:160123766	4	160123765	160123766	2	1	intronic/intergenic	RAPGEF2	non-cancer	0	98435	FALSE	TRUE	rs116150483	SINE	TRUE	FALSE	FALSE	0.421423	2	907	0.129584	-1.25547	2	625	0.05923	0.045052	4.47228	FALSE	NA	0	0	0	0	0	0	0	0	0	0	0	NA	NA	NA	INS	1511	FALSE	FALSE	FALSE	TRUE
5_113416772:113416772	5	113416772	113416772	2	1	intronic/intergenic	KCNN2	non-cancer	0	281701	FALSE	FALSE	NA	LINE	TRUE	FALSE	FALSE	0.793919	2	495	0.045069	-0.159763	1	574	NA	0.045069	4.47172	FALSE	NA	0	0	0	0	0	0	0	0	0	0	0	NA	NA	NA	DEL	1512	FALSE	FALSE	FALSE	TRUE
8_88130868:88130869	8	88130868	88130869	2	1	intronic/intergenic	CNBD1	unclassified cancer	3	252144	FALSE	FALSE	NA	NA	FALSE	FALSE	FALSE	0.512462	2	542	0.114858	-0.575564	2	464	0.066894	0.045091	4.471	FALSE	NA	0	0	0	0	0	0	0	0	0	0	0	NA	NA	NA	INS	1513	FALSE	TRUE	TRUE	TRUE
6_127149525:127149525	6	127149525	127149525	2	1	intronic/intergenic	RSPO3	oncogene	5	290813	FALSE	FALSE	NA	NA	FALSE	FALSE	FALSE	0.649758	2	260	0.079304	-0.780755	2	557	0.096905	0.045099	4.47075	FALSE	NA	0	0	0	0	0	0	0	0	0	0	0	NA	NA	NA	DEL	1514	FALSE	TRUE	TRUE	TRUE
12_31918771:31918771	12	31918771	31918771	3	1	intronic/intergenic	H3F3C	non-cancer	1	26329	FALSE	FALSE	NA	LINE	TRUE	FALSE	FALSE	0.432644	3	54	0.016737	0.213143	3	555	0.459493	0.045126	4.4699	FALSE	NA	1	0	0	1	0	0	0	0	0	0	0	NA	NA	NA	DEL	1515	FALSE	FALSE	FALSE	TRUE
15_39361704:39361705	15	39361704	39361705	2	1	intronic/intergenic	C15orf54	non-cancer	0	182632	FALSE	FALSE	NA	NA	FALSE	FALSE	FALSE	1.16504	2	154	0.045184	-0.262081	1	662	NA	0.045184	4.46804	FALSE	NA	0	0	0	0	0	0	0	0	0	0	0	NA	NA	NA	INS	1516	FALSE	FALSE	TRUE	TRUE
2_1790619:1790620	2	1790619	1790620	2	1	intronic/intergenic	PXDN	non-cancer	2	42392	FALSE	FALSE	NA	SINE	TRUE	FALSE	FALSE	1.08401	2	115	0.045255	-0.157081	1	553	NA	0.045255	4.46577	FALSE	NA	0	0	0	0	0	0	0	0	0	0	0	NA	NA	NA	INS	1517	FALSE	FALSE	FALSE	TRUE
10_121809982:121809982	10	121809982	121809982	2	1	intronic/intergenic	SEC23IP	non-cancer	0	157687	FALSE	FALSE	NA	LINE	TRUE	FALSE	FALSE	0.847876	2	115	0.045256	0.500687	1	566	NA	0.045256	4.46576	FALSE	NA	0	0	0	0	0	0	0	0	0	0	0	NA	NA	NA	DEL	1518	FALSE	FALSE	FALSE	TRUE
10_124063203:124063203	10	124063203	124063203	3	1	intronic/intergenic	BTBD16	non-cancer	2	28606	FALSE	FALSE	NA	NA	FALSE	FALSE	FALSE	-0.3122	3	62	0.555945	-0.873216	3	574	0.01389	0.045281	4.46496	FALSE	NA	7	1	0	6	0	0	0	0	0	0	0	NA	NA	NA	DEL	1519	FALSE	FALSE	TRUE	TRUE
11_95592562:95592562	11	95592562	95592562	2	1	intronic/intergenic	MTMR2	non-cancer	0	64556	FALSE	FALSE	NA	NA	FALSE	FALSE	FALSE	0.61741	2	113	0.080554	1.8775	2	604	0.095975	0.045324	4.46359	FALSE	NA	0	0	0	0	0	0	0	0	0	0	0	NA	NA	NA	DEL	1520	FALSE	FALSE	TRUE	TRUE
21_29686760:29686760	21	29686760	29686760	2	1	intronic/intergenic	N6AMT1	non-cancer	1	570907	FALSE	FALSE	NA	LINE	TRUE	FALSE	FALSE	0.921552	2	483	0.042126	-0.818657	2	622	0.183571	0.045333	4.46328	FALSE	NA	0	0	0	0	0	0	0	0	0	0	0	NA	NA	NA	DEL	1521	FALSE	FALSE	FALSE	TRUE
4_62487379:62487379	4	62487379	62487379	2	1	intronic/intergenic	LPHN3	non-cancer	1	124367	FALSE	FALSE	NA	NA	FALSE	FALSE	FALSE	0.410796	2	2898	0.139867	-0.620241	2	614	0.055337	0.045366	4.46224	FALSE	NA	0	0	0	0	0	0	0	0	0	0	0	NA	NA	NA	DEL	1522	FALSE	FALSE	TRUE	TRUE
22_49756148:49756149	22	49756148	49756149	2	1	intronic/intergenic	C22orf34	non-cancer	4	294958	FALSE	FALSE	NA	LINE	TRUE	FALSE	FALSE	0.435727	2	235	0.151372	3.30305	2	592	0.051164	0.04539	4.46149	FALSE	NA	0	0	0	0	0	0	0	0	0	0	0	NA	NA	NA	INS	1523	FALSE	FALSE	FALSE	TRUE
[truncated: 38,091 more rows]
[truncated: 1 more columns]
